# Supplementary material for: A robust transcriptional program in newts undergoing multiple events of lens regeneration throughout their lifespan
Source: eLife. 2015 Nov 2;4:e09594. doi: 10.7554/eLife.09594 (PMC4739772; doi:10.7554/eLife.09594)
Supplement: Supplementary file 1. — DOI: http://dx.doi.org/10.7554/eLife.09594.010 [file elife-09594-supp1.xlsx]

## Sheet: All_annotated_AVG_FPKM
Contig ID	Con_Iris_AVG	Exp_Iris_AVG	Con_Lens_AVG	Exp_Lens_AVG	Con_Tail_AVG	Exp_Tail_AVG
c2981254_g1	35241	11.542	4422.79	3276.59	10295.1	3.034
c1696074_g1	7465.63	160.766	694.08	421.574	2176.56	60.312
c1492263_g1	7141.49	4073.49	846.864	853.97	2455.52	1466.95
c1745112_g1	6575.95	6.2	977.494	560.212	2661.11	2.318
c1768293_g1	6542.04	10097.6	14.814	2.296	1683.92	1474.19
c1747201_g4	5620.87	11962.8	14.166	2.33	1660.88	1137.5
c1641585_g1	4958.19	2957.37	599.494	694.438	1789.89	1577.03
c1745112_g5	3237.07	31.56	357.456	246.552	646.324	9.502
c1760851_g8	2136.64	2225.38	1331.36	5611.93	4003.4	2488.41
c1766486_g3	1847.72	3650.87	1888.64	4412.15	3532.72	2263.51
c1560614_g1	1844.64	2259.12	1574.07	5021.34	4257.92	2357.56
c1750228_g3	1803.32	1778.36	884.558	1458.2	2486.35	1957.15
c1736020_g2	1718.72	829.488	186.112	173.694	549.234	514.294
c1734278_g2	1646.38	1614.26	1583.78	4134.56	2610.75	2554.99
c1734808_g1	1560.62	1739.22	673.578	1279.94	1069.49	623.428
c1663001_g1	1519.54	1818.91	1183.87	4402.86	2891.03	1896.8
c1760461_g5	1442.41	1213.9	950.9	2781.33	3203.09	1810.16
c1757271_g3	1384.25	1574.84	704.832	1238.68	1781.67	2686.15
c1462895_g1	1308.52	1338.51	1473.12	2737.11	2087.51	1633.5
c1762630_g1	1303.92	731.828	1368.9	2277.5	2680.32	937.81
c1755240_g3	1234.55	859.63	3385.95	6590.82	1327	713.004
c1614175_g1	1206.5	1230.75	909.822	2560.02	1700.22	1086.81
c1667247_g3	1150.09	1494.99	919.86	2642.65	2393.23	1653.02
c1768924_g1	1144.65	645.12	0.648	4.752	38.006	29.908
c1747201_g5	1134.91	3345.6	2.79	0.29	296.914	310.346
c1756502_g3	1074.29	1179.08	482.716	1066.62	551.176	531.77
c1460782_g1	1060.14	1372.26	848.8	3240.11	1766.47	1049.33
c1636579_g2	1044.25	825.222	406.55	558.142	637.164	786.596
c1356900_g1	1012.4	1184.38	820.588	2468.11	2449.6	1806.98
c1151728_g1	965.05	1069.52	436.024	1853.66	2436.48	1460.3
c1458128_g1	932.964	933.438	682.67	2365.61	2108.66	1067.25
c1771732_g1	924.124	815.996	1011.15	2821.22	1955.7	1363.11
c1645763_g1	912.302	827.928	639.462	1233.32	1331.15	803.448
c645529_g1	893.742	1046.54	640.888	1672.53	1283.8	1131.09
c1492916_g1	859.344	1414.01	640.736	1574.56	2747.34	2974.91
c1545305_g1	848.168	939.61	648.272	2379.61	2031.44	982.988
c1642538_g1	832.078	0.244	145.982	118.556	348.888	0.114
c1633763_g1	822.806	936.47	521.976	1800.57	1438.96	908.578
c1731370_g2	778.234	816.242	253.038	294.018	634.748	831.03
c1718020_g2	778.178	1064.05	536.766	785.814	1030.2	747.048
c1675001_g2	749.196	482.376	168.556	171.696	827.574	469.072
c1748157_g4	748.868	886.266	326.988	884.456	1171.34	843.062
c885675_g1	745.046	982.052	464.252	1570.43	1419.4	1288.92
c1740655_g2	708.476	825.494	432.946	1591.61	1545.4	969.486
c1478458_g1	702.69	674.242	397.7	927.024	1043.93	723.738
c1198246_g1	681.126	709.444	422.554	1058.49	1441.48	1046.1
c1688133_g1	660.712	908.536	91.188	114.368	183.108	139.884
c1636579_g1	647.09	585.21	232.636	325.704	371.288	524.838
c1472649_g1	642.65	979.594	485.376	1934.86	1334.65	1120.46
c1736020_g4	634.492	7.582	53.546	30.532	190.626	5.014
c1723569_g3	625.54	747.35	429.624	792.084	1161.13	1003.56
c1778307_g1	622.2	749.044	477.528	1029.36	996.574	1092.43
c1649014_g1	601.494	638.014	358.852	1056.89	1525.21	1067.63
c1696244_g6	598.788	693.668	1.3	13.292	155.678	163.296
c1745112_g3	598.418	15.85	63.154	40.688	151.682	2.482
c1775681_g1	598.372	258.686	1.306	1.446	63.494	51.886
c1560467_g1	589.88	805.082	393.492	1172.4	1036.47	1113.71
c1659132_g1	580.794	486.308	433.196	1260.41	1365.01	607.104
c1757271_g4	578.278	467.432	277.664	478.744	1088.35	860.246
c1772022_g1	577.436	433.46	614.902	1417.54	1085.01	687.48
c1484794_g1	572.182	247.158	0.162	2.89	16.47	14.146
c1597829_g1	569.996	730.914	485.692	1522.36	938.868	864.758
c1673930_g2	552.258	513.458	531.506	1595.03	2055.57	1220.16
c1731370_g1	540.936	529.53	186.838	227.334	454.848	549.43
c1735957_g2	517.83	643.852	354.292	949.412	1024.28	794.476
c1363911_g1	506.544	581.752	389.714	699.994	336.274	323.91
c1174691_g1	505.434	555.99	350.692	1157.33	1025.54	666.484
c1469391_g1	501.462	554.494	196.166	643.088	947.532	637.38
c1749784_g1	495.256	639.848	449.694	1097.57	1219.49	1008.12
c1642245_g1	489.94	389.312	327.958	860.256	870.658	417.84
c2980792_g1	487.888	2003.04	0.674	0.122	68.276	248.256
c1729055_g1	485.534	542.508	260.962	244.628	183.37	302.58
c1744959_g2	482.858	521.678	777.842	1789.72	769.378	662.764
c1751797_g2	476.63	336.55	382.58	977.232	554.352	271.886
c1757445_g3	471.012	482.112	348.314	723.458	1001.84	934.682
c1696900_g2	461.32	699.456	76.422	177.444	63.158	69.024
c1771950_g2	460.232	493.12	240.58	722.8	948.282	725.168
c1709880_g2	453.244	522.036	321.448	1074.2	821.892	526.724
c1686918_g1	452.5	361.636	368.27	868.012	676.472	508.082
c1724781_g1	433.4	461.342	315.128	1054.92	801.53	531.578
c1733873_g1	426.07	663.608	37.484	66.554	132.402	173.464
c1718020_g4	419.088	645.23	214.91	339.882	600.816	537.634
c1542182_g1	414.974	407.388	222.12	554.722	263.454	142.666
c1487882_g1	403.758	390.472	271.938	912.592	748.776	425.854
c1618352_g1	389.082	9.488	15.984	14.552	10121.1	1383.43
c1768147_g1	384.448	380.968	0.288	3.16	5.42	3.026
c1762938_g3	378.28	371.302	170.634	282.22	308.806	328.848
c1664659_g2	377.18	429.456	251.548	824.082	895.49	498.882
c1736306_g4	372.192	332.612	369.064	754.228	1000.65	398.206
c1759914_g6	370.108	373.554	0.094	0.494	6.026	6.788
c1769076_g4	367.666	386.562	346.326	702.916	751.394	518.338
c984297_g1	367.086	401.034	282.29	897.008	738.706	560.844
c1559556_g1	364.278	575.5	212.532	650.146	1421.79	757.584
c1709216_g1	355.078	340.716	5.848	8.154	18.99	10.412
c1703445_g2	352.682	241.968	0.262	1.328	0.43	0.264
c1597077_g1	350.956	379.062	235.866	712.012	631.038	352.636
c1387433_g1	347.066	404.938	255.786	512.878	462.476	431.15
c1654446_g1	339.622	332.638	207.582	506.112	581.698	574.82
c1658738_g1	331.916	230.564	190.348	564.954	975.2	356.788
c1764630_g3	328.816	616.722	0.314	2.448	6.132	13.85
c1752363_g1	321.302	134.31	368.288	771.776	280.044	116.982
c1758687_g1	318.764	307.426	22.33	29.054	157.61	233.318
c1478485_g1	318.376	299.954	110.778	182.424	168.02	167.502
c1771214_g3	313.778	352.268	247.244	809.794	528.908	339.36
c1701551_g2	311.304	115.768	0.634	2.772	240.29	96.472
c1773928_g4	300.276	179.626	156.42	238.278	418.634	258.978
c1775015_g1	294.482	365.222	142.2	378.814	263.89	257.21
c1718020_g1	293.38	228.302	221.844	295.514	155.1	97.89
c1749165_g2	292.066	413.58	64.556	61.29	17.35	22.004
c1672707_g2	290.196	260.172	175.226	290.414	517.124	447.546
c1745642_g1	289.568	447.742	214.966	411.95	731.078	513.17
c1588680_g1	281.62	240.138	164.916	291.43	297.378	192.706
c1764809_g5	281.288	313.122	159.066	438.254	373.522	338.654
c1762551_g1	280.402	323.76	165.26	438.928	386.196	247.83
c1731905_g1	279.6	308.266	121.66	279.618	320.118	257.112
c1218727_g1	277.392	265.968	178.336	419.816	473.108	338.806
c1768133_g4	276.7	369.438	149.274	305.802	401.65	388.706
c1772670_g3	275.96	220.48	62.506	58.202	186.804	89.694
c1634699_g1	271.034	228.01	155.328	278.252	379.708	424.378
c1447956_g1	266.612	235.226	116.764	235.026	225.528	222.806
c1600007_g4	264.194	264.09	157.422	420.748	478.824	289.89
c1733873_g2	258.508	331.096	30.036	32.354	76.102	86.678
c1705154_g1	251.904	248.046	0.124	1.38	1.16	0.322
c1586548_g1	251.62	240.832	190.166	420.388	450.654	333.726
c1777147_g1	251.482	345.508	175.346	273.198	204.882	267.24
c1708394_g1	250.788	298.24	169.982	372.09	550.614	310.924
c1659804_g1	250.124	333.794	145.22	281.428	216.616	229.354
c1672129_g1	248.216	307.812	124.026	246.916	1039.86	653.31
c1650940_g2	246.138	290.572	182.572	391.168	522.074	482.274
c1689957_g1	245.088	244.654	124.168	224.41	208.274	219.878
c1682631_g1	244.76	246.24	118.158	357.842	278.392	151.806
c1767018_g2	241.39	267.444	21	47.81	12.924	22.15
c1688123_g1	236.498	177.964	242.564	308.892	265.232	383.41
c1709509_g1	233.738	284.828	69.344	155.122	201.62	146.458
c1653444_g1	232.296	286.094	167.516	418.556	314.036	278.77
c1724043_g1	230.436	266.278	180.852	576.07	875.602	574.25
c1690786_g3	227.63	272.482	101.274	187.602	112.784	110.216
c1777113_g2	226.392	217.966	132.714	271.694	242.788	168.052
c1733348_g6	224.708	116.992	220.162	380.838	120.284	54.464
c1768017_g1	222.156	275.236	115.298	200.078	314.166	281.896
c1776100_g1	221.95	137.596	8.292	11.402	62.926	36.94
c1766900_g1	221.69	204.558	367.4	514.386	178.638	123.336
c1765508_g2	221.088	191.988	158.952	303.138	194.532	175.56
c1773603_g1	219.258	298.446	3.148	1.252	0.862	0.464
c1733248_g3	219.026	142.154	0.598	4.532	49.27	48.902
c1413063_g1	217.746	661.922	119.112	601.72	402.19	641.5
c1758265_g3	215.778	142.756	19.38	15.614	1.706	2.866
c1704893_g1	215.638	199.94	112.432	256.352	188.26	133.472
c1688342_g1	215.506	200.072	162.85	369.996	407.336	340.208
c1730245_g1	207.106	190.364	196.944	468.902	315.288	261.142
c1669241_g1	206.958	188.59	133.062	270.004	264.006	207.674
c1660752_g1	206.234	195.556	186.51	660.766	453.766	329.448
c1740296_g3	206.168	272.184	132.23	141.02	156.994	179.778
c1638450_g2	205.022	331.412	57.062	175.128	223.09	220.088
c1689374_g1	204.11	110.73	7.75	20.37	153.988	108.024
c1668564_g1	202.342	165.014	75.852	122.672	186.568	103.284
c1767596_g2	201.942	358.216	0.002	0.192	3.48	4.206
c1739555_g2	200.238	126.068	82.224	114.128	218.632	151.14
c1759047_g2	195.06	212.604	116.31	269.952	343.052	332.848
c1657970_g1	194.714	126.142	40.764	52.566	57.326	35.876
c1704584_g1	193.888	159.44	56.206	101.67	172.73	228.05
c638012_g1	192.086	619.954	1.386	3.622	30.538	71.746
c1727148_g2	189.054	118.828	33.374	53.836	35.592	38.244
c1554115_g1	187.076	126.908	74.378	139.366	182.67	133.434
c1781070_g2	186.604	194.264	67.036	166.084	151.52	170.076
c1775681_g5	185.562	132.332	0.65	0.524	19.952	31.974
c1730128_g2	183.6	357.794	0.804	2.09	8.862	7.104
c1743372_g3	181.23	148.774	38.334	44.706	148.712	120.924
c1710552_g2	177.932	202.076	20.49	23.076	29.55	33.814
c1742734_g1	177.888	167.99	86.082	178.524	218.856	217.996
c1657843_g1	177.584	372.556	113.624	371.958	383.576	459.502
c1733348_g4	176.328	253.316	85.816	194.148	333.474	247.71
c1717120_g3	174.474	103.068	54.656	105.268	185.554	80.12
c1690104_g1	174.422	149.784	149.096	175.134	89.176	126.8
c1770809_g2	173.738	117.422	0	0.242	0.014	0
c1765179_g1	172.902	206.716	499.894	793.292	72.87	73.81
c1718020_g3	172.052	201.788	121.9	148.338	57.32	62.678
c1772720_g2	166.506	287.12	65.61	134.678	162.548	389.95
c1746214_g1	166.092	180.54	448.48	897.054	54.704	41.044
c1337514_g1	165.444	164.126	76.578	79.814	36.486	69.498
c1628525_g1	164.364	175.26	46.698	147.388	220.878	146.384
c1779420_g1	164.266	183.254	0.714	1.176	8.442	3.95
c1763085_g1	163.98	173.346	121.056	175.286	223.488	248.152
c1723810_g2	162.958	134.488	31.698	53.89	28.724	25.672
c1773565_g1	161.69	83.414	161.494	280.82	208.03	131.194
c1772352_g1	161.286	171.276	342.782	1551.04	196.404	184.922
c1760114_g2	160.156	171.73	129.456	343.036	314.974	171.578
c1673487_g1	160.094	182.454	120.718	338.46	344.028	348.352
c543604_g1	158.746	90.838	0.88	1.114	219.13	113.358
c1672141_g1	156.752	160.338	86.492	223.002	234.622	131.998
c1746752_g2	155.886	180.384	40.712	62.234	127.042	132.13
c1775332_g6	155.512	89.328	77.806	173.09	86.588	53.366
c1678104_g2	154.326	139.168	94.726	178.54	116.458	84.846
c1759914_g1	154.022	189.906	0.022	0.1	2.562	4.234
c1747603_g1	153.574	176.706	107.146	238.24	373.864	260.606
c1773219_g2	151.196	86.308	85.746	151.784	71.716	40.722
c1764947_g3	150.516	6.31	0.386	0.938	0.66	0.308
c1730328_g1	149.194	147.32	58.396	88.658	171.778	188.746
c1704351_g2	148.876	161.284	265.716	425.504	282.53	242.004
c1746294_g1	148.17	126.672	54.724	78.614	49.214	55.268
c1775625_g3	148.146	94.99	2.312	5.84	13.402	9.134
c1742912_g2	146.682	109.328	79.534	90.808	215.686	264.228
c1712740_g1	145.3	161.696	122.99	175.392	216.718	219.388
c1759047_g1	145.008	112.578	129.132	171.246	208.208	172.628
c1547304_g1	143.216	224.862	111.632	216.304	155.452	158.884
c1742912_g1	140.84	103.612	67.622	88.634	230.59	225.994
c1717022_g2	138.22	134.12	51.62	87.678	238.124	196.692
c1669997_g1	138.12	205.766	45.3	135.378	107.29	68.64
c1729554_g2	136.172	113.968	32.714	44.908	56.574	60.09
c1650044_g1	135.23	126.03	126.114	338.96	174.262	143.226
c1745270_g1	133.624	325.862	2551.12	5153.36	151.69	101.23
c1742930_g1	132.792	144.234	62.002	116.482	67.99	72.68
c1755309_g2	132.23	172.44	7.126	3.568	0.796	1.558
c1701283_g1	131.998	146.48	70.866	215.016	313.354	192.75
c1753036_g1	131.976	132.544	9.14	26.042	145.668	132.64
c1456602_g1	130.912	165.618	73.926	279.922	389.95	205.976
c1763991_g2	130.83	117.874	0.042	0.072	0.688	0.76
c1621821_g1	130.698	157.094	56.778	95.976	120.078	137.666
c1579967_g1	129.284	97.066	52.472	144.458	100.586	48.864
c1640614_g1	129.198	101.5	94.826	227.344	146.136	136.566
c1716664_g2	128.728	17.348	0.426	2.252	0.526	0.062
c1709357_g4	127.606	145.58	2.856	8.978	26.92	28.13
c1760818_g3	125.816	76.052	56.294	124.5	155.666	118.468
c1733429_g2	125.804	135.358	0.26	0.078	283.43	278.924
c1776801_g3	124.668	99.408	56.77	98.622	209.128	347.47
c1722158_g1	124.022	92.504	40.766	50.668	28.872	19.032
c1767027_g2	123.428	137.238	0.024	0.258	0.224	0.142
c1694137_g1	122.65	83.432	28.672	35.198	216.026	211.68
c1687047_g1	122.054	128.98	92.776	146.706	96.124	83.94
c1676599_g1	120.518	108.388	0.106	0.364	5.92	5.658
c1640270_g1	120.454	165.244	86.536	183.476	197.334	221.362
c1762630_g4	120.262	95.658	101.954	217.952	206.002	116.48
c1754751_g2	119.782	123.826	85.754	92.978	141.412	159.552
c1780771_g5	118.454	89.834	0.416	0.894	14.892	24.584
c1698706_g1	117.814	248.362	0	1	2.16	7.106
c1730534_g4	116.976	63.398	20.856	24.64	64.94	49.05
c1764605_g1	116.92	84.574	1.5	10.74	123.02	60.126
c1777041_g1	116.696	167.652	60.496	164.54	172.254	196.512
c1702188_g1	116.012	44.064	14.814	12.032	4.4	1.892
c1770514_g3	115.942	134.996	84.198	266.648	246.08	147.9
c1740296_g2	115.912	116.796	62.424	72.64	90.938	77.31
c1594025_g1	115.156	134.598	41.036	49.706	56.526	47.06
c1724722_g1	113.462	152.946	102.496	275.764	385.636	270.486
c1470150_g1	113.036	56.628	35.518	83.91	108.862	40.31
c1777107_g3	112.924	135.69	46.128	86.934	132.06	98.178
c1765122_g2	112.306	47.798	3.786	9.608	87.524	50.748
c1749500_g3	111.602	37.202	45.232	48.124	47.504	11.522
c1749571_g2	111.368	54.654	34.598	49.814	184.136	135.274
c1749201_g1	110.508	110.004	85.38	206.318	52.224	53.63
c1753167_g1	108.09	79.968	40.23	70.308	118.744	95.328
c1770809_g4	107.972	82.822	0	0.078	0.018	0.008
c1753391_g2	107.02	102.1	105.966	139.102	66.452	32.648
c1723464_g1	107.01	141.322	26.47	79.844	69.39	56.768
c1744968_g4	106.98	8.364	0	0.052	0.208	0.204
c1777653_g2	106.806	105.464	83.364	81.218	17.28	19.514
c1725620_g2	106.67	68.136	89.938	130.45	220.164	127.768
c1748795_g1	106.578	90.642	31.766	96.28	105.45	63.97
c1755766_g3	105.47	115.014	64.18	171.112	200.442	177.104
c1775822_g3	105.356	65.838	13.996	14.364	4.304	4.632
c1589726_g1	105.156	112.986	108.774	212.638	172.85	226.028
c1585930_g1	105.134	98.702	395.514	766.436	268.472	192.294
c1742858_g2	104.21	146.308	47.16	59.76	49.386	87.708
c1723569_g2	104.202	117.838	80.134	131.206	280.774	297.356
c1600227_g1	103.79	124.34	34.672	57.18	207.046	163.704
c1771041_g6	103.76	90.772	70.262	230.264	141.28	92.418
c1768834_g1	103.642	98.722	103.838	262.966	164.696	134.548
c1474639_g1	103.34	147.85	103.912	136.228	68.508	134.466
c1730039_g1	102.986	156.706	78.694	235.42	161.958	160.174
c1780243_g1	102.552	166.956	72.708	84.786	16.494	40.264
c1684656_g1	102.536	130.638	41.474	61.54	299.088	212.636
c1643905_g1	101.86	111.034	165.316	361.65	166.098	87.23
c1767027_g3	101.706	123.972	0	0.196	0.128	0.07
c1641039_g1	101.486	85.8	30.418	48.072	77.402	68.854
c1676911_g1	101.304	91.322	7.026	18.13	3.68	4.014
c1749551_g2	100.88	115.336	97.102	160.062	53.864	54.07
c1647761_g1	100.068	126.406	0.99	3.82	4.682	10.26
c1717354_g1	100.066	85.042	39.858	57.432	106.522	58.072
c1659562_g1	99.894	204.326	0.024	0.608	2.174	4.994
c1770839_g1	99.686	91.16	62.35	112.35	111.506	90.394
c1588939_g2	99.39	124.236	41.5	79.284	66.512	62.142
c1749221_g2	99.294	81.272	58.72	98.002	33.956	28.256
c1616133_g2	98.8	85.256	86.03	181.374	78.672	87.702
c1720331_g2	98.288	92.53	65.252	87.006	63.132	56.984
c1773219_g3	97.486	51.75	46.948	76.182	42.218	12.374
c1587755_g1	97.474	114.276	36.35	66.172	15.282	22.75
c1528828_g1	96.904	50.38	51.284	105.22	124.232	50.826
c1697217_g1	96.488	146.762	18.056	35.736	687.804	549.486
c1542189_g1	96.43	94.794	84.72	225.374	123.024	117.344
c1728746_g3	95.462	118.686	17.554	28.194	55.28	43.158
c1674935_g1	95.218	82.92	32.33	35.174	43.294	69.78
c1747082_g2	93.942	109.994	39.81	58.454	44.016	50.862
c1728158_g1	93.58	127.178	1.284	2.026	7.534	4.212
c1719570_g1	92.876	200.766	0.21	0.618	64.018	43.124
c1759447_g1	92.52	107.796	11.354	16.194	19.438	18.256
c1757239_g3	92.43	59.596	33.062	56.446	113.436	140.52
c1745907_g2	91.026	89.098	98.886	196.75	47.818	52.27
c1738514_g5	89.978	103.056	1.82	4.53	4.79	4.008
c1629707_g1	89.794	259.152	88.166	244.512	181.976	217.686
c1780144_g1	89.7	165.662	66.74	195.13	142.444	161.076
c1710437_g2	89.682	83.644	17.73	32.236	26.828	20.034
c1465130_g1	89.484	125.58	73.042	171.146	112.34	101.064
c1620051_g2	89.376	127.618	15.092	35.564	9.832	12.868
c1652522_g1	88.774	111.224	63.922	128.032	134.23	111.392
c1451555_g1	88.608	85.648	46.06	228.172	347.004	147.186
c1739704_g3	88.582	87.654	29.766	49.844	112.94	102.214
c1696244_g7	88.026	80.952	0.004	1.304	3.006	6.954
c1763120_g2	87.244	54.56	49.56	51.58	118.64	81.752
c1655653_g1	86.86	91.694	202.198	367.198	36.156	22.29
c1776415_g1	86.834	100.962	19.652	26.784	50.82	49.128
c1644023_g1	86.522	95.55	89.93	254.086	136.224	104.508
c1707727_g2	86.258	101.954	37.266	46.724	90.144	101.942
c1717359_g1	85.896	122.188	31.106	71.536	5.938	6.494
c1755551_g4	85.762	71.336	37.394	91.552	165.344	86.772
c1663959_g1	85.528	106.506	64.188	202.842	122.28	122.566
c1740655_g1	85.052	105.844	61.54	211.816	193.524	147.47
c1761366_g4	84.962	116.06	3.446	2.866	2.576	3.908
c1659804_g3	84.75	113.938	52.856	97.446	98.492	89.97
c1760800_g1	84.292	68.512	14.7	24.886	41.33	49.296
c1690718_g2	84.208	86.922	33.316	43.332	55.538	65.354
c1679947_g1	84.092	54.996	11.13	28.138	72.702	90.364
c1744219_g4	83.804	94.288	26.608	73.584	120.964	149.402
c1767087_g1	83.656	118.988	74.392	181.11	86.462	91.782
c1641498_g1	83.254	89.38	48.05	90.624	105.422	68.316
c1699641_g1	81.706	46.976	22.64	38.374	78.564	76.208
c1660788_g1	81.232	59.058	83.636	174.434	122.654	93.5
c1701409_g2	81.202	94.944	57.174	112.174	94.406	79.898
c1662204_g2	80.666	106.982	58.628	90.242	50.114	36.752
c1635864_g1	80.608	100.046	33.346	80.432	270.272	150.43
c1753129_g2	80.562	89.142	3.544	5.578	6.95	8.056
c1722158_g2	80.444	39.666	37.686	45.338	21.706	10.44
c1705232_g2	80.218	32.836	25.592	30.47	43.56	15.098
c1749625_g1	80.12	36.902	42.798	33.302	163.974	169.218
c1677375_g1	79.828	31.54	131.354	208.956	68.97	32.528
c1548097_g1	78.892	99.456	49.568	64.87	79.018	79.932
c1745260_g2	78.798	108.688	40.568	76.562	58.972	49.77
c1616155_g1	78.788	67.2	32.426	108.52	191.356	136.298
c1740658_g1	78.464	43.492	7.28	8.094	3.356	5.752
c1759413_g1	78.112	121.648	22.2	33.742	48.364	68.832
c1733746_g1	77.702	84.11	51.758	77.514	50.338	33.836
c1736068_g2	77.484	69.168	20.302	28.926	21.866	29.076
c1742103_g2	77.252	54.86	8.782	10.984	68.416	47.096
c1752490_g6	76.844	99.336	7.396	12.548	6.722	6.592
c1779160_g3	76.238	89.348	23.042	22.568	40.13	55.418
c1750960_g1	76.236	90.25	35.748	88.904	168.884	118.214
c1768133_g5	75.058	87.524	42.448	82.204	111.494	99.428
c1743829_g3	74.944	23.24	0.894	4.1	1.228	0.586
c1717214_g2	74.768	74.39	256.468	628.298	119.18	154.332
c1753448_g1	74.752	41.366	48.928	61.198	53.914	34.302
c1742912_g3	74.732	50.908	45.106	57.026	137.616	115.334
c1777499_g1	74.564	78.014	15.356	21.584	60.574	37.03
c1764262_g3	74.43	82.056	35.088	56.896	52.302	63.492
c1764605_g2	74.178	28.848	0.928	3.796	84.184	20.714
c1682749_g3	74.152	138.24	492.434	849.604	370.71	456.768
c1766900_g2	74.072	66.962	143.95	141.054	70.094	53.886
c1730628_g3	73.338	68.95	26.43	38.042	63.742	57.364
c1764711_g4	72.21	31.266	11.208	5.78	26.522	8.27
c1642395_g3	72.21	105.886	63.596	132.154	137.29	160.804
c1758546_g2	71.998	79.748	47.9	143.43	89.148	62.282
c1372186_g1	71.228	82.746	64.064	158.22	83.214	129.428
c1690718_g1	70.974	89.62	29.124	53.072	56.748	72.208
c1748436_g2	70.936	36.446	7.794	9.122	6.538	9.68
c1753852_g1	70.912	59.716	26.782	47.522	36.034	32.846
c1725266_g1	70.872	87.23	69.318	104.226	38.672	51.276
c1768231_g4	69.76	54	5.944	8.878	12.398	12.962
c1696056_g1	69.438	52.748	7.71	25.696	29.14	17.858
c1732829_g6	69.322	52.966	8.456	10.598	7.466	7.71
c1741780_g1	69.24	159.02	26.396	53.376	89.442	192.932
c1772564_g1	69.14	36.736	58.454	182.612	164.626	49.262
c1721579_g1	69.13	82.36	43.012	91.404	88.808	89.994
c1762643_g2	69.032	51.346	99.156	207.372	34.766	32.558
c1625823_g1	68.53	69.908	57.81	72.946	66.026	71.178
c1762157_g4	68.204	38.122	62.156	104.042	63.944	51.682
c1764857_g1	68.192	76.454	16.388	16.666	48.45	49.898
c1764947_g6	68.094	3.712	0.16	0.25	0.548	0.458
c1759693_g3	68.084	53.716	49.34	123.214	99.428	54.946
c1766584_g1	67.96	70.956	72.836	246.046	81.136	32.77
c1757138_g1	67.692	60.86	40.42	72.098	26.018	23.586
c1555976_g1	67.64	48.776	5.112	5.026	44.128	39.816
c1597131_g1	67.428	60.326	39.39	88.72	59.882	28.492
c1709055_g3	67.242	59.854	48.336	112.978	73.822	63.992
c1716110_g1	67.004	69.18	37.958	43.402	55.312	61.358
c1752579_g3	66.464	54.06	22.818	49.902	104.228	55.092
c1431756_g1	66.362	83.414	34.444	114.252	105.11	118.224
c1780290_g2	66.286	23.128	0	0.628	0.458	0.352
c1730628_g1	65.978	60.732	23.61	34.57	53.084	47.77
c1730343_g1	65.97	232.334	33.89	136.922	0.594	5.396
c1707507_g2	65.618	49.718	33.672	46.916	45.82	46.434
c1683299_g1	65.414	60.608	17.84	55.194	182.622	88.578
c1659806_g2	65.372	55.494	20.928	39.13	84.896	15.204
c1722530_g4	64.854	60.768	45.072	62.524	55.286	45.184
c1033891_g1	64.526	71.576	42.434	85.228	46.424	49.548
c1752476_g3	64.5	62.346	33.792	95.16	71.308	98.258
c1611027_g1	64.422	73.308	52.562	122.51	74.528	80.938
c1747237_g1	64.222	46.24	30.34	42.502	38.154	18.802
c1756908_g4	63.848	45.742	57.158	109.472	64.804	71.616
c1121771_g1	63.718	80.932	17.964	25.7	32.57	24.596
c1722412_g1	63.606	43.238	0.264	0.046	11.042	5.838
c1749963_g2	63.564	19.174	187.382	146.658	31.006	16.026
c1710552_g3	62.74	61.048	7.312	6.896	9.488	10.862
c1739651_g3	62.67	67.116	48.61	79.72	77.156	95.98
c1716649_g1	62.476	67.216	31.954	64.158	111.89	66.064
c1477175_g1	62.318	76.882	95.22	164.562	58.894	47.402
c1760827_g2	62.118	88.186	21.382	54.012	13.418	17.144
c1688757_g1	62.118	65.42	34.856	59.79	63.738	53.564
c1779039_g1	62.114	76.432	16.87	7.5	9.33	13.89
c1770383_g5	61.878	39.874	1.226	2.006	0.342	0.318
c1725539_g1	61.644	82.948	23.264	47.698	150.434	99.594
c1757949_g1	61.25	44.984	18.858	28.924	37.564	38.462
c1745766_g1	61.13	48.742	0.022	0.118	0.14	0.048
c1780290_g3	60.564	22.798	0	0.408	0.324	0.376
c1768702_g2	60.45	62.782	17.728	24.642	78.612	69.558
c1752439_g2	60.36	117.566	14.044	31.064	37.012	46.328
c1661581_g1	60.34	61.276	11.028	10.974	23.178	17.494
c1770393_g1	60.302	61.526	41.244	98.186	79.228	63.67
c1744968_g1	59.804	6.258	0	0.046	0.242	1.96
c1773445_g1	59.774	56.594	5.646	12.542	27.894	26.092
c1721079_g2	59.656	26.272	16.33	23.602	3.09	3.268
c1704010_g1	59.598	86.144	54.506	93.252	63.116	75.76
c1762183_g1	59.56	69.368	14.07	14.394	28.9	38.852
c1723767_g1	59.426	71.084	24.626	28.082	63.642	89.47
c1774979_g2	59.414	39.476	48.726	83.328	31.176	32.118
c1733274_g1	59.308	41.362	3.718	5.052	34.054	31.406
c1692008_g1	59.152	63.164	39.732	60.264	82.13	93.276
c1751380_g4	58.996	78.522	24.002	37.434	38.482	55.446
c1771383_g3	58.986	120.264	5.97	12.476	51.98	44.638
c1736594_g2	58.984	48.976	43	34.764	30.346	18.65
c1737353_g2	58.844	64.52	52.424	105.56	68.724	64.374
c1622116_g1	58.728	44.05	0.698	2.256	10.108	15.528
c1742910_g1	58.674	67.598	20.286	31.182	45.822	70.42
c1766872_g5	58.528	59.076	26.954	78.812	61.62	34.594
c1699757_g1	58.422	61.886	31.95	82.602	136.29	73.104
c1751263_g2	58.22	59.186	0	0.034	0.12	0.076
c1745112_g2	58.156	28.606	6.018	4.478	14.118	15.77
c1774001_g2	57.992	64.688	5.586	3.776	35.456	49.506
c1774656_g1	57.836	81.144	23.73	49.21	141.81	75.53
c1659832_g2	57.79	57.718	5.49	13.832	33.834	14.73
c1749836_g1	57.76	38.272	5.77	8.062	3.558	2.75
c1741871_g1	57.6	60.92	18.244	30.288	68.956	50.286
c1765511_g2	57.192	50.914	41.39	48.022	51.01	26.27
c1694815_g1	57.138	61.002	39.202	136.8	82.846	48.794
c1723194_g1	57.108	37.672	21.122	40.596	62.796	18.564
c1742118_g1	56.952	90.996	31.466	61.814	35.624	70.716
c1776307_g1	56.95	51.64	13.974	12.216	18.826	35.922
c1724122_g2	56.8	55.388	6.92	22.386	17.188	25.118
c1759047_g3	56.772	64.718	31.952	79.354	103.456	99.534
c1696733_g1	56.736	60.788	28.062	46.864	20.986	26.796
c1742216_g1	56.63	57.304	27.288	62.08	23.838	22.576
c1436837_g1	56.482	63.51	26.374	45.56	86.914	66.376
c1684390_g2	56.25	67.244	1284.58	959.908	400.256	221.004
c1743829_g1	56.246	16.402	0.914	3.404	1.326	0.432
c1752117_g2	56.098	60.882	81.678	221.748	40.612	60.616
c1646554_g1	56.046	60.92	32.832	70.226	88.394	95.182
c1737922_g1	55.99	62.054	45.928	56.712	37.734	44.998
c1491794_g1	55.886	41.04	19.402	34.946	47.28	48.06
c1709357_g7	55.778	60.362	1.218	4.458	14.298	10.82
c1675321_g1	55.698	55.99	17.02	24.412	61.48	53.43
c1776007_g1	55.628	88.824	15.794	18.49	88.654	92.684
c1730605_g3	55.568	47.794	37.366	37.88	26.108	28.572
c1697882_g2	55.518	33.836	30.616	100.06	74.292	16.918
c1768898_g2	55.408	43.772	26.126	25.258	19.614	19.116
c1740356_g2	55.336	30.728	21.012	40.93	37.618	20.946
c1420227_g1	55.326	35.972	10.992	5.942	7.538	8.956
c1761908_g4	55.102	74.624	0	0.026	0.134	0.078
c1777131_g3	55.004	75.01	16.152	53.856	46.638	40.628
c1766555_g4	54.972	69.964	29.8	39.212	312.868	313.868
c1733348_g2	54.928	44.722	22.95	47.548	40.104	31.016
c1669953_g1	54.818	72.77	44.398	143.462	87.428	69.488
c1741481_g2	54.602	51.294	33.792	71.1	63.012	61.742
c1764019_g2	54.54	60.316	33.114	53.236	44.21	31.306
c1728761_g6	54.312	40.302	41.26	95.548	48.238	43.418
c1678814_g1	54.174	67.736	24.098	28.682	52.442	56.98
c1757267_g3	54.116	36.146	35.408	71.518	27.996	16.722
c1738101_g1	53.858	35.966	20.172	28.426	65.096	102.334
c1768621_g5	53.706	35.622	46.566	57.43	45.318	18.168
c1657854_g1	53.53	38.022	31.31	65.508	64.314	42.518
c1770455_g1	53.16	26.278	351.196	441.914	53.344	41.978
c1633833_g1	53.002	63.96	18.714	20.85	24.374	27.878
c1734160_g3	52.832	46.078	27.484	87.604	62.974	32.622
c1543741_g1	52.648	77.598	33.808	51.834	59.36	131.594
c1756267_g1	52.602	52.588	41.34	111.69	68.058	54.07
c1703160_g2	52.5	76.498	5.582	10.73	11.002	14.332
c1769458_g1	52.478	42.024	0.228	0.236	7.656	5.374
c1714463_g2	52.468	66.966	3.244	4.408	2.656	4.2
c1660512_g1	52.048	78.422	0.152	1.142	10.538	6.276
c1714706_g1	51.788	41.388	33.202	60.908	109.35	72.336
c1743829_g4	51.74	10.794	0.642	2.106	1.082	0.294
c1760491_g1	51.47	48.718	99.392	212.01	14.462	24.974
c1778958_g2	51.418	58.906	5.126	13.396	17.166	12.618
c1777279_g2	51.266	54.644	0.346	0.702	23.89	30.002
c1752429_g2	51.2	76	64.272	105.768	64.876	94.932
c1769447_g5	51.124	29.95	1.256	3.13	6.146	10.654
c1741894_g1	51.07	66.576	15.87	27.22	20.29	23.74
c1725037_g1	51.022	58.09	3.972	4.398	23.914	36.96
c1696198_g1	50.568	52.692	25.834	43.4	84.246	65.734
c1524308_g1	50.504	60.212	28.616	78.894	49.266	54.002
c1730605_g1	50.272	38.258	42.012	43.786	26.948	25.124
c1708161_g2	50.268	53.426	23.56	63.164	71.09	57.52
c1649926_g1	50.11	28.28	31.312	42.406	45.376	26.498
c1696164_g1	50.088	40.382	14.534	19.098	26.16	20.234
c1611307_g1	50.046	48.802	25.82	34.118	29.406	46.544
c1600791_g1	49.918	25.248	54.892	129.102	25.946	17.578
c1751380_g5	49.772	57.404	18.04	22.696	30.988	36.348
c1725643_g3	49.764	11.844	187.048	392.404	85.958	68.712
c1725534_g3	49.764	43.874	14.494	12.724	58.834	70.488
c1697456_g1	49.754	47.88	14.412	24.698	37.714	33.858
c1745907_g5	49.736	17.138	198.842	280.39	89.616	76.272
c1734278_g1	49.56	90.564	39.872	165.704	71.064	126.5
c1733348_g3	49.452	54.54	23.738	63.528	50.088	43.836
c1718484_g2	49.334	41.37	31.648	68.504	73.084	33.346
c1763113_g1	49.294	37.372	46.77	89.154	59.026	59.2
c1763524_g1	48.916	30.736	38.186	29.596	3.622	6.258
c1492836_g1	48.846	32.156	16.392	32.034	33.442	23.884
c1750251_g2	48.754	44.732	18.632	43.712	45.548	20.258
c1730852_g1	48.686	231.122	0.662	3.34	12.944	17.494
c1742250_g2	48.498	42.788	24.738	31.97	41.834	31.308
c1505122_g1	48.472	85.422	12.842	43.036	54.508	76.038
c1735108_g3	48.412	38.508	17.838	30.296	45.868	35.706
c1760256_g1	48.38	16.342	2.046	6.344	3.136	4.8
c1763674_g1	48.378	41.538	40.564	67.856	45.768	28.674
c1758392_g1	48.282	35.59	12.154	25.926	101.59	118.312
c1619851_g2	48.25	68.632	20.966	75.526	35.414	68.92
c1770618_g3	48.224	22.526	2.776	7.274	33.134	20.926
c1773312_g2	48.05	41.34	0.284	1.11	35.6	21.958
c1745907_g4	47.626	46.366	37.56	68.632	13.778	18.432
c1755056_g1	47.548	28.936	12.394	21.772	58.602	40.084
c1734515_g2	47.436	34.204	21	33.89	38.744	37.728
c1655054_g1	47.034	28.65	0.64	4.5	8.068	3.052
c1735091_g2	47.026	31.25	74.01	98.624	17.626	14.078
c1728736_g5	46.846	46.76	24.126	54.25	51.468	55.078
c1667229_g1	46.7	44.002	42.914	151.266	123.542	168.946
c1760700_g1	46.656	80.378	29.224	75.186	31.634	29.726
c1732898_g1	46.468	56.564	24.482	80.946	74.728	72.314
c1732287_g2	46.436	37.28	48.848	68.97	26.342	29.414
c1777279_g3	46.034	67.33	0.24	1.044	21.088	34.138
c1760191_g2	46.014	31.662	19.43	20.71	59.174	55.818
c1745510_g1	45.85	36.02	27.788	31.524	35.444	25.952
c1767669_g2	45.838	49.12	41.11	113.13	112.73	72.108
c1477395_g1	45.826	6.9	46.954	26.514	14.79	7.774
c1780665_g4	45.53	33.452	14.692	11.278	17.666	10.38
c1736366_g1	45.524	69.642	27.87	73.588	40.794	33.436
c1777463_g1	45.354	28.462	8.944	8.042	12.642	6.7
c1711761_g1	45.26	31.552	0	0.058	1.16	0.778
c1741784_g1	45.236	33.512	20.772	19.37	29.268	115.314
c1492431_g1	45.094	49.176	42.792	170.002	44.814	40.118
c1695524_g1	45.09	40.348	23.66	30.99	35.5	20.538
c1705055_g3	45.026	73.054	10.866	18.902	3.786	7.236
c1664064_g1	45	10.214	10.086	7.608	9.336	34.722
c1765330_g2	44.944	18.242	12.9	13.864	19.75	29.946
c1772309_g1	44.914	24.138	26.096	36.322	12.834	7.85
c1740363_g3	44.876	30.196	48.244	143.456	100.452	24.758
c1714463_g1	44.872	46.916	2.428	3.976	2.44	2.272
c1717193_g1	44.714	35.462	116.26	160.126	9.06	8.546
c1779668_g3	44.704	47.884	31.868	20.41	1.556	2.48
c1758146_g2	44.532	40.024	13.94	15.086	22.672	24.07
c1770111_g2	44.426	69.73	29.388	109.7	158.068	63.45
c1770905_g1	44.386	34.12	12.024	46.182	69.082	50.212
c1640344_g2	44.368	47.836	24.676	80.42	50.454	56.344
c1195368_g1	44.334	67.21	26.108	29.238	33.28	28.402
c1780601_g2	44.278	44.32	23.596	34.592	23.158	26.422
c1672216_g1	44.21	41.762	17.882	28.906	47.436	31.384
c1697882_g1	44.126	45.242	28.294	86.53	60.304	31.916
c1730582_g4	44.038	79.298	0.662	2.1	41.57	67.86
c1780997_g3	44.034	62.976	14.01	21.416	7.472	12.032
c1769826_g4	43.954	57.504	24.578	104.468	70.524	108.42
c1727327_g1	43.924	45.398	27.348	49.092	13.84	20.15
c1746107_g2	43.834	42.63	11.972	31.832	56.966	44.722
c1779847_g2	43.822	31.078	41.768	66.084	59.48	41.026
c1749988_g1	43.808	43.446	0	0.026	0.044	0.088
c1757904_g1	43.788	79.95	17.976	18.986	5.366	11.252
c1753180_g1	43.556	29.402	8.906	13.174	12.998	7.32
c1778243_g4	43.478	30.978	8.45	11.288	29.508	16.29
c1772237_g1	43.452	69.338	35.962	60.966	20.042	30.89
c1770584_g1	43.438	36.648	36.756	49.468	44.142	36.204
c1546327_g1	43.226	53.806	47.02	77.49	56.934	42.024
c1718042_g2	43.168	45.238	33.766	116.384	72.592	65.842
c1755126_g2	43.154	29.948	35.726	49.028	22.038	8.092
c1420125_g1	43.08	38.588	19.91	42.396	24.24	17.088
c1678010_g1	42.958	44.944	28.332	52.892	53.814	37.578
c1759344_g2	42.936	50.904	0.112	0.416	4.364	4.922
c1761161_g1	42.922	32.976	10.602	23.168	24.904	25.432
c1754821_g3	42.88	33.25	3.688	19.504	93.186	68.548
c1739835_g2	42.758	59.922	43.912	91.444	22.526	28.554
c1780516_g4	42.59	20.048	0.588	0.592	2.532	6.422
c1680173_g2	42.56	79.42	13.864	63.342	153.664	116.85
c1670687_g2	42.53	63.676	37.382	97.476	56.558	76.39
c1764967_g8	42.444	32.836	19.476	31.674	37.83	29.85
c1773468_g2	42.076	26.862	18.354	46.558	34.626	29.06
c1700510_g1	42.062	17.744	26.338	43.232	57.292	17.06
c1725267_g1	41.996	46.658	10.094	14.56	31.892	34.174
c1779418_g4	41.976	33.526	9.59	17.144	10.36	12.824
c1775927_g3	41.88	25.346	1.54	1.744	2.588	2.608
c1761217_g1	41.876	53.978	44.854	83.744	68.456	83.392
c1770244_g2	41.848	24.958	3.968	3.66	22.574	25.696
c1762781_g1	41.794	58.57	21.176	24.41	29.536	31.56
c1534100_g1	41.67	52.132	23.218	47.306	31.514	26.14
c1770548_g2	41.64	50.7	2.262	4.158	3.088	2.524
c1709588_g2	41.484	30.998	14.384	20.972	30.66	35.166
c1751869_g1	41.43	55.21	4.66	5.342	15.414	18.798
c1776678_g7	41.352	11.03	20.922	49.204	35.46	7.602
c1408864_g1	41.262	47.512	33.006	76.57	74.086	110.894
c1763782_g3	41.254	43.872	109.222	137.426	10.2	11.202
c1693815_g1	41.146	42.654	13.052	29.764	16.08	10.706
c1770444_g1	41.078	36.412	2.494	2.54	2.544	2.534
c1745907_g6	40.964	40.044	22.81	47.406	11.712	16.702
c1737546_g1	40.906	33.728	11.552	12.056	30.268	41.524
c1738707_g1	40.892	47.832	24.02	40	44.196	40.338
c1768957_g4	40.75	42.786	15.08	16.024	15.168	23.796
c1765438_g2	40.666	42.072	23.108	38.198	29.34	18.432
c1770455_g4	40.654	19.57	268.708	328.14	57.628	69.762
c1678749_g2	40.488	45.398	48.018	80.324	54.12	41.558
c1731222_g1	40.406	78.594	9.512	14.09	9.21	16.608
c1604378_g1	40.378	12.162	0.002	0	8.834	13.994
c1541549_g1	40.352	39.47	25.75	53.74	52.342	52.788
c1744097_g3	40.316	32.51	33.754	71.66	20.604	9.586
c1766877_g1	40.244	44.836	38.26	69.872	55.01	59.258
c1742800_g3	40.042	46.028	21.27	41.078	27.4	45.174
c1682590_g1	40.026	19.776	18.658	78.758	12.116	5.698
c1743006_g2	39.878	66.814	16.242	37.826	28.488	31.672
c1677375_g2	39.726	41.452	88.114	138.674	54.66	38.674
c1734324_g5	39.606	31.982	10.354	12.346	49.956	52.3
c1773928_g3	39.592	33.086	21.99	35.94	54.518	63.924
c1728504_g1	39.532	92.804	0.462	1.806	47.788	93.704
c1744480_g1	39.442	42.81	22.664	33.656	106.452	104.498
c1682892_g3	39.422	26.816	22.014	54.494	39.612	19.076
c1757341_g1	39.386	30.032	21.564	19.928	1.214	1.224
c1738755_g1	39.324	53.014	14.852	43.41	87.472	87.318
c1748809_g2	39.182	39.442	14.288	29.506	41.424	43.518
c1748824_g1	39.04	63.052	12.378	12.012	21.712	34.244
c1736592_g1	39.018	58.406	18.956	19.482	28.752	63.612
c1744298_g1	38.816	54.744	0.804	2.718	38.664	45.832
c1675719_g1	38.714	75.906	83.554	195.172	55.544	88.448
c1773565_g3	38.596	19.2	33.546	60.108	69.002	34.318
c1730463_g1	38.594	38.334	30.584	42.646	52.438	61.128
c1775772_g1	38.514	39.286	1.23	2.11	3.326	4.534
c1767320_g2	38.45	29.65	195.092	257.792	19.294	12.988
c1779144_g1	38.268	50.426	2.402	3.45	0.978	0.908
c1722650_g2	38.118	18.18	2.83	3.116	24.552	22.882
c1652506_g1	38.104	40.638	43.32	101.052	44.44	39.52
c1704127_g1	38.04	11.028	18.038	23.112	102.56	22.706
c1741033_g2	37.9	29.676	15.538	35.456	48.22	12.702
c1659592_g2	37.78	9.506	0.51	6.718	0.174	0.01
c1757126_g2	37.752	33.798	38.362	88.298	20.708	16.15
c1734453_g1	37.696	48.244	18.422	29.398	45.79	58.658
c1757192_g2	37.694	32.038	16.246	17.574	13.4	13.112
c1761129_g2	37.488	25.026	11.568	18.694	21.904	37.172
c1720140_g1	37.442	40.966	8.666	12.502	32.17	25.164
c1750030_g1	37.356	32.978	23.83	49.072	27.946	20.8
c1768231_g1	37.314	30.542	4.34	5.67	5.918	6.802
c1772276_g5	37.11	40.536	0.246	0	3.254	4.248
c1723092_g1	37.044	0.24	0.03	1.002	0	0
c1668202_g1	37.008	21.684	19.826	40.06	29.636	17.226
c1699935_g1	36.972	21.958	19.9	69.03	4.222	2.58
c1739804_g5	36.952	40.112	0.968	1.116	2.35	4.39
c1710553_g1	36.924	48.24	28.828	73.71	21.118	18.064
c1779164_g1	36.854	29.95	8.894	9.766	12.99	18.492
c1775367_g4	36.832	50.78	18.394	24.6	23.2	38.23
c1779887_g1	36.66	37.106	20.68	52.236	37.39	35.688
c1780289_g2	36.554	58.3	9.556	13.952	117.124	137.484
c1748326_g1	36.548	44.542	9.316	13.782	17.202	12.228
c1448870_g1	36.496	26.288	17.698	21.764	30.596	27.132
c1762630_g3	36.454	25.296	13.072	17.75	23.314	18.594
c1460901_g1	36.396	21.326	20.804	44.846	34.214	18.55
c1758962_g2	36.34	24.622	0.766	1.268	14.302	21.666
c1764026_g1	36.338	27.47	57.858	87.714	46.428	38.69
c1500103_g1	36.276	53.71	13.96	38.724	120.87	108.792
c1477180_g1	36.206	31.784	5.194	23.042	134.234	186.056
c1730245_g2	36.086	31.274	25.21	48.504	39.742	36.664
c1698116_g1	36.04	27.446	12.09	27.408	20.324	11.848
c1637616_g1	36.014	47.05	31.444	46.198	44.632	43.832
c1777969_g2	35.846	17.63	17.186	23.484	18.784	9.122
c1772290_g4	35.812	19.49	21.38	27.392	21.228	14.69
c1773869_g1	35.758	34.36	9.61	26.454	21.712	20.762
c1729575_g1	35.758	38.506	14.94	18.806	15.896	15.27
c1760642_g2	35.32	20.892	2.99	2.554	43.588	21.914
c1740183_g1	35.292	29.746	15.826	20.762	19.934	23.886
c1780487_g1	35.176	19.358	18.884	15.352	21.458	21.108
c1744342_g1	35.114	39.818	13.676	33.534	25.824	28.86
c1771788_g1	35.046	66.776	20.908	38.68	35.716	31.964
c1724927_g1	34.964	36.894	0.004	0.15	2.27	2.468
c1760319_g1	34.96	35.708	16.414	32.296	22.948	14.61
c1761428_g2	34.91	24.548	18.802	37.638	25.164	18.266
c1770792_g2	34.896	33.378	19.962	21.996	21.544	18.156
c1772573_g2	34.81	42.406	27.352	50.166	31.044	42.998
c1762805_g1	34.794	30.704	26.5	112.158	4.432	9.144
c1780243_g4	34.76	29.668	19.366	21.428	5.368	8.018
c1752024_g3	34.708	44.7	3.116	5.126	1.066	3.342
c1596452_g1	34.684	16.498	0	0.214	0.356	0.278
c1772819_g3	34.662	38.054	2.816	5.51	0.224	1.35
c1756259_g1	34.654	37.652	38.262	112.106	55.662	45.99
c1756818_g1	34.588	15.764	15.488	27.196	6.93	3.622
c1730824_g1	34.552	22.876	18.028	16.946	37.84	49.852
c1669584_g1	34.504	32.428	26.66	40.5	45.304	40.114
c1775772_g2	34.478	26.506	1.29	1.916	2.598	4.73
c1496575_g1	34.466	31.382	16.47	32.25	39.262	40.706
c1757656_g2	34.452	32.81	7.144	13.206	5.776	8.056
c1777463_g2	34.356	48.376	9.476	12.914	12.524	11.756
c1718684_g1	34.356	1.416	1.932	0.792	2.258	0.978
c1723788_g1	34.32	31.118	6.088	9.24	3.444	1.79
c1760818_g2	33.992	33.612	28.89	44.406	52.9	49.372
c1692998_g1	33.988	27.686	10.042	17.426	19.57	9.076
c1682226_g2	33.794	28.034	7.992	8.942	4.054	3.494
c1681773_g1	33.786	41.612	12.698	19.232	30.118	38.77
c1780502_g6	33.742	33.538	0	0.006	0.02	0.242
c1708258_g1	33.684	29.946	14.786	23.124	98.58	57.272
c1705311_g2	33.662	28.704	27.72	44.86	53.024	40.962
c1751444_g7	33.654	33.074	38.074	107.912	65.272	42.228
c1748034_g4	33.562	31.488	18.91	27.044	0.558	0.714
c1765820_g2	33.544	83.728	10.35	49.092	16.952	17.796
c1780842_g3	33.516	3.642	3.316	2.926	0.508	0.268
c1639909_g1	33.416	43.116	7.086	9.244	15.284	26.46
c1758873_g1	33.414	49.352	47.768	108.538	24.756	25.534
c1714141_g1	33.334	34.784	3.588	5.114	3.742	4.092
c1765508_g1	33.318	20.34	9.002	14.648	12.476	13.396
c1780043_g5	33.274	31.918	1.438	0.32	18.554	31.424
c1741660_g5	33.218	40.464	28.132	35.16	244.708	184.734
c1726044_g2	33.186	36.498	9.012	7.248	5.152	7.664
c1729554_g1	33.14	31.124	13.498	20.704	18.88	29.194
c1770230_g4	33.054	28.88	11.71	24.036	43.98	39.05
c1298406_g1	33.018	36.91	22.018	34.61	32.486	44.114
c1776611_g3	32.994	17.862	0	1.576	1.808	1.97
c1694646_g1	32.982	37.412	12.638	11.888	3.822	11.884
c1780746_g1	32.966	25.72	5.382	8.528	6.88	5.736
c1745907_g3	32.936	14.058	137.472	197.438	60.982	59.174
c1383414_g1	32.898	39.14	35.09	78.352	34.1	35.452
c1680074_g8	32.808	50.696	35.306	109.568	63.616	69.44
c1678964_g2	32.76	25.746	6.732	15.904	23.04	8.328
c1686518_g1	32.742	30.378	23.826	47.456	19.548	24.912
c1762147_g2	32.644	9.086	0.06	0.166	42.56	29.998
c1733022_g1	32.604	42.864	2.394	3.006	2.048	2.326
c1723464_g2	32.602	40.084	8.682	27.646	24.766	19.594
c1706728_g1	32.59	28.762	22.242	72.292	51.066	37.58
c1678182_g1	32.516	18.19	16.06	29.998	31.76	19.518
c1739450_g1	32.516	27.806	16.426	23.632	44.14	32.466
c1746423_g2	32.498	27.082	20.342	41.51	72.502	49.894
c1769503_g3	32.344	27.262	0.644	1.26	4.536	3.886
c1517505_g1	32.28	51.89	19.062	40.886	30.736	43.72
c1761171_g1	32.274	15.11	60.726	68.752	6.98	6.052
c1770827_g1	32.246	28.628	19.208	21.306	16.504	17.494
c1753066_g1	32.206	52.784	0.31	0.578	1.214	1.724
c1769447_g6	32.198	19.444	0.994	2.316	4.138	5.26
c1764317_g1	32.168	45.9	8.982	20.036	26.404	30.738
c1377046_g1	32.152	31.664	35.44	58.326	15.33	8.468
c1767443_g6	32.12	28.932	15.784	35.658	24.5	21.824
c1772773_g2	32.114	17.36	22.522	24.014	16.662	18.22
c1776020_g5	32.058	17.654	20.81	35.826	4.46	4.116
c1571968_g1	32.028	7.554	0	0.078	0.914	0.294
c1714413_g1	32.006	32.014	15.548	22.406	28.826	19.52
c1643760_g1	31.902	15.188	7.288	12.232	12.064	7.328
c1738794_g1	31.876	40.468	17.08	12.952	8.61	15.628
c1736390_g2	31.838	33.55	16.17	25.654	31.566	28.698
c1765775_g2	31.81	20.106	8.392	17.956	21.156	13.988
c1780502_g1	31.792	37.948	0.702	2.266	1.024	1.33
c1750483_g3	31.75	25.102	2.184	1.754	36.838	73.12
c1655533_g2	31.69	17.77	5.238	7.356	13.438	7.706
c1769036_g2	31.656	34.194	2.384	1.982	20.836	21.56
c1711187_g1	31.642	38.886	19.212	31.284	34.91	45.706
c1717702_g1	31.636	2.494	0.006	0.03	9.52	2.636
c1708847_g2	31.522	7.476	0.046	0.332	21.46	5.014
c1688367_g1	31.45	35.278	22.9	48.418	26.45	24.346
c1763782_g2	31.408	29.778	63.446	62.964	8.092	6.64
c1774666_g1	31.372	32.516	0.74	1.95	7.332	9.424
c1737957_g1	31.318	41.234	16.08	48.618	51.936	52.124
c1736434_g4	31.21	42.23	6.232	25.7	10.876	13.828
c1555537_g1	31.17	26.486	35.42	63.192	21.928	13.458
c1764967_g1	31.138	17.116	14.68	15.446	25.646	15.682
c1678749_g1	31.104	44.61	32.3	64.448	39.094	35.894
c1747624_g2	30.99	13.16	1.708	3.072	15.726	23.662
c1748835_g2	30.92	35.588	20.138	49.998	40.634	42.622
c1679734_g1	30.888	57.29	17.036	35.564	17.666	16.456
c1561270_g1	30.876	35.136	41.91	99.612	27.83	52.732
c1764832_g4	30.836	41.934	32.98	44.674	1.714	2.064
c1765432_g2	30.612	29.036	5.816	7.572	12.994	4.83
c1740589_g1	30.576	41.152	9.716	19.072	74.504	84.79
c1762621_g1	30.516	28.084	19.36	26.096	28.548	24.242
c1752599_g3	30.398	42.96	9.498	9.284	13.972	22.644
c1685899_g1	30.37	27.71	11.64	14.884	13.794	23.19
c1698032_g1	30.324	42.422	13.466	21.692	30.656	31.242
c1771014_g3	30.276	41.288	40.79	62.322	53.532	36.538
c1704838_g1	30.236	36.248	4.28	4.78	0.932	2.46
c1641313_g1	30.23	45.676	12.152	17.774	10.284	17.374
c1719540_g1	30.184	36.508	15.704	24.696	45.406	28.412
c1759774_g1	30.052	37.066	6.954	14.066	17.904	17.02
c1738493_g3	29.988	27.936	9.258	12.324	12.332	15.876
c1770763_g1	29.984	48.77	0.342	2.114	6.354	3.294
c1540864_g1	29.86	18.838	24.112	20.986	31.074	24.49
c1721345_g2	29.858	20.43	0.972	7.118	0.61	2.064
c1728981_g1	29.856	32.042	16.36	26.832	33.462	56.186
c1698528_g1	29.828	33.082	125.022	225.434	28.282	29.534
c1780171_g3	29.818	11.814	5.608	3.512	14.086	2.984
c1767778_g3	29.788	29.952	16.996	35.09	0.44	0.464
c1658103_g1	29.726	37.066	13.398	28.028	55.292	68.986
c1713956_g1	29.642	28.512	12.204	11.374	16.612	14.362
c1764387_g1	29.614	18.72	18.886	17.872	5.99	8.93
c1756804_g1	29.612	13.71	18.404	48.426	7.082	3.892
c1733248_g2	29.578	17.378	0.328	1.134	10.758	10.01
c1741111_g1	29.522	38.18	11.746	15.156	9.192	15.522
c1654412_g1	29.456	20.818	21.562	32.506	27.54	27.034
c1722124_g2	29.438	45.19	15.3	35.98	22.364	16.412
c1576649_g1	29.432	32.802	18.138	41.92	58.588	38.08
c1736990_g3	29.294	32.394	21.878	35.058	23.35	31.766
c1754253_g3	29.158	11.69	0.196	0.016	0.016	0.096
c1669770_g1	29.13	11.882	6.246	15.922	6.152	4.084
c1746282_g1	29.066	41.96	11.312	25.478	33.706	40.184
c1763368_g2	29.06	20.624	0.344	0.454	13.822	7.144
c1642293_g2	29.06	25.396	12.776	38.35	17.702	16.114
c1758549_g4	29.052	30.346	14.816	21.252	13.79	15.88
c1778312_g1	29.05	19.044	24.17	26.08	58.634	55.932
c1725768_g1	29.032	20.492	16.896	34.078	14.492	11.77
c1778437_g1	29.024	33.882	4.788	11.75	19.592	9.254
c1631396_g1	28.976	24.82	1.926	5.984	20.84	20.72
c1750228_g5	28.954	30.956	12.244	20.546	22.27	22.132
c1771498_g3	28.834	3.848	27.572	47.62	19.492	3.676
c1679126_g1	28.78	34.168	30.266	71.244	45.604	28.672
c1779441_g2	28.776	35.436	5.976	8.716	29.764	26.642
c1686209_g1	28.768	29.106	10.054	15.39	17.744	14.378
c1733001_g3	28.766	33.032	9.624	25.444	47.554	22.132
c1773160_g3	28.744	30.03	4.19	8.838	10.23	8.688
c1754869_g3	28.658	23.464	1.194	6.146	1.682	0.676
c1742880_g1	28.658	33.694	15.224	31.422	66.136	15.734
c1778768_g1	28.65	37.154	17.106	16.652	45.962	42.66
c1710728_g3	28.65	41.65	18.504	22	22.916	20.238
c1723480_g1	28.614	32.9	25.468	64.29	23.242	20.812
c1751569_g1	28.566	30.996	9.852	17.194	18.116	17.582
c1725937_g1	28.53	23.616	27.43	32.278	30.346	26.344
c1763301_g3	28.468	16.544	3.44	4.158	39.708	21.388
c1774914_g1	28.466	41.654	28.718	77.174	41.908	41.646
c1761071_g4	28.38	26.47	15.688	37.996	47.202	37.908
c1772936_g1	28.374	32.244	19.542	29.424	15.182	16.146
c1770585_g3	28.32	25.25	11.596	24.488	21.826	28.754
c1714828_g3	28.31	27.784	1.282	2.766	21.618	10.992
c1618369_g1	28.258	32.146	22.278	47.286	36.366	18.79
c1744746_g1	28.172	23.974	5.064	7.2	10.012	17.46
c1779418_g5	28.15	24.242	8.772	16.242	6.676	8.89
c1747748_g1	28.144	26.202	11.944	23.352	30.476	41.574
c1775927_g2	28.112	17.384	4.254	5.246	3.216	2.554
c1766437_g2	28.092	30.238	22.268	49.042	68.106	36.66
c1725596_g2	28.088	29.792	16.394	27.49	31.074	34.882
c1756895_g1	28.032	37.704	10.804	22.656	17.824	15.538
c1742626_g1	28.022	32.57	36.034	69.176	60.414	326.256
c1761105_g5	28.006	51.088	10.666	24.706	30.882	36.594
c1688443_g2	27.994	49.938	14.17	18.958	4.288	2.746
c1768120_g3	27.936	20.988	6.644	17.014	40.588	26.33
c1734303_g1	27.918	30.856	11.836	43.7	15.166	10.434
c1776504_g1	27.83	71.998	5.982	9.458	15.784	28.898
c1713129_g1	27.824	31.788	15.646	36.118	22.662	23.584
c1719396_g2	27.792	20.062	13.51	19.578	24.094	20.016
c1726473_g1	27.716	24.462	8.382	23.008	28.476	16.44
c1732182_g1	27.678	37.894	11.984	44.25	40.894	32.832
c1650410_g1	27.608	22.166	5.694	23.794	27.798	18.776
c1752950_g1	27.598	51.732	28.99	63.332	20.562	46.664
c1775777_g6	27.598	56.422	2.892	3.91	0.532	1.25
c1759064_g5	27.59	34.016	12.562	15.414	9.448	13.974
c1776801_g1	27.522	11.84	4.998	6.968	7.922	5.978
c1728302_g1	27.52	32.236	74.022	102.324	19.568	17.37
c1778619_g3	27.494	50.738	0.134	0.758	31.61	26.82
c1763990_g2	27.458	51.02	0.034	0.08	0.496	0.416
c1723264_g1	27.432	21.574	9.166	11.556	27.406	12.5
c1767778_g4	27.43	20.038	13.138	21.272	0.348	0.346
c1715861_g2	27.424	38.172	27.084	38.462	29.654	38.414
c1777268_g1	27.398	23.356	38.942	85.336	13.94	9.722
c1769202_g5	27.258	37.852	0	0.022	0.128	0.314
c1616708_g1	27.14	36.632	15.178	38.178	37.898	33.264
c1675317_g1	27.138	29.522	8.616	15.076	11.946	10.416
c1525965_g1	27.136	33.978	16.788	39.194	37.106	42.478
c1648170_g1	27.116	106.032	0.916	3.826	33.636	64.158
c1772573_g6	27.092	35.696	29.56	78.758	26.062	20.888
c1613932_g2	26.998	18.972	10.794	14.818	8.884	11.48
c1543741_g2	26.978	19.568	15.556	15.544	30.732	63.408
c1766545_g2	26.94	16.446	1.49	2.35	3.386	6.248
c1729215_g5	26.906	23.844	16.574	36.56	25.476	25.544
c1742082_g4	26.854	18.89	9.944	15.74	8.572	7.278
c1745546_g1	26.854	49.458	11.086	18.048	39.354	56.604
c1767537_g1	26.826	44.438	2.708	8.834	0.968	0.802
c1726844_g2	26.796	24.186	8.334	13.62	48.49	40.568
c1721745_g1	26.75	26.84	5.808	10.524	47.29	37.97
c1762713_g1	26.74	18.054	0	0.128	0.006	0.018
c1749803_g2	26.732	22.264	5.486	8.066	3.188	2.748
c1759265_g2	26.726	17.312	0.038	0.02	0.218	0.37
c1762976_g1	26.716	13.696	4.092	6.292	7.77	4.386
c1764850_g1	26.69	25.844	26.42	66.548	41.222	22.364
c1779668_g6	26.682	16.856	20.338	13.714	1.236	0.818
c1763139_g1	26.66	31.61	3.738	8.574	0.202	0.044
c1740145_g2	26.604	17.756	17.126	32.222	25.778	53.346
c1765610_g2	26.586	30.35	8.276	8.442	15.434	14.868
c1768538_g1	26.576	35.6	0.104	0.422	0.086	0.02
c1719757_g2	26.528	13.174	2.868	6.784	15.362	4.372
c1771950_g1	26.522	25.312	9.584	17.91	9.278	6.78
c1759974_g2	26.446	30.36	18.304	33.634	16.422	28.118
c1739459_g4	26.444	24.69	13.88	43.732	25.264	21.964
c1743986_g2	26.416	15.002	14.882	21.272	51.498	38.764
c1728678_g2	26.384	17.912	14.56	21.648	16.07	9.792
c1780502_g5	26.38	30.776	0	0.006	0.014	0.096
c1704777_g1	26.33	34.738	26.884	35.682	28.062	28.512
c1726552_g1	26.328	32.696	23.788	31.352	28.818	30.73
c1631728_g1	26.294	30.362	21.01	45.282	35.56	38.898
c1749684_g3	26.234	22.874	25.41	36.292	43.186	36.056
c1727157_g1	26.234	31.118	5.13	7.056	27.324	43.474
c1752774_g1	26.178	27.74	14.878	18.004	18.008	18.044
c1503027_g1	26.172	33.644	35.868	49.838	45.334	48.456
c1717354_g3	26.13	22.846	18.606	24.498	26.682	14.708
c1749666_g3	26.108	113.854	3.268	9.932	14.736	15.986
c1718891_g1	26.058	56.344	22.408	35.05	24.124	44.122
c1725534_g1	26.056	22.718	9.972	9.584	37.702	45.18
c1753618_g1	26.03	29.078	3.902	6.022	8.41	5.506
c1764877_g7	26.028	13.554	3.648	7.356	4.282	2.32
c1771128_g1	26.004	30.362	18.994	42.294	7.07	6.622
c1759500_g2	26	20.608	26.142	29.884	20.06	25.942
c1773445_g4	25.938	29.438	2.364	5.356	12.6	12.694
c1770839_g2	25.92	19.864	17.306	44.468	52.102	30.706
c1767615_g2	25.888	9.58	0	0.218	0.934	0.21
c1554128_g1	25.876	84.518	37.41	88.676	24.744	52.458
c1762713_g4	25.85	17.642	0	0.01	0.01	0.036
c1772710_g2	25.836	31.36	22.476	21.74	30.604	42.388
c1776942_g4	25.826	29.436	17.15	28.898	12.234	21.752
c1752024_g4	25.812	24.008	1.84	2.546	0.834	1.576
c1742626_g2	25.804	23.262	29.744	54.466	64.666	364.116
c1752950_g2	25.772	28.96	12.292	36.162	23.76	25.948
c1692298_g1	25.696	23.196	21.788	33.322	5.546	5.608
c1638260_g1	25.69	24.718	16.262	25.674	20.14	28.374
c1748326_g2	25.682	45.712	7.764	18.736	13.192	15.438
c1239655_g1	25.666	18.538	0.024	0.08	3.218	2.454
c1710383_g3	25.598	23.988	21.724	57.06	28.304	53.826
c1748001_g2	25.582	28.344	9.212	12.104	32.272	32.722
c1779111_g5	25.574	13.244	1.494	7.218	6.886	1.89
c1553904_g1	25.552	42.492	19.868	79.29	66.99	59.398
c1780671_g1	25.536	20.11	1.056	1.044	0.796	0.94
c1780807_g1	25.484	21.156	15.346	23.012	21.212	18.238
c1697112_g1	25.484	31.542	17.098	33.29	33.904	28.974
c1762441_g2	25.478	7.414	0	0	0	0
c1738188_g1	25.476	21.994	3.068	0.33	51.478	153.692
c1778072_g1	25.464	26.834	2.152	4.918	6.166	10.052
c1672098_g1	25.426	20.59	0.748	1.492	3.776	3.9
c1707283_g2	25.418	23.376	28.348	38.998	28.126	21.504
c1706194_g1	25.398	31.104	19.142	18.258	35.308	19.45
c1780658_g2	25.36	23.246	4.126	3.84	6.936	6.61
c1754586_g1	25.338	23.104	28.504	50.886	26.876	27.806
c1780154_g7	25.334	30.508	0.014	0.16	1.17	5.198
c1666784_g1	25.304	28.228	12.524	35.3	27.132	21.338
c1737578_g1	25.286	41.442	27.602	60.482	44.924	47.802
c1686085_g1	25.286	22.54	30.636	81.038	24.772	12.472
c1730675_g1	25.28	9.676	35.302	65.596	28.58	8.086
c1762624_g3	25.276	8.632	0.09	0.176	0.158	0.66
c1779721_g2	25.174	8.078	2.92	3.784	9.626	8.142
c1776611_g1	25.126	16.168	0	0.246	1.394	2.228
c1744054_g1	25.042	34.128	7.298	19.666	12.916	15.828
c1454301_g1	25.01	20.828	43.772	110.716	31.278	38.888
c1771088_g1	25.006	20.002	6.706	9.438	6.3	8.524
c1754420_g1	25	9.922	1.256	2.782	3.334	2.086
c1682205_g1	24.866	17.018	11.972	29.944	16.886	11.954
c1728917_g1	24.836	30	6.844	8.126	46.118	51.81
c1764006_g1	24.816	19.63	16.064	57.642	16.828	13.676
c1738410_g1	24.672	35.71	14.788	23.672	24.45	41.17
c1621622_g2	24.644	18.218	20.538	24.988	24.588	24.042
c1759082_g1	24.62	23.19	11.896	18.8	22.62	18.582
c1776187_g2	24.424	12.194	0.762	0.514	0.752	1.484
c1780006_g2	24.414	19.906	17.972	23.78	24.348	16.054
c1779452_g1	24.382	11.214	11.478	12.324	0.054	0.02
c1758522_g1	24.348	34.936	7.528	14.46	16.612	20.442
c1762755_g2	24.342	26.766	16.748	20.858	24.374	30.78
c1678808_g1	24.284	9.238	31.514	36.05	28.622	10.426
c1768957_g3	24.24	19.416	8.064	10.646	10.81	15.006
c1777784_g2	24.238	14.13	11.712	23	15.262	10.784
c1745508_g1	24.236	39.592	40.16	73	36.408	32.47
c1750819_g1	24.23	15.546	17.322	41.458	23.002	19.324
c1780592_g1	24.204	15.562	0.446	0.934	1.102	0.74
c1760385_g1	24.194	23.702	3.374	7.94	11.982	6.918
c1737935_g6	24.076	11.676	13.132	23.364	17.172	8.006
c1776020_g7	24.066	20.122	15.958	27.202	3.92	4.726
c1563729_g1	24.046	25.228	9.888	22.156	36.12	29.228
c1747981_g4	24.024	20.992	1.808	4.388	20.86	12.848
c1716487_g1	24.022	24.41	31.562	67.446	45.62	31.952
c1777755_g1	23.992	34.976	5.22	6.43	4.042	3.494
c1772379_g3	23.968	23.922	15.092	38.832	34.414	24.694
c1671000_g1	23.966	30.65	18.452	33.2	20.676	16.714
c1712688_g2	23.95	22.146	18.5	37.036	26.728	17.21
c1650071_g1	23.932	20.828	27.566	47.788	14.824	14.1
c1778691_g3	23.906	37.834	11.78	19.808	14.688	21.732
c1769859_g3	23.906	20.532	2.512	3.522	27.746	26.96
c1779564_g1	23.884	36.1	14.506	19.964	13.846	30.592
c1779175_g6	23.884	36.838	0.414	1.456	0.362	0.174
c1677567_g1	23.882	20.368	35.678	103.906	24.048	14.896
c1723061_g9	23.83	21.92	22.008	49.846	4.894	6.578
c1554778_g1	23.828	23.966	12.93	28.022	39	26.446
c1665031_g1	23.826	25.262	36.436	69.046	25.278	26.06
c1701346_g2	23.786	26.338	2.4	1.476	2.842	1.702
c1771798_g1	23.782	17.838	23.118	29.342	42.328	41.034
c1744118_g1	23.73	24.544	0.164	0.064	0.628	0.952
c1769434_g1	23.722	26.532	6.864	14.4	13.95	17.908
c1753839_g5	23.67	29.18	6.934	7.268	11.618	16.022
c1765827_g1	23.65	8.334	19.052	21.876	21.114	7.99
c1745927_g1	23.626	22.334	22.856	30.028	23.504	20.378
c1780154_g4	23.602	27.13	0.018	0.09	1.284	4.874
c1748892_g1	23.602	26.406	17.74	41.754	24.622	27.018
c1682495_g3	23.562	28.346	0.028	0.052	5.698	2.228
c1768898_g3	23.504	16.978	12.112	12.174	8.208	6.546
c1775571_g1	23.502	23.126	14.356	31.612	32.782	22.664
c1766793_g4	23.498	22.274	9.87	17.172	17.822	15.324
c1780630_g1	23.418	14.878	7.906	8.458	26.308	15.236
c1654115_g1	23.416	42.784	25.004	51.98	42.538	50.944
c1742750_g2	23.412	15.954	2.02	1.896	15.702	14.45
c1767477_g1	23.392	25.264	9.58	13.004	30.62	38.12
c1752302_g2	23.388	28.714	21.772	27.236	11.712	11.068
c1651058_g1	23.384	18.56	12.278	18.524	15.586	14.716
c1760700_g4	23.374	42.76	16.07	30.928	13.11	14.048
c1745005_g2	23.366	23.81	15.294	25.224	16.86	23.702
c1687121_g1	23.352	0.738	0.008	0.03	0	0
c1742982_g1	23.344	13.322	5.874	13.502	19.532	7.424
c1772056_g2	23.33	17.508	4.188	6.834	16.702	17.424
c1772691_g1	23.294	46.67	12.216	26.084	22.334	39.692
c1739077_g1	23.206	19.538	10.102	17	12.164	10.73
c1682736_g5	23.19	13.048	21.194	41.792	19.73	12.754
c1742858_g3	23.184	42.926	11.228	17.982	15.186	24.582
c1709670_g1	23.166	29.596	8.576	15.76	24.8	25.992
c1751096_g1	23.136	15.372	0.488	1.93	1.538	1.766
c1775927_g5	23.13	24.088	0.422	0.826	2.102	2.7
c1770197_g1	23.108	19.448	18.624	22.418	21.218	14.268
c1645259_g1	23.1	20.944	22.316	41.568	27.636	29.58
c1629265_g1	23.086	28.068	23.182	65.896	32.478	39.42
c1723958_g6	23.068	28.81	11.916	28.536	34.132	25.418
c1707627_g2	23.048	16.888	13.678	15.48	0.862	1.144
c1642190_g1	23.046	21.48	33.09	34.664	20.03	25.202
c1770455_g2	23.032	12.552	158.77	196.012	31.274	42.044
c1728006_g1	22.998	17.912	10.41	15.926	39.536	41.684
c1746058_g2	22.984	24.942	5.33	8.07	12.382	19.266
c1778098_g3	22.954	22.47	12.854	12.378	17.08	17.38
c1709876_g1	22.912	24.462	6.338	3.966	3.784	4.12
c1677302_g2	22.876	22.97	8.428	14.544	157.276	678.924
c1733228_g2	22.864	19.914	13.18	38.106	24.152	12.116
c1629372_g4	22.86	16.376	20.98	27.214	12.466	10.056
c1707933_g1	22.82	29.57	14.038	27.054	17.396	20.394
c1716691_g1	22.77	22.414	15.438	24.814	21.618	22.172
c1780844_g1	22.752	20.986	9.8	9.21	9.966	8.974
c1679921_g1	22.734	28.066	12.442	13.6	61.07	51.634
c1336288_g1	22.716	0.04	8.794	13.162	24.616	0.008
c1739555_g3	22.688	20.756	11.974	15.198	21.468	24.504
c1685112_g1	22.672	13.306	0	0	3.996	2.886
c1704584_g2	22.642	14.656	5.022	13.536	16.302	10.83
c1773733_g4	22.54	35.65	10.42	13.744	23.912	58.734
c1718968_g2	22.514	10.488	10.022	19.228	5.036	2.23
c1774355_g3	22.504	28.818	13.432	20.126	2.986	11.902
c1760913_g1	22.476	17.826	7.92	12.614	11.754	12.482
c1740777_g1	22.46	73.992	21.248	91.328	160.164	62.072
c1770680_g1	22.44	12.362	0.042	0.396	5.74	5.876
c1776368_g4	22.424	18.504	6.614	5.514	26.996	23.51
c1336157_g1	22.394	40.14	6.124	8.136	2.532	3.684
c1779991_g1	22.364	26.116	8.412	17.46	40.412	37.446
c1737764_g1	22.348	23.582	0.02	0.354	0.932	0.876
c1770052_g4	22.326	17.11	4.846	7.37	8.92	9.45
c1710730_g1	22.32	26.122	17.766	39.502	23.238	23.014
c1742880_g2	22.306	29.064	8.05	27.354	46.104	14.442
c1709085_g2	22.286	31.764	11.204	30.034	35.45	32.914
c1632349_g1	22.282	25.516	12.66	25.346	25.956	25.904
c1769560_g1	22.248	30.708	7.476	10.334	4.838	4.432
c1740585_g1	22.248	44.616	23.38	54.414	11.79	29.67
c1764153_g1	22.234	17.984	19.982	30.15	14.646	18.466
c1773495_g1	22.226	18.958	0	0	2.788	1.378
c1719955_g1	22.216	35.064	29.714	49.634	15.764	24.548
c1736392_g2	22.17	38.802	7.692	14.924	3.89	1.486
c1766555_g3	22.122	23.746	12.246	12.446	118.482	116.414
c1724581_g3	22.086	23.23	14.794	30.284	16.414	14.258
c1724199_g1	22.074	24.104	0.908	1.26	3.276	5.238
c1711773_g1	22.054	25.072	7.854	9.704	19.698	24.53
c1777048_g2	22.04	8.304	0.71	1.016	1.478	1.99
c1776712_g3	22.026	24.662	14.298	25.738	48.26	46.212
c1744746_g2	22.006	21.94	3.372	6.524	6.568	12.246
c1762624_g2	22.004	10.428	0.176	0.156	0.206	0.474
c1742345_g1	21.996	13.54	92.798	159.146	0.814	1.526
c1709477_g2	21.994	43.742	8.966	32.384	22.908	18.988
c1751587_g1	21.954	18.518	3.582	7.892	3.524	4.72
c1776557_g3	21.944	17.138	0.878	5.716	14.918	11.716
c1755007_g3	21.944	15.444	11.81	14.636	14.222	21.046
c1727215_g1	21.886	18.878	5.55	8.454	15.394	15.22
c1751405_g1	21.878	22.322	10.452	22.756	5.846	5.182
c1765517_g2	21.874	14.318	5.636	11.834	11.696	7.598
c1699808_g1	21.858	20.252	10.202	19.304	25.812	22.604
c1780122_g1	21.84	40.46	0.198	0.336	0.092	0.096
c1762562_g5	21.754	31.02	0.066	0.54	0.216	0.104
c1745133_g1	21.746	19.056	13.474	30.02	16.854	13.968
c1775413_g3	21.742	16.35	0.732	1.714	1.09	0.52
c1685290_g2	21.686	18.512	29.82	53.692	45.264	20.358
c1778489_g1	21.678	19.572	2.764	9.088	20.858	10.842
c1733534_g1	21.678	10.954	2.334	1.566	3.492	6.61
c1710538_g1	21.67	22.52	0.562	3.87	22.982	22.444
c1780487_g2	21.64	21.97	12.582	15.642	16.942	20.222
c1755096_g1	21.634	10.332	14.99	13.82	36.362	34.486
c1773139_g1	21.602	11.806	6.038	11.198	39.436	22.622
c1768431_g1	21.594	20.742	3.384	5.844	4.704	4.626
c1769621_g1	21.588	21.642	22.662	28.316	9.614	5.98
c1714482_g1	21.58	33.74	0.004	0.116	0.848	0.6
c1778362_g1	21.562	6.352	3.45	6.15	2.432	10.372
c1706257_g1	21.562	18.852	6.816	18.914	12.912	8.988
c1772288_g4	21.512	12.872	2.336	3.526	8.99	6.664
c1750413_g2	21.512	17.82	7.184	11.792	33.138	30.856
c1770377_g2	21.504	33.012	11.814	16.964	30.984	51.178
c1730616_g3	21.472	13.64	8.298	23.498	17.806	19.866
c1727836_g1	21.464	30.202	0.176	0.612	1.112	1.596
c1719645_g1	21.456	25.976	16.804	21.296	61.732	71.06
c1634545_g2	21.432	16.69	10.726	16.1	17.396	13.986
c1713338_g2	21.428	20.886	16.12	29.042	25.102	23.212
c1752708_g4	21.316	6.902	1.202	2.216	2.674	3.48
c1726828_g2	21.316	17.318	0.488	1.564	3.436	6.534
c1733941_g2	21.302	30.146	2.302	4.68	6.232	7.202
c1719910_g2	21.286	18.886	16.922	34.24	14.628	16.068
c1709670_g4	21.278	17.634	62.496	58.788	13.55	9.098
c1643018_g1	21.248	12.358	12.002	17.99	23.594	42.408
c1773231_g2	21.234	14.346	7.882	29.746	3.294	4.08
c1729249_g1	21.214	22.966	9.578	14.87	9.866	9.722
c1742769_g1	21.204	31.85	15.696	28.25	20.182	15.298
c1728590_g2	21.196	26.444	17.172	21.996	35.606	30.936
c1213486_g1	21.194	20.696	7.056	8.276	3.134	3.898
c1721454_g1	21.18	4.212	0.722	0.742	0.728	1.742
c1704479_g1	21.126	20.324	12.998	26.158	5.786	6.986
c1741203_g2	21.084	30.034	8.748	18.968	11.99	10.258
c1696572_g3	21.032	18.624	8.186	15.962	11.686	9.152
c1762724_g2	21.022	27.708	5.894	11.42	22.116	18.55
c1761680_g1	20.964	26.63	37.896	125.444	2.7	1.05
c1760209_g1	20.95	21.012	0.68	1.256	0.86	1.67
c1502508_g1	20.946	3.682	31.694	17.976	7.716	3.6
c1779418_g3	20.896	18.356	5.432	7.326	4.972	6.958
c1542620_g1	20.872	18.824	6.954	16.604	14.968	17.832
c1761859_g1	20.836	24	10.364	23.766	15.288	16.364
c1738572_g2	20.812	19.678	29.816	63.976	17.276	18.648
c1659454_g1	20.796	21.326	21.322	62.476	20.086	17.788
c1574729_g1	20.794	19.87	9.12	21.194	39.57	31.324
c1742578_g3	20.784	20.618	30.996	39.514	21.146	26.774
c1742589_g1	20.754	25.26	10.38	18.486	193.064	128.77
c1767386_g3	20.736	19.334	26.278	69.92	6.562	8.306
c1777814_g1	20.728	10.282	8.762	12.178	14.192	10.902
c1751255_g4	20.722	24.008	15.514	23.026	28.388	38.786
c1780630_g2	20.682	15.538	10.614	11.236	15.282	13.57
c1739108_g2	20.682	16.3	6.518	13.798	8.79	6.418
c1573265_g1	20.672	20.686	14.828	22.962	13.492	9.134
c1779546_g2	20.654	8.112	10.158	10.62	17.408	9.536
c1732322_g4	20.654	26.654	0	0.222	0	0.056
c1742035_g1	20.648	24.92	14.778	31.236	28.796	21.72
c1699843_g1	20.642	13.59	5.834	9.62	6.254	5.264
c1714423_g2	20.618	12.392	8.96	19.574	16.184	13.352
c1693411_g2	20.61	11.698	9.154	9.858	13.218	21.542
c1779038_g2	20.596	17.544	1.618	2.818	3.532	3.426
c1745384_g1	20.542	29.818	11.708	21.216	11.608	18.418
c1779945_g1	20.51	16.346	7.26	8.452	10.882	7.308
c1768519_g3	20.462	8.63	7.656	10.156	7.404	9.702
c1776561_g1	20.448	31.21	16.462	36.896	37.108	33.374
c1760601_g1	20.424	26.678	0.072	0.54	2.422	3.624
c1756678_g3	20.422	28.012	15.676	30.126	10.194	14.24
c1669216_g1	20.408	23.552	17.502	25.394	17.056	21.54
c1747160_g3	20.4	3.734	0.548	0.902	1.25	0.348
c1684390_g1	20.4	24.044	574.83	481.638	159.194	78.526
c1379441_g2	20.356	19.704	12.56	44.706	28.418	17.602
c1779279_g2	20.33	16.748	0.74	0.998	1.512	2.1
c1741763_g1	20.3	15.208	4.872	11.812	11.068	12.148
c1702171_g1	20.272	20.648	12.018	12.238	16.158	29.34
c1768227_g1	20.234	14.87	4.844	5.8	7.78	13.272
c1715136_g1	20.226	20.81	4.344	2.99	0.552	0.478
c1768957_g2	20.196	21.726	7.198	10.206	13.016	18.684
c1752708_g3	20.19	4.946	1.564	2.26	3.204	3.468
c1739049_g3	20.172	21.676	1.298	1.14	3.994	3.956
c1698359_g1	20.168	12.892	7.192	6.764	13.116	2.544
c1779668_g1	20.164	17.462	15.91	13.798	0.74	1.442
c1733793_g1	20.152	16.098	8.388	16.512	6.01	5.942
c1770146_g5	20.146	19.392	8.63	11.564	9.972	7.904
c1641088_g2	20.122	25.924	7.768	9.5	11.558	20.068
c1691981_g3	20.09	15.872	2.314	6.834	7.608	5.248
c1709252_g2	20.086	26.358	7.744	15.73	17.028	18.252
c1659246_g1	20.086	12.008	23.51	38.406	17.09	9.084
c1746739_g4	20.078	9.434	10.424	7.646	4.634	4.832
c1671513_g1	20.074	15.946	0.04	0.156	2.416	1.018
c1780767_g2	20.058	14.918	0.006	0.128	2.74	3.322
c1697566_g1	20.052	22.622	16.348	21.572	29.644	25.852
c1440804_g1	20.03	20.69	8.52	16.886	16.598	12.024
c1780254_g1	20.012	19.792	0.39	0.442	0.604	0.746
c1675544_g1	19.998	12.814	11.78	18.222	19.23	8.61
c1742880_g4	19.992	32.238	9.966	23.11	49.984	14.956
c1778146_g1	19.986	39.03	40.09	34.494	4.476	8.794
c1414959_g1	19.968	17.824	20.352	32.082	19.072	27.144
c1695636_g1	19.932	9.804	4.182	5.878	10.534	8.016
c1728261_g3	19.852	12.57	5.054	9.112	8.056	9.668
c1727325_g1	19.842	23.294	12.228	20.888	26.968	29.786
c1662295_g2	19.84	16.71	9.196	10.964	19.808	27.156
c1778301_g2	19.784	20.152	0.642	1.204	3.07	3.506
c1774001_g3	19.778	36.186	1.516	1.552	16.26	25.436
c1738976_g2	19.776	21.27	7.108	8.892	7.444	18.038
c1682380_g1	19.762	18.772	5.372	7.268	11.07	11.022
c1744291_g1	19.692	9.882	2.828	3.46	65.468	15.724
c1779887_g2	19.688	13.776	9.91	19.652	18.242	8.872
c1741946_g6	19.678	20.9	6.378	6.966	21.25	38.656
c1667410_g1	19.658	31.716	7.778	36.494	23.54	28.81
c1745248_g1	19.642	18.558	7.388	11.454	11.224	15.48
c1762624_g1	19.634	13.804	0.08	0.336	0.334	0.408
c1735614_g1	19.626	24.274	7.602	15.612	17.218	18.556
c1777279_g1	19.624	15.284	4.622	5.348	9.038	8.77
c1747981_g3	19.608	20.74	1.908	4.256	20.99	11.83
c1746949_g7	19.598	9.64	0	0.024	4.66	0.81
c1774484_g1	19.562	16.708	13.234	25.324	17.496	14.772
c1749002_g1	19.56	31.9	9.64	18.168	30.4	55.61
c1642395_g2	19.554	24.812	14.52	28.928	33.696	33.856
c1761643_g2	19.544	16.59	11.318	13.652	16.918	15.456
c1748145_g2	19.544	10.404	0.008	0.244	55.08	30.33
c1742483_g1	19.536	20.76	14.246	26.186	32.374	17.074
c1641313_g2	19.496	18.728	4.516	9.462	8.274	10.602
c1710561_g1	19.494	25.596	0.038	2.072	0.848	1.152
c1602458_g1	19.48	24.018	6.752	17.14	26.654	13.34
c1689146_g1	19.442	23.33	6.55	8.48	28.46	33.682
c1746283_g1	19.434	22.6	7.296	8.912	8.678	10.684
c1779380_g1	19.426	17.318	7.116	13.24	9.618	9.856
c1766469_g2	19.37	28.51	6.134	4.066	3.918	7.804
c1709177_g1	19.36	16.274	5.612	11.256	26.036	28.308
c1730731_g3	19.338	25.1	7.376	13.092	11.734	14.288
c1716954_g1	19.326	35.268	9.12	20.104	20.79	29.854
c1746819_g2	19.298	20.018	11.29	25.824	12.504	12.656
c1755499_g1	19.29	26.918	0.01	0	33.362	53.936
c1766459_g1	19.27	25.2	9.556	16.532	3.836	10.354
c1763572_g1	19.242	7.248	0.448	1.234	6.384	2.076
c1773234_g4	19.234	9.936	6.736	11.118	11.816	9.08
c1717633_g1	19.204	22.488	10.778	32.248	63.916	34.72
c1761020_g2	19.2	9.992	7.726	12.188	10.01	9.532
c1780218_g1	19.184	35.542	1.154	2.38	1.604	2.334
c1021146_g1	19.184	14.67	10.616	13.618	19.538	13.88
c1698906_g1	19.16	9.634	3.17	7.114	15.584	7.95
c1720795_g1	19.146	26.408	7.392	10.162	13.834	20.818
c1759623_g1	19.14	17.538	0.402	0.178	64.124	90.076
c1752258_g1	19.132	20.748	8.972	19.06	8.228	8.86
c1750900_g1	19.114	10.694	18.492	13.444	42.772	22.346
c1727145_g2	19.1	15.134	1.58	2.404	0.932	0.602
c1776002_g1	19.082	15.224	2.886	5.242	6.624	5.54
c1742483_g4	19.078	17.638	12.052	27.64	27.272	14.92
c1767619_g4	19.07	3.226	7.648	19.982	12.782	2.888
c1741780_g2	19.042	22.686	8.844	14.448	32.482	34.174
c1760827_g1	19.038	28.174	9.224	18.78	4.082	5.584
c1431339_g1	19.024	17.046	7.006	19.32	13.274	22.75
c1778081_g1	19.008	16.152	8.55	13.312	7.474	11.756
c1776578_g4	18.994	18.266	22.784	19.316	22.064	23.582
c1756000_g1	18.922	20.544	15.528	43.614	31.484	18.286
c1715274_g2	18.902	3.4	0.302	0.54	23.962	14.986
c1233114_g1	18.896	24.658	15.762	58.944	28.91	20.082
c1720680_g1	18.888	18.964	0	0.294	0.056	0
c1729025_g2	18.876	23.324	10.73	14.994	11.54	19.56
c1759636_g1	18.862	19.298	0	0.014	5.986	6.034
c1672221_g1	18.842	22.504	24.942	47.54	19.486	17.388
c1684204_g1	18.84	26.384	14.464	17.262	2.894	9.542
c1776899_g2	18.834	20.732	8.822	15.42	5.518	4.742
c1777218_g2	18.83	17.526	0.316	0.206	46.296	75.198
c1777733_g5	18.812	15.548	11.238	16.844	5.818	9.248
c1780516_g2	18.762	11.342	0.272	0.294	1.132	2.888
c1725896_g1	18.756	13.508	5.108	8.976	5.482	4.758
c1753191_g1	18.752	15.72	8.986	20.564	10.436	7.616
c1544282_g1	18.742	11.068	14.388	16.714	16.012	7.122
c1679782_g3	18.732	19.472	19.756	24.078	20.11	24.448
c1772819_g2	18.718	11.624	1.558	2.99	0.184	0.348
c1684987_g1	18.706	19.514	50.618	101.538	20.024	12.84
c1708273_g2	18.704	25.658	8.73	21.674	9.222	10.37
c1762353_g2	18.676	20.92	7.088	11.272	10.37	13.374
c1779348_g2	18.66	11.2	2.308	2.906	1.402	1.738
c1699313_g1	18.658	11.916	5.99	5.992	9.768	5.406
c1735121_g1	18.634	20.564	15.11	26.83	24.858	22.156
c1753020_g3	18.63	19.732	9.078	8.746	7.396	9.962
c1763195_g2	18.624	26.328	14.354	13.31	13.798	19.62
c1666728_g1	18.6	38.08	14.006	34.452	42.876	58.552
c1754571_g1	18.598	27.63	24.49	86.568	9.712	13.588
c1735672_g2	18.586	20.252	5.64	10.888	16.08	26.972
c1777738_g4	18.566	15.334	11.012	18.252	25.846	17.48
c1759013_g3	18.55	34.268	9.35	12.332	5.492	6.808
c1728247_g1	18.504	10.53	10.71	16.972	8.056	3.78
c1749841_g3	18.5	33.902	1.256	2.418	9.526	8.994
c1680490_g2	18.498	18.464	41.598	39.408	21.968	21.93
c1779209_g1	18.496	19.378	0.004	0.044	0.01	0
c1700588_g4	18.492	3.77	7.278	11.212	2.596	10.49
c1749201_g2	18.49	13.308	16.008	25.946	15.514	8.092
c1756212_g2	18.48	17.224	0.106	0.576	0.242	0.068
c1736872_g3	18.462	14.044	7.958	18.238	21.402	15.448
c1762334_g1	18.454	14.782	4.43	12.19	15.522	6.976
c1620725_g1	18.434	24.016	5.044	12.554	18.998	17.512
c1747374_g2	18.386	17.2	13.174	36.416	9.088	11.282
c1739282_g2	18.384	16.576	7.9	10.192	10.564	15.586
c1770901_g4	18.358	28.692	99.276	137.966	43.428	28.156
c1740095_g1	18.344	13.402	0.76	0.494	3.406	7.126
c1701812_g2	18.342	6.09	20.694	42.394	20.894	8.248
c1679031_g2	18.314	19.88	4.074	3.856	0.86	1.544
c1672416_g1	18.314	28.846	17.828	20.426	1.966	2.366
c1406097_g1	18.312	17.344	22.026	34.332	17.978	16.29
c1778590_g3	18.306	3.706	0.004	0.038	0.57	0.55
c1738170_g3	18.288	13.042	24.5	37.754	18.33	17.708
c1774183_g2	18.27	16.114	9.916	8.282	11.736	11.29
c1767475_g1	18.244	17.382	2.132	6.102	37.394	11.264
c1739835_g1	18.222	24.126	20.166	46.962	8.81	10.648
c1726807_g3	18.216	34.884	19.334	43.034	2.796	4.194
c1651616_g1	18.216	22.508	0.004	0.18	2.388	1.374
c1771623_g2	18.21	32.61	3.944	7.418	12.922	22.54
c1722337_g3	18.198	13.2	10.118	23.124	8.94	6.54
c1741092_g2	18.188	3.604	11.976	31.356	14.084	4.93
c1656610_g1	18.168	20.602	13.748	17.586	17.892	35.418
c1770068_g1	18.166	27.568	0.492	1.186	15.47	18.38
c1757814_g1	18.152	19.418	9.674	22.014	14	10.178
c1669839_g1	18.138	12.9	14.932	24.35	17.504	18.148
c1609240_g1	18.086	14.838	7.602	22.864	10.318	8.262
c1769989_g2	18.086	19	7.062	9.288	7.156	9.884
c1732451_g1	18.07	19.66	0.01	0.316	3.296	3.732
c1702533_g1	18.07	16.228	9.02	12.846	17.174	23.784
c1771640_g2	18.048	19.596	2.85	3.846	6.216	8.162
c1747349_g2	18.048	26.294	1.656	5.696	32.526	35.592
c1764083_g1	18.026	15.402	6.014	7.382	14.618	24.064
c1665654_g2	17.986	20.178	12.636	14.924	20.474	19.512
c1708002_g1	17.982	31.202	3.748	4.216	6.512	7.15
c1719952_g1	17.98	28.71	4.802	7.746	5.004	9.336
c1734568_g2	17.964	8.436	10.49	26.84	29.694	17.72
c1619759_g1	17.926	10.574	12.498	21.306	10.802	6.358
c1612216_g1	17.892	21.59	20.902	50.432	15.136	9.768
c1756871_g1	17.86	8.622	8.138	15.854	10.956	7.312
c1774355_g1	17.86	17.26	5.42	10.608	2.904	5.696
c1724346_g2	17.858	32.118	14.142	68.52	10.746	18.312
c1716525_g2	17.854	18.446	3.438	9.884	10.998	12.852
c1754714_g1	17.848	1.318	0	0.002	3.316	7.61
c1736008_g1	17.804	14.844	13.64	11.712	9.292	12.15
c1700510_g2	17.8	11.378	10.74	20.194	26.204	10.878
c1776136_g2	17.79	13.53	2.214	3.228	11.172	17.378
c1503619_g1	17.78	13.452	20.11	62.386	24.71	15.054
c1744989_g4	17.764	16.07	8.51	10.52	9.478	9.81
c1736434_g3	17.76	24.476	3.738	15.54	6.412	5.782
c1732451_g2	17.754	13.356	12.916	11.796	8.252	7.652
c1690646_g1	17.746	20.076	0.714	1.574	6.62	5.708
c1730189_g2	17.73	35.998	16.332	30.266	8.436	13.186
c1704838_g2	17.722	21.256	3.892	3.632	0.54	1.502
c1781057_g1	17.71	9.88	2.706	2.094	8.032	5.602
c1776452_g1	17.7	17.162	12.698	23.5	12.164	11.882
c1740363_g2	17.69	22.522	19.118	43.628	13.28	13.416
c1580747_g2	17.672	14.86	12.954	22.628	23.424	18.648
c1619032_g1	17.664	23.826	17.494	82.892	41.864	33.722
c1679320_g1	17.654	15.046	10.09	11.718	9.97	9.16
c1707413_g1	17.624	18.312	18.326	32.406	16.354	17.362
c1611708_g3	17.6	20.722	11.066	17.614	9.82	14.566
c1702240_g1	17.594	17.736	9.526	32.822	26.808	16.5
c1768702_g3	17.592	27.05	7.264	10.514	29.858	36.404
c1761992_g2	17.584	16.098	27.97	34.144	32.528	27.454
c1762898_g6	17.582	23.34	6.774	10.736	8.892	19.866
c1755459_g2	17.566	23.888	16.562	36.916	17.458	24.306
c1747589_g1	17.556	13.646	3.54	4.086	6.446	9.886
c1751149_g2	17.554	16.002	13.004	22.086	16.614	15.346
c1764044_g2	17.534	19.44	13.266	20.804	15.59	16.452
c1762467_g2	17.534	15.09	3.828	5.654	9.4	7.22
c1606520_g2	17.532	15.054	3.614	3.334	9.304	6.336
c1708558_g1	17.528	16.534	11.514	16.276	15.17	13.822
c1700588_g1	17.522	4.272	11.808	18.288	3.7	14.856
c1600305_g1	17.512	12.576	37.776	108.858	22.752	13.368
c1773926_g1	17.482	22.352	11.11	27.628	16.84	20.342
c1733710_g3	17.466	16.552	10.794	40.246	70.372	26.832
c1708421_g1	17.462	10.242	0	0	0.068	0.288
c1730261_g1	17.436	22.514	5.576	8.666	8.714	11.544
c1708857_g2	17.432	22.25	15.442	34.578	15.328	15.71
c1692024_g1	17.414	16.49	7.238	13.574	29.748	34.856
c1764238_g1	17.402	9.484	12.482	16.448	16.294	8.312
c1774131_g2	17.398	19.218	9.48	5.678	16.832	18.134
c1753969_g1	17.394	17.686	5.534	7.634	16.56	27.558
c1744222_g1	17.388	18.118	10.632	19.756	15.614	16.906
c1764526_g2	17.386	22.432	14.324	46.67	22.122	18.37
c1771670_g4	17.384	3.118	0	0	0.012	0.028
c1640344_g1	17.338	7.89	11.946	28.588	15.572	8.984
c1703855_g1	17.296	12.57	0.18	0.246	12.128	9.876
c1769442_g1	17.294	26.684	14.312	32.308	11.044	12.782
c1742167_g2	17.288	18.716	8.398	12.94	6.9	9.156
c1730036_g1	17.282	17.658	12.958	18.822	18.106	12.122
c1631711_g1	17.276	13.304	13.248	13.714	25.61	23.606
c1723170_g1	17.264	9.112	8.772	18.236	11.422	6.17
c1775784_g3	17.262	4.096	3.46	1.892	0.232	0.528
c1752043_g1	17.262	7.638	5.12	9.822	7.838	3.646
c1717658_g1	17.262	17.876	22.312	38.63	15.182	20.208
c1777774_g2	17.26	78.376	7.24	11.034	11.226	18.978
c1733006_g1	17.254	14.678	4.662	7.45	7.892	10.858
c1756216_g2	17.248	18.506	6.586	17.278	42.61	25.668
c1703286_g1	17.244	23.79	15.162	55.658	25.926	35.25
c1705610_g2	17.238	18.766	18.502	50.592	23.168	15.938
c1778329_g3	17.218	24.994	0.768	0.94	0.762	2.488
c1766514_g2	17.196	7.55	0	1.284	0.552	0.068
c1761680_g2	17.194	13.132	18.39	66.932	1.746	1.032
c1724383_g2	17.174	14.194	16.406	38.79	10.788	8.41
c1751022_g4	17.118	11.216	3.546	4.982	9.54	4.502
c1629136_g1	17.114	37.408	10.766	24.874	18.762	32.824
c1739978_g1	17.104	34.316	11.58	11.826	287.59	62.012
c1751799_g1	17.094	14.67	9.474	7.928	15.512	12.148
c1773170_g2	17.088	15.694	9.052	19.386	8.926	11.754
c1760503_g2	17.084	14.174	8.598	22.468	19.7	13.98
c1672016_g1	17.07	9.204	5.724	7.226	4.404	2.528
c1740052_g1	17.062	9.654	16.53	31.804	22.938	13.944
c1759475_g1	17.02	21.35	0.026	0.032	0.534	0.422
c1778271_g1	17.008	13.692	7.878	6.154	8.88	9.314
c1764340_g2	17.002	20.78	12.446	16.526	2.82	4.384
c1660246_g1	16.998	11.214	0	0.008	2.508	2.234
c1745593_g1	16.998	28.988	8.034	7.892	3.452	7.15
c1778192_g1	16.996	12.26	5.494	17.224	7.268	8.198
c1761782_g1	16.926	23.586	2.218	3.398	1.784	2.32
c1770373_g1	16.912	10.598	0.426	3.16	4.39	6.678
c1633383_g1	16.908	12.332	2.104	5.524	17.4	18.126
c1774436_g1	16.908	14.136	14.02	22.014	6.818	11.67
c1769862_g1	16.908	23.32	13.404	58.022	23.522	28.044
c1754819_g1	16.886	20.528	1.916	2.52	5.986	10.424
c1774861_g2	16.884	20.344	11.246	13.054	6.66	10.2
c1721589_g1	16.858	11.844	6.95	10.846	9.788	9.176
c1748195_g3	16.856	24.16	13.854	44.392	23.74	22.978
c1737424_g1	16.834	24.53	15.296	27.414	25.38	21.338
c1712713_g2	16.83	11.204	16.856	32.96	19.6	13.5
c1664675_g2	16.824	11.37	2.122	4.118	14.688	9.922
c1588523_g2	16.804	22.116	8.15	13.454	14.136	16.404
c1734665_g1	16.792	6.184	0.02	0	2.43	1.012
c1771315_g4	16.784	19.848	7.18	13.578	4.846	5.454
c1698307_g2	16.782	16.752	18.918	37.73	18.316	17.458
c1736628_g2	16.776	17.018	5.834	7.944	22.128	19.298
c1764216_g1	16.748	13.014	5.554	6.038	12.44	19.59
c1658202_g2	16.724	25.048	17.74	54.248	25.31	39.4
c1765867_g2	16.72	18.084	6.07	6.542	7.47	11.948
c1700899_g1	16.708	17.71	9.838	27.99	17.266	15.618
c1754810_g1	16.69	15.066	14.41	14.774	10.834	14.346
c1758526_g1	16.66	16.468	4.666	5.502	17.122	12.524
c1738783_g1	16.642	16.664	8.606	15.832	31.936	28.378
c1761105_g4	16.604	29.392	6.78	16.24	19.778	18.18
c1739209_g1	16.59	14.992	0.274	0.638	2.212	1.948
c1740183_g2	16.588	20.306	8.2	11.74	10.312	13.328
c1731324_g2	16.534	10.05	8.196	7.616	12.728	17.582
c1776739_g1	16.524	19.112	12.182	19.618	11.18	15.108
c1773848_g1	16.516	10.35	11.2	20.25	16.612	7.788
c1726404_g2	16.508	11.772	3.914	3.242	8.218	7.738
c1717301_g1	16.508	14.04	8.028	10.328	5.554	10.484
c1745806_g2	16.49	14.92	0.986	1.686	3.746	3.374
c1758692_g1	16.476	18.57	11.582	25.892	23.038	29.47
c1709619_g2	16.458	15.698	11.928	19.006	18.548	21.352
c1776090_g1	16.45	16.262	6.374	19.71	9.322	14.892
c1768715_g2	16.41	14.86	6.598	7.588	7.19	9.244
c1740313_g1	16.394	13.436	9.722	17.16	23.136	15.94
c1744598_g2	16.386	16.42	10.898	11.876	16.08	13.872
c1773585_g3	16.38	18.504	4.022	15.47	4.834	7.836
c1764755_g1	16.36	19.504	5.04	6.352	12.308	8.026
c1715373_g2	16.34	6.624	3.29	12.14	12.658	26.54
c1770814_g2	16.33	15.028	3.48	5.516	10.088	12.382
c1704653_g1	16.29	16.028	14.15	29.904	17.43	19.85
c1752490_g7	16.246	15.262	2.96	3.182	2.568	1.438
c1723303_g1	16.242	20.36	16.37	39.804	17.734	12.44
c1768128_g1	16.234	6.91	4.346	1.048	3.414	2.292
c1695476_g1	16.198	17.95	20.028	20.854	5.156	5.884
c1755005_g2	16.19	14.874	9.386	17.116	7.49	11.042
c1777774_g3	16.174	42.008	4.328	7.296	9.902	11.216
c1751693_g2	16.16	10.52	3.174	3.668	3.482	2.172
c1731199_g1	16.156	14.694	4.284	6.928	14.842	8.74
c1761085_g1	16.154	10.042	11.176	15.532	9.078	4.948
c1779175_g4	16.14	25.336	0.39	5.724	0.214	0.452
c1660019_g1	16.138	12.974	12.988	20.438	15.932	12.748
c1646496_g1	16.126	5.874	6.206	6.984	12.09	13.028
c1760093_g1	16.12	22.41	0.812	3.064	6.032	11.696
c1530391_g1	16.116	15.846	22.906	44.734	18.298	20.506
c1773183_g2	16.11	6.39	3.436	11.29	3.718	5.166
c1737561_g1	16.108	13.604	9.234	11.07	15.46	9.572
c1742696_g3	16.106	15.492	17.804	48.154	14.676	17.42
c1732451_g3	16.092	15.548	6.374	9.328	12.05	12.784
c1773041_g3	16.058	19.822	11.892	11.624	2.334	3.2
c1747122_g1	16.054	12.332	31.736	32.626	9.344	6.082
c1780221_g2	16.042	17.226	6.718	7.732	13.924	16.022
c1753386_g1	16.024	17.416	6.46	8.358	9.652	8.08
c1774039_g2	16.01	19.836	9.772	22.898	12.472	18.826
c1751334_g3	16.006	7.812	3.134	7.454	2.296	1.674
c1729071_g1	15.994	10.622	0.918	2.13	5.534	4.102
c1727303_g1	15.994	14.45	4.932	6.502	27.932	20.334
c1720058_g1	15.992	13.332	6.558	9.194	16.48	19.112
c1336261_g1	15.924	16.352	3.906	5.948	11.158	13.682
c1776737_g3	15.92	8.434	0.004	0	68.75	61.894
c1701781_g2	15.918	6.628	9.672	19.146	21.418	6.908
c1748654_g1	15.91	18.146	8.726	17.91	11.168	11.23
c1765788_g1	15.908	15.586	8.966	17.506	8.368	7.736
c1735664_g1	15.89	8.01	3.888	5.868	5.768	6.85
c1738401_g3	15.88	9.29	6.448	15.428	8.734	7.194
c1715861_g1	15.862	18.202	10.744	14.742	21.11	22.636
c1756871_g2	15.86	17.626	8.344	13.416	11.778	15.11
c1642730_g1	15.826	11.876	5.036	6.512	9.706	9.164
c1733725_g2	15.778	8.832	4.596	4.792	25.682	20.428
c1742736_g1	15.774	5.172	0.004	0.012	4.052	2.81
c1761366_g3	15.77	25.446	0.782	0.61	0.66	0.72
c1747192_g1	15.758	18.306	7.532	39.258	25.402	15.462
c1760113_g1	15.746	15.178	0	0.01	0.476	0.286
c1776112_g1	15.722	36.976	0.386	0.61	0.368	0.776
c1772691_g2	15.712	12.968	6.412	7.366	7.41	7.014
c1710383_g2	15.704	14.468	11.982	36.158	16.834	39.68
c1743996_g1	15.684	10.26	6.244	14.066	10.378	4.972
c1762147_g7	15.66	6.026	0.296	0	20.736	17.72
c1777836_g1	15.658	10.296	7.016	17.79	12.132	8.374
c1778210_g1	15.632	20.446	2.83	3.592	2.752	2.084
c1682638_g1	15.606	15.824	12.988	35.22	22.902	21.426
c1727495_g1	15.58	43.552	0.008	0.058	0.206	1.666
c1769473_g4	15.572	9.154	9.732	15.384	16.938	13.928
c1678786_g1	15.534	18.306	9.88	24.258	16.804	15.226
c1668984_g1	15.532	4.732	5.61	6.2	17.662	5.118
c1773470_g1	15.474	16.054	4.528	8.26	9.734	5.184
c1760178_g1	15.416	16.57	14.172	29.478	28.654	18.732
c1778301_g1	15.412	15	0.464	0.882	2.878	2.912
c1742262_g4	15.412	20.118	18.19	29.33	6.468	9.892
c1764044_g3	15.392	16.466	12.15	20.946	15.686	16.518
c1657663_g1	15.39	12.14	7.06	13.426	18.902	10.512
c1735561_g4	15.384	9.356	0.024	0.198	3.38	0.65
c1705175_g2	15.37	2.69	0.28	0.382	5.704	19.952
c1738048_g1	15.368	18.008	1.954	3.976	2.17	2.152
c1746804_g1	15.358	13.752	34.402	130.09	22.332	15.704
c1718576_g1	15.352	13.596	16.852	25.792	19.468	23.462
c1778148_g3	15.346	19.422	10.844	22.266	5.092	5.296
c1752521_g1	15.34	13.306	0.042	0.028	0.446	0.372
c1716767_g1	15.336	24.274	9.824	23.488	16.584	20.056
c1776136_g1	15.332	11.466	3.502	3.6	13.146	16.204
c1709070_g1	15.294	16.014	12.874	20.802	24.328	26.462
c1715140_g1	15.28	8.804	8.024	9.278	12.554	15.226
c1696588_g7	15.262	14.298	9.276	11.628	15.602	22.044
c1721295_g3	15.25	12.874	5.71	9.17	8.96	8.616
c1767537_g3	15.24	15.87	1.462	2.884	0.398	0.142
c1774131_g1	15.214	10.738	10.686	4.788	12.378	10.298
c1493923_g1	15.204	22.87	15.88	41.428	18.566	42.89
c1719892_g1	15.2	7.494	7.146	12.512	14.672	16.026
c1778269_g4	15.198	14.386	18.778	35.668	17.946	7.298
c1758401_g4	15.19	6.914	7.882	28.164	17.108	7.69
c1744790_g1	15.188	20.932	2.268	3.796	0.826	1.742
c1682773_g4	15.184	19.466	1.726	4.07	34.196	31.134
c1735569_g1	15.162	14.182	7.502	11.556	6.106	7.418
c1523072_g1	15.132	12.662	6.182	15.692	17.96	10.496
c1778621_g5	15.12	15.432	4.08	4.222	1.16	1.588
c1775069_g2	15.114	12.276	1.946	2.214	37.468	25.412
c1760106_g1	15.108	7.452	10.098	10.802	16.39	16.876
c1739438_g1	15.09	12.05	9.974	13.024	6.724	5.502
c1543906_g1	15.09	1.662	0.316	2.456	0.03	0.006
c1764446_g3	15.078	18.028	10.352	12.39	26.66	26.136
c1659091_g1	15.062	14.472	10.314	18.998	20.532	15.518
c1715783_g2	15.05	16.312	0	0.154	0.742	1.866
c1543779_g1	15.048	8.114	41.546	56.888	18.146	12.766
c1768260_g1	15.026	20.33	8.85	10.338	17.164	12.504
c1757753_g3	15.02	17.002	4.09	9.692	15.412	13.778
c1741298_g2	15.018	12.204	6.484	20.434	25.818	23.58
c1540246_g1	15.006	7.802	20.41	44.034	16.302	9.744
c1764133_g2	15	6.716	7.512	5.802	16.956	8.598
c1555976_g2	15	9.576	0.988	1.418	8.918	7.494
c1728808_g1	14.998	14.31	13.412	19.222	14.21	13.366
c1637847_g1	14.99	19.12	6.318	4.66	5.254	8.87
c1734055_g1	14.986	9.04	3.946	5.176	7.4	7.896
c1596012_g1	14.978	13.172	4.488	8.24	7.836	10.122
c1607815_g1	14.976	15.458	14.544	23.394	18.796	19.406
c1774602_g1	14.964	15.488	5.9	13.428	13.348	17.414
c1765300_g1	14.95	10.578	7.23	10.86	12.006	10.8
c1698925_g1	14.938	13.966	5.264	7.182	17.816	14.752
c1752844_g2	14.92	0.456	0.058	0.144	1	3.356
c1776941_g2	14.9	13.91	2.11	4.736	3.844	7.668
c1670081_g2	14.896	16.188	6.778	11.162	11.57	15.404
c1776823_g2	14.894	29.922	12.956	28.75	11.004	25.23
c1602015_g1	14.878	12.262	8.826	17.996	24.508	14.66
c1770041_g3	14.874	3.676	0.812	3.004	92.036	86.828
c1573359_g1	14.872	16.106	8.88	16.18	15.772	16.636
c1575614_g1	14.864	34.254	19.204	25.522	23.59	51.858
c1717109_g2	14.856	12.752	8.832	18.406	8.36	7.282
c1757137_g1	14.812	22.822	4.892	4.886	11.648	18.182
c1774352_g3	14.804	9.564	4.77	4.752	12.344	9.752
c1759093_g1	14.802	17.538	3.978	3.346	0.634	0.904
c1779668_g2	14.788	9.606	14.412	8.998	0.538	1.03
c1716057_g1	14.778	11.832	4.564	9.088	16.89	8.102
c1770093_g4	14.768	16.61	1.762	2.162	3.606	3.966
c1706441_g2	14.768	20.038	17.352	26.894	14.308	12.472
c1675111_g1	14.762	14.062	10.436	12.898	29.894	33.306
c1711065_g2	14.742	12.228	0.104	0.22	1.58	1.582
c1773980_g3	14.732	19.406	6.376	9.494	10.33	13.454
c1764540_g1	14.724	6.17	1.428	2.474	4.532	1.46
c1781034_g4	14.718	9.038	5.532	7.946	1.156	1.72
c1659592_g1	14.708	3.962	0.562	4.214	0.04	0
c1762545_g1	14.706	23.376	1.214	1.356	1.266	1.298
c1732192_g1	14.706	16.072	10.354	13.354	21.452	22.522
c1769013_g2	14.662	9.866	8.41	8.116	11.194	9.192
c1762147_g6	14.656	4.95	0.056	0.042	18.284	21.192
c1756508_g3	14.652	10.838	5.28	16.194	4.594	2.72
c1505630_g1	14.628	19.358	15.464	24.794	29.22	31.366
c1697314_g1	14.624	13.724	5.528	8.772	15.462	17.966
c1676106_g3	14.614	11.932	4.866	9.148	9.56	8.612
c1779964_g3	14.608	6.398	1.326	1.774	9.866	2.69
c1699823_g1	14.604	9.03	5.258	7.014	12.116	8.85
c1773532_g4	14.6	10.408	3.67	3.524	4.46	6.032
c1759744_g3	14.598	10.92	5.338	11.898	22.7	15.578
c1778329_g2	14.586	22.266	0.77	0.672	0.576	2.802
c1512508_g1	14.548	19.58	22.174	56.084	31.176	28.79
c1742639_g6	14.548	17.074	9.622	9.922	11.88	13.354
c1746448_g4	14.53	18.052	5.444	10.024	7.742	8.852
c1640534_g1	14.522	11.614	8.128	15.838	29.122	31.028
c1768836_g2	14.514	14.708	6.28	11.07	16.906	14.504
c1766258_g1	14.514	19.98	5.734	5.408	14.726	20.368
c1709906_g1	14.494	17.032	43.614	48.02	14.372	15.36
c1765517_g1	14.49	18.074	4.116	9.67	9.544	11.842
c1724090_g1	14.478	9.388	15.082	15.436	42.064	43.892
c1651057_g1	14.466	14.536	16.838	30.32	38.046	25.156
c1779080_g2	14.456	12.888	1.598	0.866	9.646	7.794
c1733710_g2	14.452	10.3	1.778	2.898	2.952	2.718
c1729392_g1	14.444	23.17	14.662	46.564	11.286	9.508
c1764575_g1	14.44	13.928	0.118	1.596	5.918	5.258
c1671063_g3	14.44	8.72	10.432	16.914	10.926	5.466
c1779840_g3	14.432	13.65	0.04	0.15	1.446	1.13
c1769211_g3	14.422	11.736	5.286	6.118	9.746	9.65
c1775296_g7	14.41	20.512	11.034	19.22	3.632	8.256
c1724704_g1	14.388	85.568	1.322	1.2	5.27	11.596
c1751841_g2	14.382	10.21	4.57	3.996	7.166	10.684
c1725155_g1	14.374	17.67	62.928	66.32	1.348	1.61
c1617291_g1	14.37	18.4	9.294	22.288	38.434	25.99
c1574340_g1	14.354	10.902	13.054	23.368	15.914	14.144
c1713615_g2	14.344	7.482	0	0.048	0.096	0.26
c1658779_g2	14.338	14.318	9.41	13.092	26.766	26.31
c1716101_g2	14.322	15.752	3.826	4.416	12.23	12.038
c1761922_g1	14.316	7.526	9.912	16.86	10.914	7.982
c1664760_g1	14.312	16.028	8.932	14.748	9.444	12.28
c1686193_g2	14.296	22.158	9.272	12.61	13.022	15.874
c1745434_g1	14.276	16.05	16.82	26.312	10.406	12.82
c1744584_g2	14.268	9.88	7.722	7.434	8.226	8.922
c1754253_g2	14.264	6.778	0.018	0.04	1.12	0.724
c1740183_g3	14.248	9.416	5.552	8.896	7.786	7.998
c1778714_g1	14.196	4.864	6.284	10.668	10.29	20
c1688003_g2	14.192	7.848	8.062	16.406	4.966	4.522
c1719621_g2	14.184	12.48	2.534	6.294	6.488	9.368
c1746500_g2	14.178	0.224	3.422	9.856	5.326	0.018
c1768714_g1	14.158	10.86	4.184	5.42	8.574	9.246
c1670794_g1	14.146	14.892	8.168	11.76	18.78	11.916
c1754853_g1	14.14	21.888	18.836	27.894	15.706	29.476
c1765950_g4	14.138	11.7	0.004	0.042	0.776	0.84
c1732104_g1	14.118	6.192	3.924	5.954	8.718	3.76
c1670438_g1	14.11	18.394	8.924	22.548	13.842	20.926
c1756533_g1	14.106	12.642	5.438	8.624	1.478	1.832
c1634308_g2	14.098	22.79	20.72	55.59	16.268	21.928
c1772106_g2	14.09	13.708	3.114	2.68	22.806	27.35
c1778864_g1	14.082	14.728	7.136	13.918	16.926	13.074
c1695714_g1	14.078	14.364	10.92	14.182	12.786	9.126
c1777678_g2	14.076	17.362	0.026	0.106	0.052	0.08
c1691492_g2	14.07	15.704	7.176	16.096	15.026	16.87
c1733243_g1	14.068	12.102	11.288	38.178	13.962	10.04
c1660188_g1	14.064	9.832	19.156	30.08	7.146	3.922
c1714715_g2	14.06	12.472	6.09	10.826	6.398	6.97
c1765625_g5	14.058	18.718	11.56	15.536	10.574	9.414
c1764877_g1	14.054	6.55	2.128	5.412	3.552	1.344
c1694627_g1	14.048	15.708	11.394	18.506	18.186	18.466
c1619765_g1	14.044	21.844	53.476	47.622	67.3	66.166
c1774272_g4	14.036	13.568	2.986	2.622	16.25	13.88
c1667268_g1	14.03	10.968	9.09	15.374	18.048	19.214
c1754477_g1	14.024	17.09	11.464	23.408	26.712	23.126
c1739626_g1	14.024	10.738	7.344	8.252	5.186	5.14
c1763392_g1	14.02	23.62	5.75	8.078	10.04	13.514
c1750140_g2	14.02	11.66	15.642	19.122	17.07	14.01
c1540229_g1	14	10.23	10.976	26.28	25.572	16.458
c1658388_g2	13.984	23.078	6.774	13.392	33.94	45.726
c1753066_g2	13.982	25.61	0.122	0.258	0.406	0.736
c1750566_g2	13.96	16.08	5.8	5.012	6.1	4.788
c1780281_g1	13.956	9.036	2.368	3.49	7.656	13.446
c1713469_g1	13.948	10.934	6.418	8.122	13.64	11.994
c1777597_g2	13.932	7.196	0.164	0.202	0.08	0.096
c1779619_g2	13.93	8.276	0.756	0.67	5.534	4.09
c1773629_g1	13.924	14.178	4.492	8.476	5.358	2.66
c1739510_g2	13.92	9.948	1.582	3.696	7.344	7.076
c1769846_g2	13.914	15.152	15.062	26.242	9.766	8.892
c1778142_g3	13.912	10.724	13.142	37.234	11.522	8.514
c1757490_g1	13.888	11.408	1.81	3.392	5.688	7.15
c1624406_g2	13.882	13.422	7.672	11.676	8.666	9.26
c1769532_g4	13.87	6	0.614	1.174	0.112	0.324
c1696836_g2	13.816	6.03	0	0.424	4.142	1.798
c1771556_g2	13.804	9.47	10.694	29.208	34.884	23.258
c1748022_g4	13.804	13.318	6.536	8.516	16.746	18.95
c1720386_g1	13.8	14.268	3.01	4.394	6.088	3.9
c1776888_g3	13.798	21.444	9.358	20.526	7.084	8.032
c1679410_g2	13.798	10.582	21.648	34.308	4.262	1.94
c1736731_g1	13.794	13.904	7.162	13.058	8.866	15.304
c1685682_g1	13.794	15.828	8.506	22.102	23.288	26.048
c1748166_g1	13.79	19.728	11.89	21.746	10.906	15.492
c1678810_g1	13.784	14.27	13.23	18.348	15.708	18.036
c1693220_g1	13.77	14.898	11.076	19.14	17.79	23.612
c1780526_g2	13.752	14.024	8.09	11.638	6.594	10.73
c1764868_g1	13.75	13.2	4.482	8.226	3.75	4.208
c1760202_g1	13.748	21.84	2.372	3.546	2.41	2.162
c1732966_g3	13.744	11.696	5.862	14.024	30.42	22.888
c1742939_g2	13.732	13.714	3.98	21.676	21.986	22.874
c1762685_g1	13.72	27.128	2.896	4.798	8.798	17.786
c1779172_g4	13.7	13.398	7.278	9.726	7.178	5.882
c1765527_g3	13.692	23.588	5.102	9.852	10.484	14.558
c1775126_g1	13.678	25.788	3.214	3.116	2.792	4.122
c1747590_g2	13.678	8.006	8.122	15.012	15.35	9.08
c1718991_g2	13.676	15.074	8.94	14.65	7.74	14.254
c1714529_g1	13.676	9.366	10.296	12.48	6.59	7.258
c1757405_g2	13.672	9.384	8.294	13.508	6.198	5.918
c1659192_g1	13.672	10.662	0.168	0.86	0.648	0
c1780281_g2	13.666	9.198	1.104	2.742	5.714	9.198
c1774372_g2	13.66	11.524	4.532	6.174	3.384	2.96
c1756452_g2	13.658	14.39	7.014	9.252	18.274	15.056
c1739457_g1	13.654	9.27	13.72	17.314	11.57	7.056
c1763080_g1	13.642	11.79	5.87	9.514	5.196	2.878
c1766625_g2	13.626	10.34	0.134	0.256	0.702	1.976
c1733457_g1	13.616	11.21	4.224	5.576	5.574	7.874
c1779767_g3	13.592	9.98	2.112	3.094	35.624	54.448
c1692093_g2	13.59	14.986	8.454	10.928	8.732	7.592
c1763124_g2	13.582	10.97	0.052	0.218	1.954	3.742
c1742411_g4	13.566	13.9	16.716	33.28	2.978	3.528
c1580877_g1	13.548	14.424	9.306	18.38	24.302	15.056
c1780263_g1	13.544	11.534	6.564	8.398	6.858	4.918
c1644209_g1	13.544	17.516	1.256	2.122	8.25	8.94
c1190177_g1	13.532	10.63	6.198	8.642	9.95	6.036
c1040571_g1	13.528	13.634	1.452	0.844	8.632	7.152
c1686322_g1	13.524	11.338	1.45	4.09	2.458	3.188
c1775158_g1	13.51	20.386	6.172	7.066	16.696	13.724
c1771838_g1	13.504	6.276	3.386	4.73	1.404	0.844
c1750416_g1	13.5	6.31	3.03	3.544	30.392	38.656
c1628079_g1	13.494	38.042	2.608	3.53	35.138	81.704
c1760700_g3	13.492	23.488	11.558	20.832	8.602	8.266
c1531006_g1	13.478	8.622	3.556	15.804	20.518	12.146
c1751070_g1	13.466	13.732	8.486	11.49	5.786	6.814
c1720520_g2	13.464	19.906	6.096	7.26	12.086	14.31
c1716588_g2	13.448	8.306	9.704	22.97	17.242	9.13
c1763401_g1	13.426	13.816	7.626	17.45	8.726	8.612
c1714529_g2	13.426	15.594	14.212	18.224	5.028	10.922
c1741506_g2	13.404	14.438	6.206	15.14	25.722	17.022
c1780665_g1	13.4	11.27	6.3	5.478	6.788	5.958
c1750718_g3	13.382	16.1	0	0	0.05	0.134
c1729153_g1	13.376	16.552	8.242	32.334	21.65	17.124
c1774620_g2	13.366	4.596	3.826	3.398	86.344	82.184
c1771818_g1	13.348	4.198	10.7	18.708	8.474	2.604
c1721552_g1	13.334	15.874	8.054	11.028	12.872	12.522
c1779188_g1	13.332	11.948	7.666	13.146	17.428	22.826
c1772184_g4	13.32	15.618	0.216	0.21	9.152	12.588
c1618969_g1	13.308	19.976	17.352	38.808	31.022	32.328
c1779129_g4	13.304	24.968	2.74	6.876	9.634	15.304
c1762664_g3	13.278	10.92	8.078	15.26	13.822	12.908
c1720676_g4	13.278	12.892	13.778	28.48	28.934	21.272
c1763629_g2	13.276	10.692	6.47	13.688	8.548	16.52
c1698462_g1	13.266	15.052	6.288	6.798	5.464	4.618
c1738527_g1	13.262	8.13	19.728	19.192	14.734	2.846
c1754579_g2	13.258	10.896	4.442	10.086	8.646	8.786
c1760496_g2	13.248	16.91	9.942	14.116	12.842	18.968
c1695285_g2	13.248	9.654	5.352	6.156	12.354	5.856
c1750179_g1	13.244	6.274	2.748	4.474	13.95	6.896
c1744293_g2	13.244	12.516	5.198	8.852	8.094	10.316
c1760866_g1	13.238	20.896	0	0.102	0.708	0.188
c1506110_g1	13.238	11.36	4.102	4.394	10.286	14.118
c1779772_g5	13.232	12.812	4.45	11.962	4.766	9.168
c1767498_g3	13.23	12.704	10.736	26.048	11.226	8.388
c1707021_g1	13.228	12.448	6.09	7.83	5.778	5.616
c1752866_g2	13.222	7.602	3.69	5.012	13.436	14.636
c1669543_g5	13.22	6.734	8.71	19.606	9.154	7.12
c1701182_g1	13.218	9.034	3.562	10.56	6.698	2.062
c1665562_g1	13.218	15.452	5.422	13.644	11.668	8.38
c1744804_g3	13.2	14.366	9.458	13.762	10.08	11.788
c1778472_g4	13.194	9.054	0.008	0.21	1.472	1.922
c1762256_g3	13.188	17.222	0.87	2.496	5.676	8.88
c1729512_g1	13.188	10.888	4.984	11.396	12.338	6.382
c1773853_g3	13.174	12.4	6.198	9.344	10.928	15.284
c1764540_g2	13.174	10.51	1.934	3.61	4.602	3.804
c1757865_g2	13.172	8.446	3.778	6.954	6.984	6.714
c1693006_g2	13.172	11.376	9.516	8.672	13.522	17.03
c1780290_g4	13.15	6.614	0.032	0.068	1.1	0.364
c1761972_g1	13.142	24.726	8.862	21.642	15.988	36.986
c1747136_g1	13.132	8.288	6.202	8.912	9.778	6.588
c1719966_g3	13.13	10.386	5.536	8.936	10.194	9.214
c1684626_g1	13.12	10.466	70.426	74.238	17.944	13.966
c1777499_g3	13.116	14.308	5.722	10.832	9.696	7.37
c1779175_g3	13.11	20.014	0.74	3.516	0.03	0.108
c1776911_g2	13.106	10.128	4.04	7.066	12.268	11.604
c1758223_g2	13.084	7.458	1.848	9.17	0.74	1.416
c1724585_g1	13.068	12.888	11.648	24.512	12.42	8.242
c1751581_g1	13.064	7.868	2.206	3.63	1.898	1.862
c1692850_g1	13.06	7.956	4.86	10.758	8.676	5.714
c1736990_g4	13.048	13.684	10.752	16.982	11.622	17.602
c1728673_g1	13.038	8.776	6.188	8.574	7.374	6.492
c1713292_g1	13.036	3.956	0.056	0.06	9.758	5.316
c1734859_g2	13.034	10.778	8.578	15.43	8.586	7.15
c1713711_g1	13.026	14.184	0.46	0.364	0.078	0.182
c1741295_g4	13.018	12.116	4.01	8.536	2.844	2.18
c1724502_g2	13.018	18.988	5.706	11.15	11.05	11.118
c1777380_g4	13.006	13.782	3.038	6.002	9.992	11.288
c1773733_g2	13.002	14.322	8.092	11.8	14.542	22.88
c1773784_g3	12.982	18.744	6.99	6.716	10.872	13.774
c1582070_g1	12.978	11.096	12.276	28.452	26.984	15.944
c1743986_g6	12.97	16.104	12.702	20.036	17.708	25.936
c1756300_g3	12.96	14.132	7.754	9.092	4.216	6.668
c1776618_g4	12.958	14.402	0.046	0.152	0.358	0.914
c1780854_g2	12.952	23.674	1.83	2.498	3.376	3.428
c1688328_g2	12.948	9.82	1.898	2.504	7.702	9.282
c1660318_g1	12.944	4.856	49.498	102.678	20.042	14.066
c1714525_g1	12.936	10.51	26.882	25.7	9.31	12.072
c1764876_g1	12.918	9.958	4.068	7.636	8.716	10.92
c1739110_g4	12.914	23.986	8.34	31.974	23.608	46.826
c1773025_g1	12.908	7.336	5.264	6.764	0.868	1.326
c1625715_g1	12.904	14.514	16.118	22.682	16.066	11.932
c1736990_g1	12.9	13.616	8.396	11.492	11.104	10.798
c1753667_g1	12.888	9.976	2.29	4.186	2.026	4.318
c1761965_g1	12.858	5.798	3.242	8.754	126.382	56.468
c1774335_g2	12.854	14.116	4.176	9.142	4.382	5.532
c1733006_g3	12.844	12.554	2.34	5.034	5.728	7.256
c1760391_g1	12.834	9.638	1.356	3.472	7.504	5.19
c1770380_g1	12.818	11.62	5.02	6.092	11.886	22.654
c1603250_g1	12.802	13.792	2.866	2.426	2.692	2.452
c1775816_g3	12.786	16.34	7.028	12.034	14.08	11.298
c1747710_g1	12.78	13.192	11.542	24.706	24.246	19.948
c1776679_g6	12.772	12.282	5.62	10.036	5.934	7.858
c1660720_g1	12.766	7.198	0.886	3.776	22.79	100.098
c1629737_g1	12.764	15.1	5.338	14.25	9.136	19.324
c1771838_g4	12.752	8.9	3.086	4.344	1.168	1.092
c1739174_g2	12.746	11.378	4.064	9.084	7.604	11.572
c1364968_g1	12.744	16.84	27.612	76.38	28.15	31.596
c1778178_g2	12.74	7.964	2.644	4.56	1.048	1.616
c1702135_g1	12.736	9.492	6.338	13.466	4.536	4.064
c1777809_g2	12.726	11.792	9.036	14.802	8.86	11.08
c1708978_g5	12.726	9.064	1.994	3.77	5.822	8.242
c1745178_g1	12.714	16.712	4.45	10.312	15.528	11.94
c1778775_g2	12.704	9.64	0	0.014	0.456	0.718
c1767828_g1	12.702	11.194	2.584	7.25	3.044	3.258
c1780168_g1	12.698	10.282	2.208	4.982	2.898	1.884
c1715720_g1	12.692	11.266	18.966	16.294	12.55	6.978
c1760792_g3	12.688	10.792	6.376	8.756	6.422	7.092
c1774584_g3	12.68	7.942	2.838	2.824	4.88	4.112
c1779738_g3	12.672	16.396	17.116	24.892	8.898	6.918
c1682903_g2	12.666	14.14	13.39	19.496	17.86	14.106
c1694219_g1	12.658	14.996	1.268	3.114	7.884	10.19
c1717402_g1	12.654	4.964	5.332	7.392	13.22	8.49
c1771163_g2	12.632	22.394	6.466	27.484	8.902	15.434
c1749329_g1	12.63	9.912	8.164	9.676	8.698	6.68
c1754177_g1	12.622	0.452	10.166	16.95	13.39	0.97
c1780650_g1	12.616	13.802	0.008	0.108	0.024	2.692
c1760562_g3	12.616	9.186	1.936	3.806	8.042	12.202
c1756226_g3	12.61	12.312	4.332	8.834	8.556	6.78
c1746949_g1	12.608	4.624	0.008	0	2.5	0.592
c1671077_g2	12.604	8.9	4.296	8.132	6.568	7.662
c1761500_g1	12.604	8.544	4.988	10.08	5.056	4.562
c1763615_g1	12.58	8.414	0.886	2.864	2.068	7.388
c1530931_g1	12.578	15.64	9.556	21.644	10.822	16.89
c1752057_g3	12.544	9.022	7.128	11.324	7.474	4.722
c1764256_g5	12.534	14.188	8.418	14.714	9.002	10.48
c1777747_g3	12.53	8.228	3.86	6.684	5.98	9.796
c1692239_g4	12.52	9.296	2.258	4.208	6.82	9.45
c1720770_g1	12.516	10.52	3.628	8.132	11.81	10.086
c1772327_g1	12.516	9.736	2.532	3.724	8.384	6.11
c1769083_g2	12.512	13.59	6.834	8.544	9.838	13.788
c1679854_g1	12.508	16.096	17.772	32.548	19.134	12.594
c1771565_g1	12.5	11.476	4.728	7.216	11.2	19.414
c1732190_g1	12.48	11.59	3.53	5.302	20.92	15.892
c1605800_g2	12.478	13.48	12.138	29.394	14.974	13.134
c1635652_g1	12.472	9.254	6.166	8.682	25.908	18.364
c1735743_g2	12.466	7.29	0.18	1.742	4.082	3.566
c1703299_g1	12.458	10.456	9.036	17.778	11.226	8.024
c1779765_g1	12.438	7.124	2.862	2.766	5.256	3.602
c1770674_g2	12.434	10.154	10.018	21.24	23.5	9.144
c1684921_g1	12.434	11.34	5.992	11.902	7.49	5.15
c1764751_g5	12.396	10.624	0.85	1.906	8.346	23.892
c1686001_g1	12.392	21.84	5.802	6.756	16.518	25.474
c1729634_g1	12.39	13.604	8.09	25.59	7.828	3.456
c1736791_g3	12.384	20.256	6.338	8.234	7.204	8.658
c1741940_g2	12.384	14.332	2.116	6.232	1.572	2.67
c1767828_g3	12.376	19.434	1.962	8.74	2.512	3.59
c1419487_g1	12.36	16.39	6.558	8.126	29.248	32.066
c1460509_g1	12.342	24.356	5.666	5.366	6.036	14.448
c1754501_g1	12.332	6.698	25.14	35.708	0.088	0.246
c1773179_g2	12.328	3.85	4.982	4.862	5.096	2.242
c1621001_g1	12.328	140.674	0.026	0.084	2.872	24.952
c1763430_g1	12.326	9.188	8.66	9.664	10.624	9.84
c1770042_g2	12.322	10.572	3.81	2.904	0.786	1.748
c1747201_g2	12.296	13.418	8.02	13.076	5.782	7.206
c1732277_g2	12.292	10.974	4.84	12.822	7.276	9.944
c1768346_g1	12.286	6.36	0.438	0.582	1.632	2.082
c1744293_g1	12.28	8.678	4.382	7.184	7.898	10.822
c1754702_g2	12.222	16.004	7.532	9.384	11.672	20.024
c1774853_g1	12.22	14.786	3.914	3.918	5.278	7.094
c1749374_g1	12.218	5.28	8.47	7.37	1.1	1.644
c1707634_g1	12.208	14.312	3.958	6.794	7.75	7.608
c1697896_g1	12.208	17.638	0.516	0.852	2.84	4.952
c1701388_g4	12.202	8.564	0.06	0.07	0.31	0.142
c1635364_g3	12.202	12.268	33.65	54.512	6.3	8.38
c1728406_g6	12.196	14.522	5.606	13.044	19.616	11.62
c1701566_g1	12.196	11.264	5.352	5.816	8.932	14.846
c1750961_g1	12.196	15.728	0.318	1.332	3.538	4.324
c1765950_g5	12.194	9.794	0	0.01	0.33	0.224
c1645043_g1	12.192	12.216	12.568	13.456	7.002	8.34
c1723850_g2	12.184	13.996	3.476	4.06	8.344	7.95
c1600588_g1	12.18	20.44	24.54	68.018	13.136	16.05
c1774845_g2	12.174	13.08	2.444	5.338	4.918	2.834
c1733966_g3	12.166	8.612	0.046	0.092	1.062	1.42
c1770313_g1	12.156	11.886	5.776	9.776	19.574	27.534
c1753541_g3	12.154	11.348	5.244	8.504	6.912	9.994
c1678352_g2	12.15	13.712	5.064	5.69	12.192	14.61
c1733431_g1	12.14	9.204	32.486	84.702	10.674	9.996
c1780327_g1	12.134	12.26	2.566	6.23	9.63	16.24
c1744151_g1	12.132	14.196	4.614	10.916	6.232	6.73
c1688139_g1	12.13	7.19	4.448	6.314	14.446	17.218
c1779883_g3	12.126	7.47	0	0	0.034	0.018
c1651000_g1	12.122	15.106	6.57	14.486	22.858	13.42
c1762914_g2	12.112	13.132	13.236	39.528	1.078	2.428
c1758317_g4	12.112	8.744	0.684	1.202	12.408	6.844
c1627569_g2	12.106	13.114	3.382	6.234	8.122	7.488
c1743511_g2	12.104	12.658	8.348	7.506	7.796	9.804
c1780622_g1	12.102	7.434	0.812	1.886	6.848	10.942
c1729447_g1	12.102	7.91	21.836	24.542	7.588	6.574
c1719653_g1	12.102	9.102	0.394	1.222	1.44	2.078
c1761615_g1	12.1	10.154	11.416	34.042	16.54	14.3
c1719934_g4	12.086	14.714	5.404	11.516	9.204	10.338
c1780841_g2	12.058	16.1	0.472	0.536	0.93	1.154
c1732474_g3	12.056	14.084	14.346	39.484	5.856	6.722
c1779622_g3	12.054	15.368	8.212	28.832	8.566	10.684
c1755408_g2	12.04	11.232	6.118	9.804	5.884	7.348
c1760633_g1	12.018	7.062	4.446	7.832	19.918	13.63
c1742016_g2	12.014	9.234	2.842	5.878	25.144	20.19
c1778777_g3	12	5.754	2.068	3.484	2.962	2.204
c1768870_g3	11.998	16.53	2.454	3.598	9.092	5.438
c1752430_g1	11.998	7.186	7.446	9.486	8.948	6.798
c1769355_g1	11.996	32.61	5.948	4.914	2.492	6.914
c1732673_g1	11.996	10	9.466	15.074	29.13	27.646
c1759212_g2	11.992	11.97	11.446	31.718	23.084	18.18
c1744813_g3	11.986	8.54	7.438	9.38	9.224	16.008
c1777959_g2	11.984	7.246	0.172	0.098	0.42	0.446
c1730108_g1	11.98	21.338	26.288	66.782	11.252	32.566
c1674191_g5	11.98	18.774	4.074	12.51	1.2	2.466
c1727681_g1	11.978	9.06	7.776	9.334	8.298	9.756
c1775601_g3	11.956	9.728	0.778	2.11	9.714	8.106
c1731661_g1	11.944	22.692	9.586	14.786	14.35	13.732
c1772276_g3	11.942	8.262	0.038	0.01	0.986	0.94
c1748157_g2	11.942	14.23	5.12	3.378	2.086	3.912
c1668060_g1	11.938	8.534	3.892	7.342	9.656	7.346
c1768277_g1	11.93	18.48	4.964	8.074	14.486	17.382
c1724951_g1	11.922	15.732	0.502	2.378	3.946	3.854
c1588523_g3	11.918	17.65	12.058	16.642	10.964	12.846
c1737775_g2	11.904	11.282	18.818	37.736	11.16	13.642
c1780441_g3	11.902	9.868	20.212	22.52	3.246	5.134
c1758962_g1	11.902	7.796	3.43	3.994	5.84	5.884
c1777267_g4	11.898	9.14	0.014	0	17.174	24.564
c1630889_g2	11.898	14.824	10.32	19.796	23.338	17.2
c1759667_g1	11.894	8.424	9.544	15.948	6.916	7.186
c1761694_g2	11.89	13.754	0.958	1.462	64.256	39.696
c1768546_g3	11.888	11.19	3.024	4.85	16.74	20.252
c1730180_g1	11.87	11.672	9.102	13.094	8.392	8.176
c1692239_g2	11.87	10.152	2.498	5.986	9.378	12.306
c1780334_g2	11.864	19.044	0.018	0.162	0.916	1.85
c1726595_g3	11.858	16.152	7.99	22.646	20.276	12.474
c1729137_g1	11.856	12.612	6.69	12.822	5.496	7.622
c1722411_g5	11.856	12.06	6.85	12.71	6.064	8.19
c1762179_g2	11.854	10.918	11.98	11.92	8.752	10.802
c1578201_g1	11.852	9.004	4.888	6.72	8.86	10.754
c1753399_g5	11.846	7.522	3.64	5.02	37.492	33.264
c1751749_g4	11.826	11.672	4.042	11.53	11.76	12.026
c1695703_g2	11.826	8.26	6.72	8.898	13.93	7.468
c1759324_g3	11.82	11.678	2.96	4.93	44.7	53.444
c1752151_g1	11.798	10.96	9.664	8.434	3.982	3.95
c1768281_g2	11.798	16.564	0	0.1	0	0.05
c1701046_g1	11.796	5.852	3.768	1.618	2.026	3.034
c1720028_g1	11.788	9.6	4.328	7.922	5.088	4.448
c1779079_g2	11.786	17.598	0.04	0.01	2.218	3.07
c1773307_g2	11.786	30.5	0.066	0.422	0.066	0.28
c1759533_g1	11.772	2.242	0.344	4.268	0.044	0.008
c1775929_g1	11.77	9.292	0	0.114	0.872	1.56
c1738423_g1	11.768	16.188	9.298	24.984	14.806	12.808
c1776262_g1	11.76	8.642	1.664	1.134	1.276	0.996
c1768255_g3	11.752	12.702	6.656	11.712	13.552	11.17
c1775206_g1	11.746	8.988	8.79	12.296	5.086	5.91
c1657862_g1	11.742	7.238	0.004	0.466	4.684	2.484
c1770348_g2	11.738	9.616	1.828	2.782	2.596	1.944
c1760595_g6	11.73	15.062	9.004	15.312	0.05	0.07
c1746563_g2	11.72	13.692	10.11	12.858	14.048	15.036
c1757558_g2	11.72	6.35	0.836	1.162	2.878	3.57
c1769492_g3	11.716	12.99	10.86	21.446	25.128	18.748
c1750078_g3	11.708	17.49	7.226	14.144	9.216	13.114
c1658805_g1	11.692	10.568	6.986	10.146	10.094	10.286
c1753020_g2	11.69	15.476	8.936	15.464	9.968	11.724
c1768042_g1	11.688	2.662	0	0	1.734	2.04
c1745886_g1	11.684	10.732	3.108	5.286	7.712	10.718
c1744076_g1	11.682	12.766	5.724	12.092	12.828	12.626
c1733325_g2	11.67	5.51	1.166	1.394	3.754	2.464
c1775538_g1	11.668	12.424	14.326	22.85	14.064	23.786
c1699447_g1	11.662	9.156	10.718	26.44	14.182	8.934
c1730924_g1	11.658	3.43	0.934	1.97	0.918	1.656
c1754657_g1	11.658	12.204	5.51	8.35	15.224	16.534
c1679647_g1	11.654	46.568	0.21	1.156	302.31	206.28
c1657889_g1	11.65	11.518	5.188	11.692	15.394	12.472
c906951_g1	11.636	9.966	6.156	12.278	13.172	17.01
c1493396_g1	11.634	15.674	13.216	34.702	8.578	12.57
c1776096_g3	11.632	13.954	9.712	12.482	16.568	17.29
c1668101_g1	11.614	16.092	11.152	29.204	15.058	22.194
c1747160_g2	11.61	2.82	0.548	0.622	0.7	0.204
c1637331_g1	11.608	15.842	14.724	41.674	18.154	16.772
c1725038_g1	11.606	11.56	2.336	3.902	18.176	19.718
c1780460_g2	11.604	7.618	0.166	0.17	0.602	0.856
c1754009_g1	11.578	8.88	0	0.036	0.614	0.946
c1773487_g4	11.568	12.232	6.302	8.302	5.686	9.046
c1713112_g1	11.566	7.788	3.376	5.142	8.294	3.984
c1759730_g1	11.552	10.904	12.676	34.532	14.9	10.09
c1756450_g5	11.546	8.56	5.918	9.716	4.236	3.488
c1754549_g1	11.546	2.486	0.004	0.018	0.178	0.094
c1747822_g1	11.54	5.982	0.992	3.794	0.858	0.536
c1748649_g1	11.53	0.012	0.088	0.79	3.972	0.002
c1779767_g2	11.528	12.742	2.588	4.9	33.158	53.754
c1684521_g1	11.528	10.528	2.35	6.25	0.936	0.788
c1760485_g1	11.516	6.92	4.684	4.61	8.47	9.9
c1665830_g1	11.508	9.682	10.37	14.406	12.24	12.536
c1772490_g3	11.506	7.288	0.784	0.81	2.794	3.546
c1773952_g2	11.496	7.504	4.918	5.87	4.692	6.978
c1753953_g1	11.486	14.458	8.066	17.814	4.784	4.462
c1761053_g1	11.484	5.552	0.77	0.582	14.582	5.966
c1752400_g2	11.482	20.748	2.944	5.32	5.22	9.578
c1769560_g2	11.476	13.366	5.23	6.196	2.386	2.876
c1781054_g2	11.472	6.88	4.164	6.114	12.926	14.238
c1688849_g2	11.464	10.602	9.312	15.538	10.886	13.882
c1696836_g1	11.45	5.58	0.006	0.124	2.216	1.868
c1770974_g3	11.434	9.608	9.054	13.524	8.74	5.55
c1760703_g2	11.428	11.42	3.8	5.39	6.616	6.484
c1767635_g1	11.426	14.548	2.51	5.228	7.48	11.354
c1770043_g1	11.42	6.674	3.146	3.264	8.654	11.894
c1653850_g1	11.408	5.83	6.718	8.816	9.574	5.206
c1669722_g1	11.402	11.542	10.14	30.342	10.052	8.378
c1765788_g4	11.396	11.226	6.59	14.066	3.972	3.526
c1780361_g2	11.376	10.42	3.642	5.284	8.774	7.344
[truncated: 71,234 more rows]

## Sheet: Highest expressed
					Potential isoform annotation
Contig ID	Uniprot ID	Description	Gene name	Tissue	Uniprot ID	Description	Gene name
c1734808_g1	P54368	OAZ1_HUMAN Ornithine decarboxylase antizyme 1	OAZ1	Iris
c1747201_g5	P69905	HBA_HUMAN Hemoglobin subunit alpha	HBA1
c1756502_g3	P60953	CDC42_HUMAN Cell division control protein 42 homolog	CDC42
c631663_g1	P43320	CRBB2_HUMAN Beta-crystallin B2	CRYBB2	Lens
c1764426_g1	P02511	CRYAB_HUMAN Alpha-crystallin B chain	CRYAB
c1750377_g7	P07316	CRGB_HUMAN Gamma-crystallin B	CRYGB
c1747272_g4	P26998	CRBB3_HUMAN Beta-crystallin B3	CRYBB3
c1766704_g1	P07316	CRGB_HUMAN Gamma-crystallin B	CRYGB
c1688454_g1	P07320	CRGD_HUMAN Gamma-crystallin D	CRYGD		P07316	CRGB_HUMAN Gamma-crystallin B	CRYGB
c1676589_g1	P53672	CRBA2_HUMAN Beta-crystallin A2	CRYBA2		P05813	CRBA1_HUMAN Beta-crystallin A3	CRYBA1
c1474631_g1	P07316	CRGB_HUMAN Gamma-crystallin B	CRYGB
c1715964_g5	P30301	MIP_HUMAN Lens fiber major intrinsic protein	MIP
c2981254_g1	P00414	COX3_HUMAN Cytochrome c oxidase subunit 3	MT-CO3
c1672384_g2	P05813	CRBA1_HUMAN Beta-crystallin A3	CRYBA1
c1755240_g3	P13693	TCTP_HUMAN Translationally-controlled tumor protein	TPT1
c1656014_g2	P02489	CRYAA_HUMAN Alpha-crystallin A chain	CRYAA
c1656014_g3	P02489	CRYAA_HUMAN Alpha-crystallin A chain	CRYAA
c1069296_g1	Q8WXF5	CRGN_HUMAN Gamma-crystallin N	CRYGN
c1717942_g3	P07316	CRGB_HUMAN Gamma-crystallin B	CRYGB		P07320	CRGD_HUMAN Gamma-crystallin D	CRYGD
c1715964_g3	P30301	MIP_HUMAN Lens fiber major intrinsic protein	MIP
c1745270_g1	P41222	PTGDS_HUMAN Prostaglandin-H2 D-isomerase	PTGDS
c1770666_g1	P53674	CRBB1_HUMAN Beta-crystallin B1	CRYBB1
c1672384_g1	P05813	CRBA1_HUMAN Beta-crystallin A3	CRYBA1
c1762630_g1	P15880	RS2_HUMAN 40S ribosomal protein S2	RPS2
c1747217_g6	P07316	CRGB_HUMAN Gamma-crystallin B	CRYGB
c1615051_g1	P05813	CRBA1_HUMAN Beta-crystallin A3	CRYBA1
c1720960_g4	Q13515	BFSP2_HUMAN Phakinin	BFSP2
c1618352_g1	P26447	S10A4_HUMAN Protein S100-A4	S100A4	Tail
c1744755_g1	P02538	K2C6A_HUMAN Keratin, type II cytoskeletal 6A	KRT6A		P19013	K2C4_HUMAN Keratin, type II cytoskeletal 4	KRT4
c1755278_g1	Q04695	K1C17_HUMAN Keratin, type I cytoskeletal 17	KRT17
c1739110_g3	P02533	K1C14_HUMAN Keratin, type I cytoskeletal 14	KRT14
c1758666_g1	Q9HD89	RETN_HUMAN Resistin	RETN
c1492916_g1	P15531	NDKA_HUMAN Nucleoside diphosphate kinase A	NME1
c1755591_g3	P13645	K1C10_HUMAN Keratin, type I cytoskeletal 10	KRT10
c1151728_g1	P62979	RS27A_HUMAN Ubiquitin-40S ribosomal protein S27a	RPS27A
c1751666_g3	P13645	K1C10_HUMAN Keratin, type I cytoskeletal 10	KRT10
c1558106_g1	Q99456	K1C12_HUMAN Keratin, type I cytoskeletal 12	KRT12
c1458128_g1	P62280	RS11_HUMAN 40S ribosomal protein S11	RPS11
c1673930_g2	P25398	RS12_HUMAN 40S ribosomal protein S12	RPS12
c1649014_g1	P46778	RL21_HUMAN 60S ribosomal protein L21	RPL21
c1720189_g1	Q9Y6R7	FCGBP_HUMAN IgGFc-binding protein	FCGBP
c1198246_g1	P61247	RS3A_HUMAN 40S ribosomal protein S3a	RPS3A
c885675_g1	P46783	RS10_HUMAN 40S ribosomal protein S10	RPS10
c1726570_g2	P09211	GSTP1_HUMAN Glutathione S-transferase P	GSTP1
c1472649_g1	P63173	RL38_HUMAN 60S ribosomal protein L38	RPL38
c645529_g1	P62899	RL31_HUMAN 60S ribosomal protein L31	RPL31
c1749784_g1	P62847	RS24_HUMAN 40S ribosomal protein S24	RPS24
c1723569_g3	P46777	RL5_HUMAN 60S ribosomal protein L5	RPL5
c1560467_g1	P62081	RS7_HUMAN 40S ribosomal protein S7	RPS7
c1760851_g8	P62249	RS16_HUMAN 40S ribosomal protein S16	RPS16	Common
c1766486_g3	P02794	FRIH_HUMAN Ferritin heavy chain	FTH1
c1560614_g1	P05386	RLA1_HUMAN 60S acidic ribosomal protein P1	RPLP1
c1734278_g2	P62910	RL32_HUMAN 60S ribosomal protein L32	RPL32
c1663001_g1	P83881	RL36A_HUMAN 60S ribosomal protein L36a	RPL36A
c1462895_g1	P40429	RL13A_HUMAN 60S ribosomal protein L13a	RPL13A

## Sheet: Tissue exclusive
					Potential isoform annotation
Contig ID	Uniprot ID	Description	Gene name	Tissue	Uniprot ID	Description	Gene name
c1763991_g2	Q969I6	S38A4_HUMAN Sodium-coupled neutral amino acid transporter 4	SLC38A4	Iris
c1773603_g1	P17302	CXA1_HUMAN Gap junction alpha-1 protein	GJA1
c1705154_g1	P12271	RLBP1_HUMAN Retinaldehyde-binding protein 1	RLBP1
c1703445_g2	P47804	RGR_HUMAN RPE-retinal G protein-coupled receptor	RGR
c1767027_g2	P20023	CR2_HUMAN Complement receptor type 2	CR2
c1767027_g3	Q2VPA4	CR1L_HUMAN Complement component receptor 1-like protein	CR1L
c1770809_g2	Q9NP91	S6A20_HUMAN Sodium- and chloride-dependent transporter XTRP3	SLC6A20
c631663_g1	P43320	CRBB2_HUMAN Beta-crystallin B2	CRYBB2	Lens
c1764426_g1	P02511	CRYAB_HUMAN Alpha-crystallin B chain	CRYAB
c1720960_g4	Q13515	BFSP2_HUMAN Phakinin	BFSP2
c1750377_g7	P07316	CRGB_HUMAN Gamma-crystallin B	CRYGB
c1747272_g4	P26998	CRBB3_HUMAN Beta-crystallin B3	CRYBB3
c1766704_g1	P07316	CRGB_HUMAN Gamma-crystallin B	CRYGB
c1688454_g1	P07320	CRGD_HUMAN Gamma-crystallin D	CRYGD		P07316	CRGB_HUMAN Gamma-crystallin B	CRYGB
c1676589_g1	P53672	CRBA2_HUMAN Beta-crystallin A2	CRYBA2		P05813	CRBA1_HUMAN Beta-crystallin A3	CRYBA1
c1747868_g3	Q8NHU6	TDRD7_HUMAN Tudor domain-containing protein 7	TDRD7
c1474631_g1	P07316	CRGB_HUMAN Gamma-crystallin B	CRYGB
c1747868_g1	Q8NHU6	TDRD7_HUMAN Tudor domain-containing protein 7	TDRD7
c1715964_g5	P30301	MIP_HUMAN Lens fiber major intrinsic protein	MIP
c1717942_g3	P07316	CRGB_HUMAN Gamma-crystallin B	CRYGB		P07320	CRGD_HUMAN Gamma-crystallin D	CRYGD
c1672384_g2	P05813	CRBA1_HUMAN Beta-crystallin A3	CRYBA1
c1069296_g1	Q8WXF5	CRGN_HUMAN Gamma-crystallin N	CRYGN
c1770666_g1	P53674	CRBB1_HUMAN Beta-crystallin B1	CRYBB1
c1672384_g1	P05813	CRBA1_HUMAN Beta-crystallin A3	CRYBA1
c1715964_g3	P30301	MIP_HUMAN Lens fiber major intrinsic protein	MIP
c1780489_g1	Q96QB1	RHG07_HUMAN Rho GTPase-activating protein 7	DLC1
c1656014_g2	P02489	CRYAA_HUMAN Alpha-crystallin A chain	CRYAA
c1656014_g3	P02489	CRYAA_HUMAN Alpha-crystallin A chain	CRYAA
c1772731_g3	P78316	NOP14_HUMAN Nucleolar protein 14	NOP14
c1720960_g3	Q13515	BFSP2_HUMAN Phakinin	BFSP2
c1739217_g3	P55344	LMIP_HUMAN Lens fiber membrane intrinsic protein	LIM2
c1679935_g2	P07320	CRGD_HUMAN Gamma-crystallin D	CRYGD
c1743615_g1	P55344	LMIP_HUMAN Lens fiber membrane intrinsic protein	LIM2
c1710509_g1	P17931	LEG3_HUMAN Galectin-3	LGALS3
c1771558_g2	P22352	GPX3_HUMAN Glutathione peroxidase 3	GPX3
c1667174_g3	Q12934	BFSP1_HUMAN Filensin	BFSP1
c1705647_g8	P53673	CRBA4_HUMAN Beta-crystallin A4	CRYBA4
c1754999_g6	P53674	CRBB1_HUMAN Beta-crystallin B1	CRYBB1
c1736437_g1	Q6UWM7	LCTL_HUMAN Lactase-like protein	LCTL
c1747217_g4	P07316	CRGB_HUMAN Gamma-crystallin B	CRYGB
c1744755_g1	P02538	K2C6A_HUMAN Keratin, type II cytoskeletal 6A	KRT6A	Tail	P19013	K2C4_HUMAN Keratin, type II cytoskeletal 4	KRT4
c1739110_g3	P02533	K1C14_HUMAN Keratin, type I cytoskeletal 14	KRT14
c1755278_g1	Q04695	K1C17_HUMAN Keratin, type I cytoskeletal 17	KRT17
c1755591_g3	P13645	K1C10_HUMAN Keratin, type I cytoskeletal 10	KRT10
c1751666_g3	P13645	K1C10_HUMAN Keratin, type I cytoskeletal 10	KRT10
c1747816_g4	P06732	KCRM_HUMAN Creatine kinase M-type	CKM
c1720189_g1	Q9Y6R7	FCGBP_HUMAN IgGFc-binding protein	FCGBP
c1726570_g2	P09211	GSTP1_HUMAN Glutathione S-transferase P	GSTP1
c1731279_g1	Q96BT3	CENPT_HUMAN Centromere protein T	CENPT
c1758666_g1	Q9HD89	RETN_HUMAN Resistin	RETN
c1558106_g1	Q99456	K1C12_HUMAN Keratin, type I cytoskeletal 12	KRT12
c1530079_g1	P20472	PRVA_HUMAN Parvalbumin alpha	PVALB
c1727469_g4	P40261	NNMT_HUMAN Nicotinamide N-methyltransferase	NNMT
c1297371_g1	P68133	ACTS_HUMAN Actin, alpha skeletal muscle	ACTA1
c661049_g1	P68133	ACTS_HUMAN Actin, alpha skeletal muscle	ACTA1
c1770541_g4	Q8NI29	FBX27_HUMAN F-box only protein 27	FBXO27
c1656538_g1	P20472	PRVA_HUMAN Parvalbumin alpha	PVALB
c1697963_g3	Q99584	S10AD_HUMAN Protein S100-A13	S100A13
c1772843_g1	P14679	TYRO_HUMAN Tyrosinase	TYR
c1721517_g1	O75443	TECTA_HUMAN Alpha-tectorin	TECTA
c1754074_g2	P01033	TIMP1_HUMAN Metalloproteinase inhibitor 1	TIMP1
c1746432_g1	P17931	LEG3_HUMAN Galectin-3	LGALS3
c1697938_g1	A6NFQ2	F115C_HUMAN Protein FAM115C	FAM115C
c1595463_g1	P0CG47	UBB_HUMAN Polyubiquitin-B	UBB
c1726596_g1	P05120	PAI2_HUMAN Plasminogen activator inhibitor 2	SERPINB2		P48595	SPB10_HUMAN Serpin B10	SERPINB10
c1780312_g5	Q04695	K1C17_HUMAN Keratin, type I cytoskeletal 17	KRT17
c1720331_g1	P01040	CYTA_HUMAN Cystatin-A	CSTA
c1780392_g1	P13647	K2C5_HUMAN Keratin, type II cytoskeletal 5	KRT5
c1732059_g3	Q13021	MALL_HUMAN MAL-like protein	MALL
c1763950_g1	P22079	PERL_HUMAN Lactoperoxidase	LPO
c1675685_g2	P17643	TYRP1_HUMAN 5,6-dihydroxyindole-2-carboxylic acid oxidase	TYRP1
c1760714_g1	P48595	SPB10_HUMAN Serpin B10	SERPINB10
c1768795_g1	Q9P217	ZSWM5_HUMAN Zinc finger SWIM domain-containing protein 5	ZSWIM5
c1737207_g1	P08118	MSMB_HUMAN Beta-microseminoprotein	MSMB
c1680226_g2	Q8WVV5	BT2A2_HUMAN Butyrophilin subfamily 2 member A2	BTN2A2
c1778728_g1	Q9Y6R7	FCGBP_HUMAN IgGFc-binding protein	FCGBP
c1674899_g2	P21128	ENDOU_HUMAN Poly(U)-specific endoribonuclease	ENDOU
c1750491_g1	P36952	SPB5_HUMAN Serpin B5	SERPINB5
c1772048_g3	Q14134	TRI29_HUMAN Tripartite motif-containing protein 29	TRIM29
c1686749_g1	O95994	AGR2_HUMAN Anterior gradient protein 2 homolog	AGR2
c1721252_g1	Q99732	LITAF_HUMAN Lipopolysaccharide-induced tumor necrosis factor-alpha factor	LITAF
c1778314_g2	Q86SJ6	DSG4_HUMAN Desmoglein-4	DSG4
c1689145_g1	P25815	S100P_HUMAN Protein S100-P	S100P
c1778728_g2	Q9Y6R7	FCGBP_HUMAN IgGFc-binding protein	FCGBP
