# Supplementary material for: A robust transcriptional program in newts undergoing multiple events of lens regeneration throughout their lifespan
Source: eLife. 2015 Nov 2;4:e09594. doi: 10.7554/eLife.09594 (PMC4739772; doi:10.7554/eLife.09594)
Supplement: Supplementary file 2. — DOI: http://dx.doi.org/10.7554/eLife.09594.011 [file elife-09594-supp2.zip › Supplementary_file_2.txt]

logFC	logCPM	PValue	FDR
c1755278_g1	-10.2715930167765	0.785666896473798	2.77784979976958e-06	1
c1775033_g3	-8.19569120573349	-1.15776866709795	3.63556077209002e-06	1
c1713005_g1	-6.28565589907346	1.10471637112141	5.75014833812088e-06	1
c1689900_g1	5.21697231271121	2.27222149124663	1.22432791592631e-05	1
c1738954_g1	-9.4794996140078	0.00869747893141911	1.76453670751616e-05	1
c1773550_g1	6.72822374808712	-1.08787135384415	2.28823744459869e-05	1
c1493122_g1	-10.579129855848	1.13161013104356	3.27608059513225e-05	1
c1780713_g5	-7.02903218910301	-0.500385575080811	3.36554824789936e-05	1
c1711963_g1	7.12805227077541	-1.96366182718263	3.38837774749365e-05	1
c1777873_g2	-7.10604931338047	-0.400231050959834	3.79223284185793e-05	1
c1493122_g3	-9.73227862070429	0.315348830816567	4.65779988019496e-05	1
c1753940_g6	-9.59869100424938	0.176141882155335	4.87876436998432e-05	1
c1660979_g3	7.74813663402096	-1.46834885934456	5.32558908454961e-05	1
c1649419_g2	7.01492066328343	-2.03107717279409	5.51859390045239e-05	1
c1685660_g3	5.98635839475108	-0.513561109080769	5.5630247769776e-05	1
c1743922_g2	6.77486194470705	2.22178978503338	5.79678351299807e-05	1
c1618855_g2	7.51706644952409	-1.62402034143304	5.81746754020665e-05	1
c1664953_g3	6.57477528107209	-0.0454337217049966	6.07806359950427e-05	1
c1643732_g3	6.14486515692284	-1.48295579982837	6.27242116017616e-05	1
c1734251_g1	-5.95907304197625	2.97373523752527	8.18674782116801e-05	1
c1669842_g5	10.8659988307212	1.45813187994786	0.000104800503526098	1
c1780713_g3	-5.26606560099112	-1.32307172122542	0.000108261512490098	1
c1696081_g1	-7.30502459378377	-2.15223877240006	0.000111144117582959	1
c1777191_g3	5.71828880404801	-1.83787292896619	0.000117628693752378	1
c1750752_g5	-8.54962207759764	-0.841700666199258	0.000121224434887687	1
c1696908_g3	-8.48168532124981	-0.860408005560417	0.000125634760144514	1
c1759385_g1	6.05650508927574	-1.51357785585883	0.000127492497343949	1
c1733273_g1	8.6977786269207	-0.614566484113085	0.000133609423360453	1
c1707431_g2	-7.51240730646955	-0.0444017321857897	0.000144932622371821	1
c1728282_g2	-8.38505744117524	-1.11837697388052	0.000145488411810555	1
c1576496_g1	-8.20437412279938	-1.17288986002345	0.000149735119105557	1
c1773543_g2	9.68471500552402	0.290735207424688	0.000149848363805954	1
c1719643_g1	7.85515608028278	-1.2904503222414	0.00015541685548955	1
c1648038_g1	5.86704299557079	-1.72779659040498	0.000163249272052769	1
c728035_g1	6.99902928849882	-2.04230074441461	0.000169499701041548	1
c1770906_g2	6.67631802268768	-2.30546651478075	0.000181622732457971	1
c1708337_g2	5.62036059792846	-1.4514477324297	0.000182424017686163	1
c1742440_g1	6.92004869344431	-2.08546356906264	0.000183771765524446	1
c1754221_g1	-5.2170071220935	-0.581243526828206	0.000185144024912503	1
c1759169_g4	6.72188394555622	-2.22757968034159	0.000185768309187491	1
c1702013_g1	-8.23041359259781	-1.26932756042859	0.000187423432220985	1
c1770285_g3	5.92623178444575	-1.67668312651828	0.000189973903479324	1
c1739911_g1	-7.96434561983364	-1.32993755476917	0.000190154140452194	1
c1769525_g2	-8.29691434172985	-1.10431897450671	0.000197605749767565	1
c1693882_g1	-9.1978272326385	-0.317274704017035	0.000199292130981949	1
c1779678_g1	-9.29250590711682	1.05196021429657	0.000200279824273817	1
c1731097_g1	6.20964168591929	1.95321841019416	0.000240766936840722	1
c1705141_g4	6.07726307203751	-1.49444665287943	0.000245070682961157	1
c1781032_g2	6.95552350529584	0.356018384162957	0.000247086047228489	1
c1673774_g1	-5.34448937474274	-1.63606710169263	0.000247472404742054	1
c1624306_g1	-6.29505570353085	-2.80266715892615	0.000251111053598273	1
c1638668_g2	-5.4252228189503	-1.65104172763859	0.000251820693683956	1
c1770906_g1	6.01427644515716	-1.64463271728989	0.000253791466577471	1
c1753389_g1	6.32881792692981	-2.53972742780145	0.00026044183007936	1
c1649374_g1	-6.34356364707118	-0.546747838130765	0.000261539355130693	1
c1557213_g1	-6.23453530490234	-1.95256359896253	0.000266677303266641	1
c1689271_g3	6.63469658119434	-2.3366365032726	0.000268148016356498	1
c1653724_g3	6.74950820591991	-2.18129254188358	0.000269076955250196	1
c1719878_g1	6.5330614515748	-2.38787924727656	0.000279758753059425	1
c1719353_g5	6.3318060616841	-2.52669601315711	0.000289500363776622	1
c1721372_g1	5.58919225220681	-1.45373355848136	0.000294249336944852	1
c1750752_g3	-7.69308140942841	-1.65394757462592	0.000311858795663026	1
c1738167_g2	5.88752405478669	-1.80547877262371	0.00031624221143864	1
c1435012_g2	-7.78888797341281	-1.52509993543152	0.000322755645308127	1
c1711993_g1	6.93124365505127	-2.08659346800055	0.000325313776774842	1
c1742822_g6	-5.84963767703103	-0.466602222248551	0.000330525409676221	1
c1751736_g3	-4.89986009113866	-1.13732267386351	0.000332037717302575	1
c1716281_g2	-5.79550116391207	-2.0802797294118	0.00033452138965903	1
c1720090_g2	5.37310992638819	0.457134339348379	0.000338985029189308	1
c1732734_g3	6.14018002382076	-2.67384451288418	0.000362757705615905	1
c1777873_g1	-5.43187461647494	2.36917076632546	0.000367761876451166	1
c1327050_g1	6.79151434800634	-2.23633727638115	0.000373861172460168	1
c1716094_g2	7.47730621172593	-1.66392735312083	0.000376065399261653	1
c1769876_g1	4.66567227357009	-1.19759688167374	0.000387494470373273	1
c1745265_g4	-8.07368015753827	-1.35408559711999	0.000387985882014389	1
c1766112_g1	8.01364870802035	-1.15999543359157	0.000396707707229984	1
c1662245_g1	8.31698563365037	-0.936626636647441	0.00039984481346407	1
c1426589_g1	7.98108530773486	-1.24547637910858	0.000407433946904424	1
c1435012_g1	-7.77103370113351	-1.48454865901399	0.00040767497111751	1
c1778687_g1	4.28128498643221	1.18867472482937	0.000410457367045535	1
c1684038_g9	-7.34871484161055	-1.93155288420188	0.000412017485663324	1
c1721294_g1	6.21735480174365	-2.64281452075466	0.000414376310005504	1
c1147497_g1	6.58229017557383	-2.35005544580015	0.000424155143722828	1
c1618835_g1	-5.63816226593295	-2.35865274702174	0.000425080435253121	1
c1544808_g1	6.74570770663406	-2.31150402123426	0.000427771444764844	1
c1729897_g2	5.64765632631545	-0.72095369454715	0.00045943839291083	1
c1713005_g2	-5.53252245997179	-0.484623654359538	0.000474537899444501	1
c1777579_g4	6.63452678183653	-2.27783648475063	0.000481413088584271	1
c1734251_g5	-5.40994639330511	0.581313456836244	0.000483242466004793	1
c1776611_g1	6.88652108340692	-2.17885194165237	0.000489903383270639	1
c1573227_g2	7.13994025611676	-1.96425087294017	0.000493286985138651	1
c1767251_g2	6.2065894336826	-2.63111219210609	0.000500153531462273	1
c1687346_g2	-6.06943999180317	-2.16697905172234	0.000505301569705196	1
c1747816_g4	-7.35954240500395	-1.99782267397704	0.000511011770702406	1
c1689708_g2	5.87499138253335	-1.64310909207808	0.000512440676718749	1
c1720189_g1	-7.39886246728737	-2.00930858640403	0.000513249122785228	1
c1772156_g1	-6.88331922951513	-1.22348869134084	0.000521536278315829	1
c1662208_g1	6.38575710083953	-2.45438487722294	0.00052182085796193	1
c1779702_g1	4.9029848053885	0.533550647206244	0.000524091717419918	1
c1510119_g1	6.58564250924582	-2.354294392149	0.000561118162958534	1
c1580126_g2	6.40636157520472	-2.47161186654454	0.000581376782306033	1
c1670665_g2	3.73269729038089	1.32766719690482	0.00058268787625098	1
c1748131_g2	-3.17610633586091	1.15025826755251	0.000585649304802122	1
c1686951_g1	3.94437270268031	1.37082281451063	0.000588978608829917	1
c1732009_g2	-7.24774910617432	-2.09974361392654	0.000591169545168112	1
c1773675_g3	3.50960149739433	0.199193914960229	0.000599665437717822	1
c1671220_g1	10.4397591758849	1.06550515548333	0.000606184860872179	1
c1758613_g7	-7.86096700754472	-1.43482330024966	0.000629735764663056	1
c1688406_g1	6.42085972565983	-2.44524947450962	0.000637441516046473	1
c1710561_g1	5.488506351299	0.892567851482785	0.000655960165264112	1
c1693927_g1	7.72845656315756	-1.50367559289314	0.00067200182681505	1
c1358757_g1	7.6758962681998	-1.45659740024765	0.000676704670039111	1
c1779678_g3	-8.35625913456059	-1.17447918341292	0.000678824526365241	1
c1779678_g2	-6.65726335376038	-0.876982999425276	0.000685606167150807	1
c1631817_g5	-6.96224464385699	-2.22802606498819	0.000688702665519101	1
c1639647_g1	3.17464384692818	0.0552031941384878	0.000690331410568047	1
c1707408_g5	3.67147793997144	0.624787576370465	0.000691380109485956	1
c1759366_g4	3.98861101805757	-1.3397600095108	0.00069270990086142	1
c1708337_g3	5.62176720416698	-2.04274860811612	0.000704276081501455	1
c1488505_g1	7.50219702511744	-1.58202677849053	0.00071613745611497	1
c1729548_g3	5.74011715156443	-1.68895881114468	0.000728897124267405	1
c1585232_g1	-4.19902512155324	-1.62730055104331	0.000730568009821657	1
c1694544_g1	-3.96634857687531	-1.38275832496139	0.000731691948683904	1
c1651505_g1	-3.92403062134191	-2.0829879014651	0.000753526574469361	1
c1640436_g1	5.27305890532473	-2.19987148312352	0.000761853604463371	1
c1729165_g3	-3.20148022515861	1.68280415694115	0.00076616295068151	1
c1656464_g1	6.29750833519992	-2.59787584983282	0.000771416670387321	1
c1692677_g1	6.15241221458609	-2.73213562681909	0.000775536807351956	1
c1777873_g3	-7.17967681222055	0.0430144263019825	0.000777342700628138	1
c1730666_g1	4.39803884899877	-2.0143100046933	0.000787472856183094	1
c1730187_g3	4.80867143686229	0.0928912024564832	0.000793094425955132	1
c1763454_g2	6.48284310822193	-1.31229077597173	0.000793130212242895	1
c1775827_g1	5.53695055120819	-0.458872647153246	0.000795749217751632	1
c1776245_g3	5.59105940315512	-1.33074788949716	0.00080888132992843	1
c1696043_g10	7.40626454065854	-1.70715539862821	0.000817007442388759	1
c1685809_g1	6.0779956390975	-2.71616243881067	0.000828149285925236	1
c1750481_g2	-4.57769587448418	-2.26193894751896	0.000831697950177432	1
c1778818_g1	5.34307076556321	-2.14649129614793	0.000838165365381756	1
c1750752_g4	-7.30087527947735	-1.99069849819911	0.000838866927615989	1
c1737965_g2	-7.18343600678109	-2.19714095386619	0.000847830333699638	1
c1437376_g1	10.8831901317324	1.45233958949836	0.00087088844583662	1
c1702401_g2	-7.58513439395722	-1.76482618184998	0.000871344861330403	1
c1763099_g5	-4.51625857511466	0.946178471362243	0.000871705837249333	1
c1679737_g3	6.57214804805251	-1.20146965764811	0.000907053820766497	1
c1736880_g3	5.13677070595414	-1.26957430398435	0.000914140089955233	1
c1594133_g2	6.38538597650463	-2.50219688816078	0.000917743283428305	1
c1424926_g1	4.99225189091565	-0.429146204155019	0.000918764297915587	1
c1736362_g4	-6.89286770335051	-2.54039332199709	0.000929883542850223	1
c1773867_g1	6.17789567765521	-2.69507701251768	0.000930486803170833	1
c1770285_g4	4.45761068204063	-0.268137944941253	0.00093156089907706	1
c1713459_g1	-7.89195934366215	1.20122290258226	0.000933913503109216	1
c1720943_g1	7.85901492305997	-1.26739344555932	0.000934501345097821	1
c1209105_g1	-5.10074438543985	-2.16847794646084	0.000935821737193515	1
c1708200_g2	6.05669520625241	-2.78107486365309	0.000936804910224419	1
c1555514_g1	6.48473117894467	-2.44076737473933	0.000938590311683565	1
c1736224_g1	8.40204616226666	-0.862869576712477	0.000941390429191816	1
c1716161_g2	-5.2226657530024	-1.12022546057883	0.000948250464458836	1
c1549037_g1	7.95416278013234	-1.33727856817565	0.00096144200570195	1
c1696444_g5	5.95517679763048	-2.78424316133666	0.00096555847304318	1
c1743050_g4	6.53612147622737	-2.45253326902504	0.000973194224887661	1
c1770906_g4	4.5403853752218	-0.331596197978306	0.000978789481802301	1
c1773428_g1	7.9783933231163	-1.21726831520807	0.000996229584432142	1
c1746209_g4	6.22090141550404	-2.58756192066305	0.00101799681311187	1
c1710559_g1	-6.20691753282521	-2.96051641319526	0.00101882911001881	1
c1632227_g1	6.80480906782042	-2.23922401379814	0.00101973551564482	1
c1765726_g1	5.44708932130857	-1.33485694898689	0.001022896519093	1
c1694661_g1	6.38037841524446	-2.51353238017759	0.00102345527684836	1
c1764630_g4	6.78643622486198	-0.975958944867427	0.00104468610216148	1
c1209887_g1	-6.84207761819598	-2.34923367486742	0.00104628890495164	1
c1676084_g3	-6.47758808806602	-1.11869199206608	0.00105423026096884	1
c1680107_g1	6.93968676631959	-2.02785289191231	0.0010814945802355	1
c1691241_g1	6.02635694215158	-2.77128298932265	0.00108329935193114	1
c1771603_g2	-6.56574599961748	-1.53967949004687	0.00108556081994449	1
c1757524_g2	6.1372481286433	-2.65912856293102	0.00108680720043202	1
c1744755_g1	-5.58725587493038	0.856339367344805	0.001118044304485	1
c1687663_g2	-7.75864285161959	-1.61456432104909	0.00114318590840338	1
c1737549_g1	-4.94384219279308	-1.72549013500861	0.00114452035583402	1
c1762637_g1	6.33443765400117	-2.56676743075168	0.00116187601513787	1
c1739429_g1	6.27503229568642	-2.56359819813278	0.00118004056033947	1
c1651646_g1	-4.71149310784337	-1.60767298477896	0.00119329039156151	1
c1521976_g2	-7.99908840653082	-1.43671030155477	0.00119653557803234	1
c1410367_g2	-6.06304950565491	-3.04759380409339	0.00119781842392075	1
c1753743_g5	6.05100794681733	-1.06196424988236	0.00120722165547646	1
c1676761_g3	7.4002809898199	-0.240109196733363	0.00120973658072812	1
c1702387_g1	-5.81137323909663	-2.27342525035301	0.00123501519341162	1
c1532340_g1	5.98976143956114	-2.77823242796516	0.00123743855722201	1
c185164_g1	-7.14563570010691	-2.23440482022605	0.00124168081854723	1
c1632043_g1	6.54114188312541	-2.46683045534268	0.00124210430334567	1
c1687321_g1	6.73391188094893	-2.32304221173837	0.00124352596901647	1
c1757510_g2	6.25190435216137	-2.61088486260385	0.00124835650506474	1
c1693018_g1	-5.55480542006209	-1.45862860277855	0.00125363118318511	1
c1705546_g1	6.28415718222054	-2.53582632846185	0.00126610095885621	1
c1690695_g5	-6.26734370714597	-1.76209344397184	0.00127440141913981	1
c1717610_g2	-4.33881404425272	-1.49643864246358	0.00127604885590684	1
c1698477_g4	7.17764094274036	-1.96978158430606	0.00128153063834673	1
c1513158_g1	6.40819151757839	-2.44744647587683	0.00129178670193239	1
c1611370_g1	-7.09439521112773	-2.09101562961314	0.00129741363720371	1
c1605736_g2	7.28959050003208	-1.74296864355526	0.00130324087570724	1
c1773924_g4	7.55075211339027	-1.5598574703282	0.00130412289222736	1
c1778687_g2	4.31680850741301	1.97491618441523	0.00131013592060655	1
c1524952_g2	6.17770894804296	-2.69424712615546	0.00131466908172059	1
c1673444_g1	6.58292378364349	1.32948159980827	0.00131779865901452	1
c1777878_g3	-9.11927063910569	-0.350856701673544	0.00133243659429129	1
c1588253_g1	-4.76608638241914	-1.96272377514533	0.00133380120210331	1
c1480683_g1	-7.34978187628072	-1.88651268289235	0.0013338509121181	1
c1700837_g1	6.42939202061638	-2.46508180983692	0.00133988212043329	1
c1643724_g6	-6.94055854207879	-2.36586029530239	0.0013491552865823	1
c1727469_g4	-6.65632064663167	-2.59619878800069	0.00135100243011987	1
c1773654_g3	-7.45833265267292	-1.77734681787848	0.00135306625780031	1
c1271485_g1	6.18719563006241	-2.69185882091744	0.00137987559945562	1
c1596172_g1	6.69718334831481	-2.28073358768463	0.00138924092022236	1
c1668100_g2	3.59100299364955	-1.00477655766026	0.00139196572797414	1
c1719058_g5	7.56174502510131	-1.52440455052903	0.00139204205260879	1
c1682272_g1	3.38083431043756	-0.135519965429665	0.0013931616747429	1
c1777022_g1	4.12570196670983	-0.642212052088645	0.00141885334514867	1
c1449867_g1	6.32539485892305	-2.57829822575295	0.00142457098464381	1
c1504631_g1	-6.57535926526502	-2.47732385615873	0.00145279174252948	1
c1772877_g2	-5.81621359398391	-3.07832101986903	0.00145315761892235	1
c1762572_g2	6.98075628114468	-2.00622533660411	0.00150056696476604	1
c1669842_g1	8.83109596135854	-0.472379303009576	0.00150269143069617	1
c1518495_g1	6.42373348328119	-2.46659761408939	0.00150818162983382	1
c1703674_g2	5.94022705980628	-2.78784494052908	0.00151103806068422	1
c1780767_g2	4.46815338822791	-1.80174575578047	0.00151282072961936	1
c1681145_g1	5.63991301655226	-3.01263299028334	0.00151308483215851	1
c325510_g1	-5.88264760961825	-3.04616787033599	0.00151378073435873	1
c1517368_g1	-6.93975490554913	-2.17806629174132	0.00152476733805397	1
c1600436_g1	-4.54049955819872	-1.58810257219722	0.00154689242810305	1
c1287898_g1	-6.84110069056297	-2.37869811341684	0.00155108542160796	1
c1753735_g3	5.74660650171479	-1.72847804626487	0.00155384271867427	1
c1779197_g1	4.00325336907589	2.39341732491073	0.00155810619462274	1
c1750192_g1	5.09823336173773	-2.27304664987316	0.00156095056430338	1
c1537729_g1	7.57838898118242	-1.51784179033923	0.00156912093515307	1
c1720503_g1	3.97922997568077	-1.50752044580697	0.00157478700471913	1
c1698865_g3	5.88234065997384	-2.88018059649096	0.00158550522399592	1
c1778924_g2	-4.52717938254187	-1.33200504465469	0.00158618626188556	1
c1681764_g1	-5.95788121379239	-2.95283781963065	0.00158898926821278	1
c1781049_g1	-8.55736986871834	-0.841048996063665	0.00160914286309614	1
c1769216_g1	4.94459850348886	-1.52282842788657	0.00162171208896233	1
c1676391_g1	5.88364579059888	-2.84621900266866	0.00162290362598866	1
c1776528_g4	6.26375664480465	-2.53125985289421	0.00163856541517808	1
c1508719_g1	6.5701983942881	-2.34128783183984	0.00164079164145658	1
c1629253_g1	5.85765177146482	-2.92077463329997	0.00165212371531502	1
c1716739_g1	5.10704395016386	-2.25537227485289	0.0016530997486405	1
c1659942_g1	5.75385266712554	-2.93708514290278	0.00165359606432911	1
c1771507_g4	7.76670105128877	-1.53312731277755	0.00166801197103522	1
c1746488_g3	6.13643077114607	-2.73270047255434	0.00166930667330377	1
c1662766_g4	-5.27515227419424	-2.03552657304876	0.00169156840033341	1
c1588498_g1	5.76455727670459	-2.91868006743274	0.00169636339502584	1
c1029553_g1	-6.81583629269571	1.26937193993227	0.0017084990469288	1
c1756976_g1	-6.81873186689813	-2.2820204964511	0.00171417200907527	1
c1667718_g1	-4.22424686242622	0.940384417935201	0.00171766052496192	1
c1773258_g3	4.96231902398063	-2.42319538444194	0.00172138137793964	1
c1515563_g1	4.99734105910396	-2.44862003451563	0.00173163238393275	1
c1763454_g3	4.92046370457132	-2.01395005336327	0.00173484483941297	1
c1636054_g5	-8.26117575467147	-1.01544812427281	0.00174397700713393	1
c1720774_g1	-3.87261664601287	1.86928367656268	0.00174611331549393	1
c1755973_g1	5.98960457032314	-2.74844187845425	0.00178543439239859	1
c1705203_g1	-6.80932171658517	-2.41030936663087	0.00180093809234487	1
c1246577_g1	6.72846722616925	-2.21549297992474	0.00180314725380336	1
c1776528_g2	6.15926372602886	-2.61393838441179	0.00180909826672988	1
c1638123_g2	5.82869973067761	-2.9057808537961	0.00181841561900327	1
c1149603_g1	6.73642033289372	-2.19406148559985	0.0018189641574504	1
c1574226_g1	-6.18390655205842	-1.96767630271341	0.00183358526873563	1
c1403605_g1	5.54564848383135	-3.06708194910475	0.00183370674918172	1
c1657534_g1	6.14448847734858	-2.73139868207856	0.00183683016300953	1
c1735528_g1	-8.62314687986789	-0.834240737315721	0.00184617562305772	1
c1701528_g3	4.73954425240161	-2.02843598236109	0.00184775222368799	1
c1764139_g2	5.17767863341129	-2.34245419952672	0.00185054197050644	1
c1774157_g3	-5.94123824997832	-1.05170097189894	0.00185624454899534	1
c1770938_g2	3.2507692023491	5.15607634759682	0.00185770290624935	1
c1755257_g3	7.61116160207396	-1.53588941314286	0.00185934102045028	1
c1674289_g1	5.78385987110696	-2.95031761754896	0.0018620356086031	1
c1675861_g1	5.74961866570893	-2.97724469394251	0.00186494061951124	1
c1522379_g1	5.56896501274111	-3.04322381458079	0.00187299836694222	1
c1743368_g2	4.46163054413752	-2.31527002578808	0.00188467403281512	1
c1759737_g2	7.12587432613462	-0.685464116406191	0.00188655370488609	1
c1690773_g1	3.85864134815191	2.77368356956195	0.00189054401501325	1
c1643011_g2	6.0390450240102	-2.722013691478	0.00189179185264572	1
c1751642_g1	5.55319112785069	-3.08557621252485	0.00191100996732388	1
c1740669_g1	4.81275505819488	-2.55973691565904	0.00191422899489542	1
c1692556_g1	5.25586558079759	-2.26099373380555	0.00191643993323819	1
c1772495_g3	4.15371539370459	-2.05448190323597	0.00193094319816105	1
c1493122_g4	-7.24171926687803	-2.07128766685626	0.00193195760826026	1
c1580466_g1	4.67046622325211	-2.09201098984198	0.00193230296237728	1
c1031082_g1	6.29815984060853	-2.61553589839183	0.00194471849005067	1
c1641812_g3	6.63794209118346	-2.2956481818061	0.00195457801110685	1
c1759285_g1	5.94171385214388	-2.83401895538681	0.0019618734901281	1
c1761300_g1	6.91736943720789	2.49387231385231	0.00196419726347737	1
c1531546_g1	6.65176471049243	-2.33157198053478	0.00196640423295937	1
c1408663_g1	-6.22751672394284	-2.70778519680424	0.00197110484303639	1
c1768531_g2	3.15678145130167	1.11777137895562	0.00197196325753326	1
c1775521_g2	-4.38203145228325	-2.45352455078313	0.00198764764948335	1
c1671298_g1	7.01191167569542	-2.09712621285138	0.00199024124648663	1
c1742324_g1	7.35799033905738	-1.68159776091432	0.00199995821794452	1
c1716953_g1	5.18534907487338	-2.24354915534231	0.00200001667312653	1
c1636054_g6	-8.2508228680157	-1.03483796582603	0.00200708693976634	1
c1684585_g2	4.27165320428877	-2.39243999069435	0.00201545271119124	1
c1778634_g2	5.03501006393524	-0.262840768353217	0.00203332231952797	1
c1750192_g2	5.27503218219597	-1.14604233022665	0.00203429114565479	1
c1667718_g2	-5.46384688899797	-2.27263272437384	0.00204128354681416	1
c1605907_g1	6.52133047901263	-2.36911061760501	0.00204236003326114	1
c1638559_g1	7.64278178926982	-1.44539354162885	0.00204764884745313	1
c1745624_g5	6.95038785336871	-2.21254856363386	0.00204848993806383	1
c1770041_g1	5.92882553465732	-2.80395377178087	0.00206409417324774	1
c1708049_g1	5.83562462854218	-2.85373015622806	0.00207437234730858	1
c1763236_g4	7.9712934596063	0.0569913339529896	0.00207947496987636	1
c1723343_g1	7.08717561860975	-2.04379919923676	0.00208061545778949	1
c1699621_g4	-8.18587454324019	-1.20627164221737	0.00208715926296709	1
c1638678_g1	-6.75081937309858	-2.58164452330819	0.00208819582233608	1
c1772923_g3	8.17347858521086	-1.14907136967609	0.00209104271618029	1
c1717290_g2	-4.5272835529459	0.309653721018262	0.0020912827899702	1
c1515560_g1	-6.7391670997313	-2.56980444126155	0.00210719763985464	1
c1625398_g1	7.20327031302904	-1.94439718980021	0.00211000608187528	1
c1681886_g1	5.78839271923849	-2.93324853488276	0.00212688120019346	1
c1721839_g2	5.59855748828411	-1.93210786108561	0.00213802390470859	1
c1707294_g2	6.28869368259383	-2.64302073044899	0.00214946321785242	1
c1533683_g1	5.77747513774598	-2.95328322217884	0.00215244558060207	1
c1767390_g3	-6.79888957659457	-2.24805131177775	0.00216089676167108	1
c1636994_g1	3.85669327094938	-1.66265374204502	0.0021658294534038	1
c1638882_g1	5.77819491119919	-2.89956111925356	0.00217859021140392	1
c1751517_g1	6.54289921493969	-2.41658717139391	0.00218082429355681	1
c1662603_g1	5.87479909145576	-2.88159897762965	0.0021889471898613	1
c2270747_g1	5.8392706583871	-2.88725358734008	0.00219192791595367	1
c1389359_g1	6.43413256662085	-2.46330677991422	0.00219432349614339	1
c1171420_g1	6.44869732010248	-2.56607370843782	0.00219481274239708	1
c1625298_g1	-4.44378733812893	-1.84307516348368	0.00220864291218712	1
c1643708_g1	5.92168844043244	-2.84087372898973	0.0022144145326761	1
c1752468_g6	3.76057780109918	-1.56707597297795	0.00221752008931233	1
c1602934_g1	4.07915949249711	5.60095283508026	0.00222617851705343	1
c1754223_g1	-7.34438005907419	-1.98399419798036	0.00223816280518307	1
c1761622_g3	6.44046595560652	-2.46238663502628	0.00223860252251228	1
c1754343_g1	5.72098340980185	-0.202801197132455	0.00224426081967359	1
c1702061_g1	-8.04538247323936	-1.32230892904611	0.00224507491749968	1
c1753902_g1	2.79517809944403	1.94976086709429	0.00224988379874572	1
c1706916_g3	-6.38178843071009	-2.78641687238798	0.00226342180452862	1
c1499428_g1	-8.23728079638534	-1.08651100284946	0.00226691666778581	1
c768890_g1	5.88317649089087	-2.84466573246039	0.00226927246615042	1
c1148258_g1	-4.30097010508559	-1.97080503030062	0.00227554778081804	1
c1669078_g1	-4.23691956816935	-1.77887543775595	0.00228267677999999	1
c1780026_g3	3.37375873010837	-0.288776189713016	0.00228702867350568	1
c1637406_g1	4.94239112795347	-2.39305123430528	0.0022912045980015	1
c1771101_g1	5.26121344839168	-0.330541237266735	0.00229502778414982	1
c1654968_g1	5.92762729829145	-2.89023670681991	0.00231523752443492	1
c1705818_g2	6.45970535742954	-2.51013987650925	0.00232962841827385	1
c1676289_g1	3.65463858561973	-1.72093368735566	0.00233479355930679	1
c1699206_g4	6.72667737517978	-2.22525507991389	0.00233638891246352	1
c1722738_g3	5.78498804785196	-2.89655985100339	0.00233798363002678	1
c1746601_g3	6.25573318319523	-2.55497211852302	0.00236231426131179	1
c1749023_g1	6.76872711265446	-2.31589993232076	0.00236851416654301	1
c1620132_g3	5.91295367653987	-2.87382582773295	0.00237159377689318	1
c1761246_g1	8.44973694031986	-0.75187314120821	0.00237328523328787	1
c1676084_g1	-7.17020504665934	-2.18546956160208	0.00237452650429032	1
c1684310_g1	-6.97724521875418	-2.23348668677366	0.0024126698314395	1
c1612666_g1	4.5383280393039	-0.85636019772169	0.00242326638466615	1
c1732418_g2	6.02212970832086	-2.69767725079893	0.00244184358730133	1
c1668761_g1	6.2175005407692	-2.61719315603354	0.00246497995992875	1
c1752928_g2	-5.78874740165157	-2.14340007017124	0.00246695077369121	1
c1514647_g1	-6.51945296564746	-2.57615407530663	0.00247027274730461	1
c1474317_g2	-6.36563704426174	-2.75810216776939	0.00247184122611008	1
c1682461_g1	6.71612489605733	-2.33946793730764	0.00247864729482054	1
c1673910_g7	5.37901198506256	-2.00103915891363	0.00248119975755945	1
c1707497_g1	6.30271695013665	-2.67089234954887	0.00249045877479057	1
c1745733_g2	-5.96993569693171	-3.01924820110784	0.00249300393773434	1
c1610721_g1	5.77555807199641	-2.89940549200076	0.00249738365990392	1
c1750189_g1	5.24465463840301	-2.24043066772353	0.00250130440156397	1
c1371210_g1	5.38765759448383	-3.17352568722301	0.0025084197983726	1
c1718825_g3	6.21555030712715	-1.57898768476201	0.0025217148971571	1
c1755628_g3	6.23382108423323	-2.61327835840417	0.00252772707758472	1
c1683174_g2	-5.78141792824542	-3.12884230578657	0.00252844430819135	1
c1652643_g1	3.66439226824724	0.145781603144144	0.00254062451595066	1
c730993_g1	-5.27140190882581	-2.60647660864505	0.00254790737485561	1
c1699565_g1	6.63749908283161	-2.36136065127733	0.00256495415466249	1
c1389247_g1	5.70202130399172	-3.00151908980913	0.00258105724389714	1
c1702799_g1	5.36508370829405	-3.19925986701544	0.00258379707848651	1
c1773654_g1	-7.90918512296757	-1.45641931091847	0.0025890378951591	1
c1709118_g1	6.31734441481493	-1.20690929669108	0.00259242876889041	1
c1755150_g1	4.61135765281313	-2.74575316763246	0.00259731000118033	1
c1692168_g1	7.59486105336616	-1.52125104842681	0.00259853122282591	1
c1686634_g2	-4.9294454141888	-1.93177852765262	0.00261055050095061	1
c1729830_g1	5.95908250836858	-2.7672909919412	0.0026153638655132	1
c1756762_g2	5.67326761130726	-3.02580488159936	0.00262731998748007	1
c1745142_g2	3.9972516553757	-2.19612075830858	0.00263796173175558	1
c1725940_g3	5.43508023597845	1.56012033103469	0.00265613142489686	1
c2067073_g1	-6.25402674021618	-2.73279183304879	0.00267200275111994	1
c1772038_g2	5.97056269471103	-2.81668087767609	0.00267643600628397	1
c1743866_g1	5.66629130979853	-2.98892294697044	0.00267864039242095	1
c1565549_g1	-5.65827921589815	-2.2678093894579	0.00268014071844212	1
c1713424_g1	-3.54576681268742	1.22184411374294	0.00268293540348276	1
c1549483_g1	7.27929067424775	-1.91619293183435	0.00269448320985765	1
c1758365_g1	5.83832275813226	-2.94218921322741	0.00269461678060872	1
c1765726_g2	5.59220587893008	-3.03960610359476	0.00270547069070418	1
c1565478_g1	5.79377489384136	-2.8953630937297	0.0027064964132116	1
c1577769_g1	6.63325944354888	-2.42008671875805	0.00271932053262794	1
c1693927_g4	6.46690554541306	-2.5220237526897	0.00272243531774292	1
c1524598_g1	6.18813751237573	-2.6516990657888	0.00272536189420724	1
c1777601_g3	11.8806306117768	2.43749562454627	0.00274541388938755	1
c1780713_g1	-3.7336342867911	-0.309033382156338	0.00275324029679225	1
c1222552_g1	-6.74890664785292	-2.42261549997331	0.00276182950682361	1
c1690225_g3	6.74595984296051	-2.20748341698975	0.0027699400989348	1
c1579330_g3	-6.53888786927919	-2.58475600946037	0.00276996041597816	1
c1691308_g1	-5.71778774690793	-2.2247620033691	0.00277214488068777	1
c1498436_g1	6.39635840329774	-2.47583901203123	0.00277342076963314	1
c1745265_g2	-5.69860208086028	-0.294449734604381	0.00278759379487781	1
c1751302_g4	8.08061053247899	-1.16914526736097	0.00279309267647846	1
c1765443_g3	6.38410806996502	-2.45466385341267	0.00279651253237532	1
c1631208_g1	6.62335877050699	-2.39625956025773	0.00280144555325818	1
c1020505_g1	-5.58425115677799	-3.1799196742459	0.00280720667677203	1
c1624398_g1	-4.54789890251184	-2.03955160095941	0.00280763027332333	1
c1750605_g1	-4.8500344950874	-2.37342760632263	0.00280990950246543	1
c1737615_g2	5.52588386677876	-1.96510791393778	0.00281246309082651	1
c1683696_g1	10.6517142917117	1.30082916512777	0.00283334614311572	1
c1739527_g1	4.78591740820544	-2.56459491751764	0.00283540340337289	1
c1701528_g4	-7.71984352673065	-1.59766137483327	0.00283996852092996	1
c1749155_g1	8.53748312482156	-0.835460823053687	0.00284919066983151	1
c1631577_g1	5.57628779534887	-3.04130146594191	0.00285418690101679	1
c1742046_g6	6.35403113009218	-2.55842946789053	0.00286344040951298	1
c1764632_g1	-7.94079456085805	-1.46933978593111	0.00286723617149211	1
c1763950_g1	-6.19022626846616	-2.93771311103208	0.00286916368934001	1
c1742137_g1	6.0559179284517	-2.70361682814008	0.00289945877072289	1
c771083_g1	6.16121147382189	-2.65650653296393	0.00291778233719239	1
c1704524_g1	6.60377111837596	-2.31393626391063	0.00292614159339963	1
c1567611_g1	-7.84644821346259	-1.5299248330767	0.00293484946540835	1
c1739120_g2	2.79526966666931	-0.362635193583484	0.00293972259506974	1
c1759769_g8	6.35499587448144	-2.54904172892637	0.00294804033263308	1
c1549352_g2	-5.09552128775967	-2.24583784461255	0.00294861938153214	1
c1710538_g1	2.5618462391947	3.25723937283346	0.00296203959399818	1
c1549402_g1	-7.05315228810132	-2.3972606434533	0.00298920410359741	1
c1755883_g6	-6.19391541862852	-2.91601248773779	0.00301110706370421	1
c1695122_g1	4.43482093265989	-2.79861171773139	0.0030139999816555	1
c1772675_g4	5.47868681997997	-3.11840305904922	0.00302906373604918	1
c1754188_g5	6.24471877681985	-2.6832856894662	0.00303623790723212	1
c1667840_g1	-5.12116920243425	-2.07978722695587	0.00303728188467308	1
c1597466_g1	4.41291669559825	-2.27100669626427	0.00304018586403195	1
c1753921_g1	5.77263475647168	-2.99168024489105	0.00304931724322414	1
c1408316_g1	6.30547924208894	-2.55509206259768	0.00305201488975372	1
c1719616_g1	-7.87400388428771	-1.405236476506	0.00306441166814923	1
c1693730_g1	-3.89688326148314	0.911365921981893	0.00306927405652806	1
c1685508_g1	-6.25053211718534	-2.80604256118684	0.00307313969815302	1
c1771085_g4	6.53990942160236	-2.31279382855312	0.00307942173223299	1
c1712102_g1	6.34617814951076	-2.52189080785315	0.00308180519507361	1
c1637155_g1	6.50356872957826	-2.46385346427841	0.00308458441020552	1
c1560379_g1	4.66886502460041	-2.6785975627419	0.00308678266416901	1
c1749847_g4	4.09956686557219	-1.50942345790404	0.00309078939796014	1
c1763545_g1	6.16015671844869	-0.0238537812586712	0.00309798306695692	1
c1558836_g1	6.2090049413939	-2.64412302444718	0.00310035734904767	1
c1778403_g3	-7.72330015084929	-1.63719303725293	0.00311051923967127	1
c1421087_g1	-6.03664086175111	-2.89775548326198	0.00312583429905866	1
c1775610_g1	4.7652623940226	-2.09520904031435	0.00314032117146553	1
c1778798_g1	-3.90345742439896	-1.32308430372413	0.00315002478474262	1
c1671632_g1	5.7579878964169	-2.90174729847697	0.00315562941046689	1
c1778568_g3	6.67457156529729	-2.27439547926551	0.00316651397862884	1
c1520785_g1	-4.56850342062473	-1.14590211667255	0.00318170560716049	1
c1371356_g1	-5.9670754527633	-2.9875563422082	0.00318370956774587	1
c1705013_g5	5.3419094725089	-2.09695350771103	0.00318463237379276	1
c1609704_g1	-6.32271073285616	-2.75667100122574	0.00319075852201351	1
c1548295_g1	6.08493580042263	-2.74476356780534	0.0031995276932572	1
c1708808_g1	-4.30996377559743	-2.51066503789231	0.00319986214017533	1
c1489294_g1	-6.67441075712036	-2.51287777414026	0.00320068729297356	1
c1761799_g1	-6.24744889008318	-2.95239929289764	0.00320796370618514	1
c1729764_g4	5.53538075201702	-3.1312969615487	0.00320823985734518	1
c1774520_g1	4.41345253562878	0.0384914935256436	0.00321317253967834	1
c1763933_g1	3.24495240479748	-0.860135840021351	0.00321732444981015	1
c1710378_g1	5.93610368555602	-2.83637578812006	0.00321831102499592	1
c1174935_g3	-7.756151189975	-1.63001024769454	0.00322665138403794	1
c1688084_g1	6.92416607710342	-2.04701953604883	0.00323215176369515	1
c1730677_g1	5.78670395545755	-2.98985377547098	0.00323828206764037	1
c1779759_g6	4.33595696742196	-1.96935929419915	0.00324920697386558	1
c1772809_g1	4.1671621364862	-0.560859971303079	0.00324928511367583	1
c1705998_g1	5.60829089300171	-3.07693659532145	0.00325350013259923	1
c1762587_g5	-6.28961290502393	-2.82263359149588	0.00326087013813515	1
c1614113_g1	5.65744956830921	-3.00949427862993	0.00327547295765641	1
c1714702_g1	3.82385546983049	-2.33618389678871	0.00327577224573266	1
c1696565_g2	6.0509506003824	-2.70453769035752	0.00327669370897681	1
c941317_g1	5.6704316113934	-2.95309164312502	0.00328342441131675	1
c1763658_g3	4.54449950486449	-0.400257006050912	0.00328415844622819	1
c1638707_g1	-6.46224415201215	-2.66381810976433	0.00328909349840605	1
c1754049_g1	5.17802350341009	1.26589887884549	0.00329281934576823	1
c1736638_g2	-6.09965517398717	-2.99505243178644	0.0032998492374437	1
c1438238_g1	3.84551952270198	-1.26682183225812	0.00331167523482939	1
c1153040_g1	-6.76392056341786	-2.4215339086432	0.00331987672741556	1
c1762338_g5	-6.35443428497177	-2.75639798177387	0.00332363907840686	1
c1628007_g1	-7.71377560421	-1.63659360199178	0.00332684288702375	1
c869426_g1	-6.21075238845669	-2.98754021735439	0.00332891465212163	1
c1761881_g1	9.06595797938657	-0.171362962295995	0.0033513661201155	1
c1734057_g4	-6.21958424726711	-2.83768169140185	0.0033521411678949	1
c1776674_g2	-4.87482418342141	-2.47597680576742	0.00335546527128723	1
c1719345_g1	5.69274425233678	-2.94809948003491	0.00336439270115479	1
c1696067_g2	5.6306211663355	-1.41089390001282	0.00336509080596118	1
c1580011_g2	-4.83299091565891	-2.3761028273543	0.00337100585997307	1
c1237118_g1	-5.07198732352108	-1.48084731251578	0.00337594674270104	1
c1709979_g2	5.64654499049871	-3.0102623893613	0.00338728641950393	1
c1720514_g1	2.70495320329042	-0.192130517389436	0.00341080315173228	1
c1677940_g1	-4.72673463917268	-3.05882404978427	0.00341586369482319	1
c315405_g1	-4.1642957642093	-2.63883241206382	0.00341906044726729	1
c1731980_g5	8.28577332986395	-0.917508484581404	0.00342646767696878	1
c1708908_g1	6.16479341727153	-2.62867955956849	0.00343362437762783	1
c1709829_g1	6.44403718356511	-2.5418750971329	0.00347125170588158	1
c314184_g1	-6.31796104581533	-2.7754331043983	0.0034790945763783	1
c1771952_g1	4.23997299013762	0.519533705497912	0.00350586113716819	1
c1711484_g8	7.61479595755236	-1.59421826669536	0.00352300274207169	1
c1554721_g1	-7.98878362737592	-1.45869071892615	0.00352520044515627	1
c1699894_g3	6.37529550968389	-2.47780294617868	0.0035279046759367	1
c1379379_g1	5.71733095375559	-1.8156653468333	0.00354114493595004	1
c1750664_g2	3.93068194952832	-1.4232481946824	0.00354323903046433	1
c1762336_g1	5.78190351158132	-2.9902693471052	0.00354608533491086	1
c1673834_g2	5.06827171262822	-1.62120058977834	0.0035480957524496	1
c1761189_g1	-3.02310204712808	-0.418229656930247	0.00355004936655855	1
c1761881_g2	8.99794225053133	-0.225171702766007	0.00356769402508345	1
c1487614_g1	5.57147971087374	-3.08356862796838	0.00358013129798396	1
c1754074_g2	-6.02987488669556	-3.0262635521916	0.00359374814637665	1
c1752908_g2	5.90576462603236	-2.93158436824235	0.00360132853583101	1
c1573867_g1	5.7810478723735	-2.97029720238888	0.00360208688175229	1
c1778924_g1	-3.78444399112696	1.19336174357462	0.00362027979538162	1
c1657023_g1	6.88430900746519	-2.04716735713609	0.00362203776413764	1
c1623981_g1	5.62477356142992	-3.07462243245631	0.00362737412792699	1
c1763982_g2	2.83425641868646	2.34933451980633	0.00363085220606024	1
c1716933_g4	3.48965357334682	-1.38120637257467	0.00363452849580067	1
c1599640_g1	7.11011943652699	-2.07773752872925	0.0036638877985139	1
c1689332_g1	5.51427356493929	-1.50421382380949	0.00367495411329518	1
c1772877_g7	-4.77850245574305	-1.70836820810718	0.00367997042762562	1
c1369326_g1	5.41015382771519	-3.19310913983994	0.0036876954885629	1
c1726684_g3	4.65416447144843	0.296894164652651	0.00369171585786989	1
c1779070_g2	4.7188339737277	-2.00500025042365	0.00370730142533428	1
c1574759_g1	-6.10227658601849	-2.90608848353186	0.00371188702219688	1
c1767955_g2	3.71557735375154	0.228718588929587	0.00371345933550847	1
c1706355_g1	6.6710992338809	-2.30848938979006	0.00372190460894754	1
c1731576_g1	2.60698856166092	-1.06422546823156	0.00372466444465937	1
c1773543_g1	6.68968880629368	-2.35892072502422	0.00372540643887728	1
c1484914_g1	6.49428258730121	-2.46432541383943	0.00372756995788372	1
c1747690_g3	4.8441276061882	-1.89955270513578	0.0037389388600208	1
c1359565_g1	6.16007722378858	-2.6282167815026	0.00374215733878283	1
c1757175_g2	4.50683099742698	-2.03086947972279	0.00375209966697398	1
c1739584_g1	2.80043124339416	0.763924376739069	0.00376865542953508	1
c1610062_g1	6.60283332023175	-2.41222103782589	0.00378028905116204	1
c1774531_g5	4.76465522308978	-2.56813414620651	0.00378065475424623	1
c1673834_g1	4.0398310103828	0.518468948544466	0.00378325502466685	1
c1765975_g1	6.79265021218957	-2.1662234941524	0.00378886578234996	1
c1764605_g1	2.65062862873356	2.87066759609763	0.00380319153634102	1
c1646543_g1	4.32351365479534	-2.34242420676725	0.00382001755932428	1
c1733203_g5	-6.36403843514196	-2.66256766871817	0.00383705144214486	1
c1736975_g6	5.28636257975677	-3.23246417605346	0.00384863465003964	1
c1591981_g2	-6.61289042900331	-2.73350497672042	0.00384866096260479	1
c1533401_g1	5.92641902459888	-2.78833243460116	0.00385150532966581	1
c1661744_g1	3.08112238348078	-1.42608776025349	0.00386126341771423	1
c1610704_g1	6.29851527308894	-2.62532426989068	0.00386318490647878	1
c1724820_g1	6.0662056970111	-1.64092575454857	0.00387820396359067	1
c1653562_g2	5.3160050110439	-3.20599680002008	0.00388900098776471	1
c1775914_g2	2.84547441263872	0.173687503827824	0.00389135722473511	1
c1742757_g2	4.60098518887205	-2.73579330281004	0.00391270233490799	1
c1680945_g5	5.98027273230279	-2.77963532178187	0.00391446972302803	1
c1691999_g2	5.71220306676846	-2.92632333555909	0.00391669345795535	1
c1753732_g1	3.86349115361886	-1.01304528580982	0.00391945770771159	1
c1775915_g1	6.26272549139765	-2.59399446935332	0.00393884645222457	1
c1525306_g1	5.623057456254	-2.99510617906196	0.00395343440648904	1
c1755515_g7	5.29547424415072	0.168410762759147	0.00397641092040209	1
c1702324_g1	6.21880585420072	-2.64681892843697	0.00398172081122651	1
c1747175_g1	3.71891125335125	-1.39221893531335	0.00398609748627585	1
c1701512_g1	4.33590126653916	2.55377400385556	0.00398843281773585	1
c1756910_g2	6.50133916955827	-2.44776798323373	0.00400797332054207	1
c1636261_g1	6.04846644380545	-2.78084375294012	0.00404919576242376	1
c1668839_g4	-6.49188216361441	-2.638847381656	0.00405018290791797	1
c178494_g1	11.097788730447	1.70938380898471	0.0040558823159529	1
c165098_g1	-6.27795028414922	-2.73912919701203	0.0040645484442993	1
c1740096_g1	6.41649568113431	-2.57266259142587	0.00406530532792345	1
c1688203_g2	7.40727147455889	-1.7177165966595	0.00406668897980505	1
c1647496_g1	5.91083323298683	-2.82480827956733	0.00410405143065522	1
c1684527_g1	-5.93125088396728	-2.97581171405506	0.00410871811303708	1
c1778314_g2	-5.99275688084195	-3.0549835673231	0.00411266425716465	1
c174477_g1	-7.7043012731346	-1.55365706363877	0.00411451216396253	1
c1066266_g1	-5.13855668408705	-2.78837729476155	0.00411852147056285	1
c1775022_g1	4.60887107185226	-2.75014587647059	0.00412150434490185	1
c1761785_g1	4.61855043476521	-2.76279284488953	0.00412470722280495	1
c1770334_g1	3.23521676841841	-0.319081573218743	0.00412821344735046	1
c1160169_g1	5.88973711427544	-1.72750637459492	0.00413239053180087	1
c1721386_g2	5.57026484414677	-3.10330026478826	0.00415661132048792	1
c1623067_g1	5.5084893274549	-3.13554686052701	0.00415946989405062	1
c1591379_g1	5.10187230484191	-2.3119289905245	0.00416294521444743	1
c1712936_g1	6.03430311367601	-2.75415981582709	0.00416455974382466	1
c1653455_g1	6.08266692336402	-2.7441810634371	0.0041789099888451	1
c1728168_g1	6.68656873142636	-2.24218726955568	0.0041879964094157	1
c1730201_g3	6.09788382023655	-2.75941421072554	0.00420846684043631	1
c1497859_g1	4.09712273528662	-2.23354129993222	0.00421366711721211	1
c1742822_g8	-7.26947153113212	-2.00554793325077	0.00421899473532452	1
c1647155_g1	6.00070270779193	-2.77407354697189	0.00422223173934965	1
c1562424_g1	6.70465412609188	-2.36775381129994	0.00424291301409777	1
c1114191_g1	-5.88325476335378	-3.02637863890409	0.00424461283654613	1
c1214062_g1	-6.28283773764715	-2.82253165766193	0.00424495536468745	1
c1780451_g3	-4.66895867804135	-1.87016644678707	0.00424749195427403	1
c1737629_g2	-5.95432550571994	-2.99212224020182	0.00425091383321337	1
c1741448_g3	-5.97382210620354	-2.07610305072844	0.00425604965798414	1
c1717269_g8	-7.73880865989092	-1.79124481954261	0.00426847272646819	1
c1534107_g1	6.09605705392737	-1.47624198970695	0.00427287011392685	1
c1767666_g2	5.77274799324329	-1.73169799666399	0.0042736618751049	1
c1636117_g1	5.95818179525916	-2.83274960614162	0.00427370564386504	1
c1567789_g1	6.0731210505866	-2.78014086458637	0.00427600891368457	1
c1479090_g1	5.27702753053298	-3.23435247931168	0.00428478580429273	1
c1703156_g3	6.27903691329499	-2.6169390828408	0.00428899972555611	1
c453399_g1	6.3130786711574	-2.49472025783334	0.00429355331262594	1
c1728110_g2	-6.2842338073289	-2.71428074767049	0.00429624165861566	1
c1652622_g2	6.35328672337631	-2.63114492563211	0.00432882433161737	1
c1656100_g2	5.48287738403812	-3.1612453423826	0.00434780468332146	1
c1600900_g1	-5.09020427277161	-2.29964011284755	0.00435025606221775	1
c1768706_g1	3.8458367363487	-0.996304117689201	0.0043666645217942	1
c1721517_g1	-6.08292201001634	-3.0203878387347	0.00437281961087188	1
c1714715_g1	3.56199177209724	-2.11664285944381	0.0043847885654518	1
c1702592_g2	5.27973131949093	-2.23775840091661	0.00438838056840559	1
c1741948_g4	6.68745206298016	-2.31134872486016	0.00439735160681992	1
c1758890_g1	6.21118428893028	-2.75286748679728	0.00440182639971059	1
c1744746_g4	5.36926266746414	-2.12746246316618	0.0044089387811696	1
c1458352_g1	6.2966424285388	-2.53210606541914	0.00441071218973247	1
c1763278_g2	7.62779001292513	-1.47155488621502	0.00441155810551606	1
c1709974_g1	4.6874410171904	-2.14793741130144	0.0044140985398094	1
c1452617_g1	6.16372412759446	-2.69863762032527	0.00441832723983678	1
c1532194_g3	5.99106283680418	-2.79277883672071	0.00442308690871335	1
c1739983_g1	-5.6293232445232	-3.25004528869134	0.00442327839371755	1
c1667615_g1	6.04628356403933	-2.73566543823176	0.0044269433280802	1
c1662368_g3	6.15361182819696	-2.64567854411135	0.00442806765369382	1
c1736752_g2	6.16518491309271	-2.63817147120159	0.00443405525223515	1
c1763326_g1	5.61430978381892	-2.98001501894719	0.00443912011796798	1
c1690631_g3	6.43509990172619	-2.40730584870052	0.0044417670491168	1
c1706795_g1	5.75411827916925	-3.03505241718657	0.00445240817787842	1
c1676352_g2	5.70274262444367	-2.92896039426942	0.00445411649108278	1
c599601_g1	-5.72104154663255	-2.1742428159539	0.00446274388907954	1
c1674601_g1	5.78536413018439	-1.87972443338666	0.0044713044302354	1
c1779678_g7	-5.42436793254735	-1.01514262720025	0.0044722133095764	1
c1729802_g4	5.17798154635828	-3.31919018951948	0.0044764596854734	1
c1770981_g3	2.79457192785887	-0.0382234309917592	0.0044965546001201	1
c1436880_g1	-4.55497949843889	-2.23509651834786	0.00450143482698436	1
c1701311_g1	5.67679352172341	-3.06791324234639	0.00450624939036554	1
c1728659_g1	4.54218465090568	-2.16712150865468	0.00452054664208841	1
c1551934_g1	-5.79978375324408	-3.23195959657561	0.00452798392241266	1
c1658249_g2	-6.2816317398266	-2.63576403927947	0.00452916434806307	1
c1739553_g1	6.39476088920847	-2.53707729255682	0.00453611221713046	1
c1707522_g2	5.71893754828651	-1.90103376457924	0.00454944592658126	1
c1722997_g3	4.71650631595235	-1.99480619272337	0.0045862338107614	1
c1767770_g5	4.73304364953743	-2.08129532133936	0.00459832056753163	1
c1699432_g5	7.27587555835693	-1.85969510858485	0.00460103558265844	1
c1738127_g2	-3.43424653290851	-2.19047442956366	0.00461874667873802	1
c1758832_g3	2.99006688712095	0.0395170977793291	0.00461979681350044	1
c1722963_g2	-5.25404918438724	-3.430186903379	0.00462783697367663	1
c1744502_g5	6.23176839598749	-2.57420948983029	0.00463019225221279	1
c1751354_g2	5.28463406426574	-3.25758321059707	0.00463093948902972	1
c1674539_g1	-6.25142409479248	-2.73171767632372	0.00464328906410289	1
c1638069_g1	5.75984517295245	-2.93515822057817	0.00464377685014017	1
c1751377_g1	-4.32958424736967	-2.75813314961053	0.00468408753983951	1
c1715718_g2	-4.35986671084595	-1.54760764050916	0.00468676530685274	1
c1698455_g2	8.09735234924681	-1.14727424414353	0.00471610263436752	1
c1516821_g1	7.22984776671267	-1.99614667106199	0.00472427793838606	1
c1219503_g1	-6.61393153070209	-2.50551186671696	0.00472644104190415	1
c1660351_g2	3.50616355394506	-0.633293318211849	0.00473416131721566	1
c1751083_g2	5.81870794945514	-2.87348742779505	0.00473432926981776	1
c1763851_g1	-7.23622873887686	-2.05982418252869	0.0047438103908528	1
c1667271_g1	5.91799307886219	-2.87434253645778	0.00474671072628606	1
c1661929_g2	3.33018046982701	-1.77820112256703	0.00474892465804485	1
c1772877_g3	-4.39354851610517	-2.40664977679934	0.00475160846397826	1
c1646947_g1	4.62393881411606	-2.64472831871986	0.00475818146940255	1
c1779759_g5	4.92023067327717	-1.71961118808539	0.00476228518091955	1
c974217_g2	5.59487475147669	-3.00210313594024	0.00477555378635078	1
c1779073_g2	4.58343232989632	-2.73791217341849	0.00479092106958615	1
c1729672_g1	-5.40640914155421	-3.32694935268111	0.00479914223260654	1
c1769255_g6	7.34929951108521	-1.85738718555273	0.00481211467124374	1
c1706601_g1	5.30885404228492	-3.20763803564827	0.00482540648829832	1
c1524544_g1	5.53955914109662	-3.02913800256536	0.004826864218884	1
c1755809_g1	6.16616554802546	-1.41433527298597	0.00482900989314284	1
c1529636_g1	6.33535855606982	-2.56372475694401	0.00483416590911302	1
c1701692_g3	5.44538358215716	-3.18883297322245	0.0048389696530646	1
c1658297_g1	5.05693904015794	-1.78020765740517	0.0048503255621574	1
c1766194_g1	3.93530692541818	0.82404585156355	0.00487573655030759	1
c1738362_g1	5.06418591619646	-2.37489036918879	0.00488468901201047	1
c1751067_g1	5.38463905450504	-3.17297214685397	0.00489012416896581	1
c1767531_g1	-3.91587726091809	-1.71894818855892	0.00489177935076075	1
c1753150_g1	-3.58999233740146	-1.46971519025521	0.00491002659953336	1
c1725086_g3	4.16814066617694	-1.89371534910355	0.00491765592705852	1
c1749929_g2	6.55951209847901	-2.35590696946827	0.00493903953759694	1
c1576183_g1	3.92031953597249	-1.51706256678732	0.00494642208356336	1
c1769904_g2	4.04721017785681	-2.48861156787815	0.00495674601693031	1
c1780312_g5	-5.01898661255123	-2.86581394327489	0.00496280490776707	1
c1711337_g1	6.29061999458626	-2.62706036169261	0.00497082231277842	1
c1771470_g1	7.70492579740745	-1.47663476282327	0.00497160557775975	1
c1338128_g1	6.2604371840084	-2.59327169264599	0.00497741514774082	1
c1762922_g1	5.81565155632766	-2.89024397472005	0.00498967419371588	1
c1709700_g7	6.87954599190353	-2.1073498839024	0.00498975520608212	1
c1614564_g1	5.80718793948293	-2.89204175556552	0.00499933832490222	1
c1741908_g1	4.20390974301286	-1.99037498910876	0.00500349839241917	1
c1773017_g2	4.44666612732686	-2.75116184716731	0.00501367424087126	1
c1678555_g1	-4.95766139085511	-2.08602245934389	0.00501530792988459	1
c1674995_g5	5.56684262520742	-3.00630338811238	0.0050255283124546	1
c1599132_g1	4.49890230496868	-2.78038713235452	0.00502737170108469	1
c1673023_g1	6.60134688210404	-2.32267587069674	0.00505281015787036	1
c1725931_g1	3.90382329830269	-1.30921952309224	0.00505299545472482	1
c1738653_g1	5.70969324891487	-2.92683437509029	0.00506227243739673	1
c1716610_g1	-4.34377116580885	-1.55058714557225	0.00507374573126826	1
c1593535_g1	5.6002190985599	-2.98213151879813	0.00507867998245156	1
c1495985_g1	5.74223447291673	-2.99457382287359	0.00508096812556858	1
c1577171_g1	6.07269874807613	-2.67395482080646	0.00508816075340951	1
c1741513_g5	4.65009577415393	-2.64686459651453	0.00509171631926812	1
c1702061_g4	-7.3445206146151	-1.94960317114537	0.00509206651658647	1
c1716776_g1	5.65909829426705	-3.01110322922205	0.00509857988051748	1
c1674601_g2	5.59399210788919	-2.01920801193001	0.00510153367693741	1
c1742806_g2	4.44464641913315	-1.50943385846356	0.00510315040793503	1
c1683571_g1	-7.12759638326397	-2.06516628564895	0.0051238633385658	1
c1757830_g2	-2.99455638285865	-0.296548060485042	0.00513426912871614	1
c1763978_g1	-5.95526749631259	-3.13485182407618	0.00513654972504403	1
c1676463_g1	6.17078393070384	-2.62347945905132	0.00513781470346127	1
c1689780_g1	4.76037327030224	1.20885481307654	0.00515430580080272	1
c1653263_g1	5.32704932248468	-2.22666224690504	0.0051549560291283	1
c1779175_g4	3.61741549716109	-1.72637470622213	0.00516019643696171	1
c1693869_g1	3.54410934904937	-2.17760673159958	0.00516109449708903	1
c1758641_g2	-7.16473226741599	-2.13198572849686	0.00516984876915968	1
c1707096_g4	5.8754882757122	-2.83144856327714	0.00517381221417756	1
c1779111_g4	4.15756932122952	-0.945251618557506	0.00518700452426467	1
c1722848_g2	6.70258248279808	-2.23696479190446	0.00519099034310909	1
c1742091_g1	6.0271559048539	-2.75309424668913	0.00520596439070945	1
c1753854_g2	5.78481395801239	-2.89847624785749	0.00521133485522608	1
c1332373_g1	-6.42275838205048	-2.66725968558219	0.00521550543085356	1
c1613548_g1	-6.82829836969445	-2.5872269445151	0.00521583072124788	1
c1773156_g2	5.48828892424091	-3.11596670030424	0.00522081718767432	1
c1650899_g3	-6.35424187099642	-2.71265292098178	0.00523854393920828	1
c1692771_g3	4.11384286403049	-2.13197855722179	0.00524231448363568	1
c1556300_g1	4.60467149993027	-2.32710046049599	0.0052466750958005	1
c1742857_g3	6.02641974907692	-1.56910033845535	0.0052618108481154	1
c1674600_g2	4.7430590857833	-2.44697069606855	0.00526471730087268	1
c1737482_g4	6.11032014599917	-2.66439897132505	0.00526759812888689	1
c1515870_g2	-6.59958595811717	-2.74265442878069	0.00528587388998357	1
c1408917_g1	6.01174696737706	-2.83883424212815	0.0052900177806861	1
c1761189_g2	-2.94875674768048	0.965610832944528	0.0052927978359613	1
c1750225_g3	3.11566299414141	2.14415036446942	0.00531421356370656	1
c1748745_g4	5.64235970413275	-2.95769816786039	0.00531571138481384	1
c1609122_g2	5.32342746662828	-3.1615553983109	0.00533260049395673	1
c1635886_g1	7.6932244980048	-1.41124804503007	0.00533488861035711	1
c1748755_g2	-3.59369243710531	-2.136868676195	0.00533705596251161	1
c1777487_g3	3.66067929860293	-1.96147473345528	0.00533985290315328	1
c1638846_g1	7.84361813741371	-1.41921790195499	0.00536721601612397	1
c1657927_g1	6.17276015392087	-2.61143784772611	0.00537546458815868	1
c1776244_g4	6.18783913159499	-1.23700946144487	0.00538012038334755	1
c1728454_g1	-6.37855686213615	-2.84887923155908	0.005380662976913	1
c1743925_g6	8.70307738988507	-0.534049809451652	0.00539678621458459	1
c1732000_g3	5.50368641074909	-3.09224746008526	0.00539762818244258	1
c1758066_g2	-5.54116073507802	-2.35513366266971	0.00540730312986412	1
c1677240_g1	-6.20893444207619	-2.79666642145428	0.00541611210044823	1
c1577672_g1	-6.9703940087583	-2.15805660776168	0.00546234145237469	1
c1729360_g2	-5.01944124774429	-2.74978406278674	0.00549601941356271	1
c1738156_g2	5.30526465113251	-2.31461462070198	0.00550159109947573	1
c1758568_g2	6.02943735725669	-2.80372105948551	0.0055225274816636	1
c1616169_g2	-7.1530804441493	-2.03158982980488	0.00554444181821408	1
c1717278_g1	-5.80251108724912	-2.20370140655085	0.00554475284639862	1
c1401163_g1	6.02156384675357	-2.69816271301693	0.005549172715451	1
c1543371_g1	5.89439788989539	-2.87939934639741	0.0055578345598337	1
c1744863_g1	5.62462370125207	-3.05620811297912	0.00556438247893743	1
c1682350_g3	5.4649237409483	-3.1399455814292	0.00557294952067896	1
c1778403_g1	-7.04635255555086	-2.23175294917901	0.00558556304101548	1
c1587831_g1	7.33748953741298	-1.80045848351459	0.0055877081490243	1
c1726256_g2	3.7917041402727	-1.13547400585066	0.0055920350086945	1
c1745948_g2	6.18734684140501	-2.60736173014406	0.00559438831255819	1
c1499580_g1	-6.38764003354999	-2.88992691789362	0.00559462782277258	1
c1636938_g1	5.53393976619729	-3.02874079673427	0.00559623841328622	1
c1746444_g1	5.90543006459208	-2.82807032611325	0.00562964899098569	1
c1561772_g2	4.17482775042456	-1.41387975280073	0.0056320622624734	1
c1781032_g4	7.7308672725451	-1.38104377147854	0.00564573099318505	1
c1714805_g1	6.4163766720963	-1.15887730687843	0.00564612962806062	1
c1714231_g1	-5.20411781891733	-2.73386660453744	0.00566015145754246	1
c1206832_g1	-4.91174161911274	-1.88661216436261	0.00567405250084029	1
c1670765_g1	5.62181827503665	-1.81729724191643	0.00567770683239115	1
c1583542_g1	-7.82476893638538	-1.62382997023894	0.00567843036464858	1
c1516087_g1	5.95245731468533	-2.75547273044831	0.00568278432735001	1
c1727674_g1	4.08283630001054	-2.18351687348413	0.00570480764347095	1
c1666565_g1	6.52904415117933	-2.45284946073834	0.00570884122909013	1
c1694635_g1	3.86631690099415	-2.7289894509232	0.00572008866528172	1
c1772410_g3	4.47478304783308	-2.71235940364856	0.00573410030216495	1
c1728594_g1	4.64110258676436	-2.16729136499959	0.00573468155734209	1
c1746855_g1	6.41858290339306	1.00357918409444	0.00573850010502033	1
c507884_g1	7.03305641989416	-2.05845496786977	0.00573916718111186	1
c1775115_g4	8.56838909597448	-0.651627221379778	0.00575423681786769	1
c1628558_g1	7.12476084593388	-1.88927775564092	0.00576362589704436	1
c1695300_g1	5.07170880203903	-3.35751342630956	0.00576593661035862	1
c1678048_g1	2.93853210117638	1.85123355970665	0.00578078380524749	1
c1743248_g3	7.21776091521971	-1.86708749386134	0.00578378941854541	1
c1669461_g1	6.42468024123761	-2.51517455730436	0.005783942165153	1
c1628109_g5	3.89700541633462	-1.58623616636764	0.00580749459045732	1
c1697132_g2	4.82265208528689	-2.61187747075846	0.00581150925567749	1
c1529753_g1	-5.4383177583771	-1.45813069755567	0.00581177544673002	1
c1765694_g2	-5.10511727726402	-0.773856699268343	0.00581293966519315	1
c1675122_g2	5.189701160535	-3.29214796365873	0.00582103156790568	1
c1710341_g2	10.2097306927537	0.861796133226781	0.00584334503393781	1
c1535128_g1	5.4056051923916	-3.19444765598123	0.00584928912000245	1
c612167_g1	6.06011963754107	-2.81409166523532	0.00585509173367421	1
c1543372_g1	-5.644819519251	-3.27471087019684	0.00586296757120921	1
c1735481_g1	5.92929510374447	-2.77375816351989	0.00587153885117933	1
c1751067_g2	4.42283681605576	-2.78540338495	0.00588203765919589	1
c1736062_g2	3.92158760347852	-2.62678960869372	0.00588695705353238	1
c1723725_g3	5.57186884820391	1.33360812398794	0.00591620302995268	1
c1078329_g1	-5.86408480257748	-2.96574392751606	0.00592316168700799	1
c1618749_g1	-5.09763782161435	-1.98638950785521	0.00593169772026847	1
c2850979_g1	-6.00891540605548	-1.87011264818919	0.00593878796441266	1
c1749529_g2	3.96714814226744	-1.0795822585965	0.00594259207020061	1
c1695882_g3	-4.87180857615474	-2.38654602052003	0.00595467505884652	1
c1210276_g1	7.12998273980766	-2.02035629300996	0.00596970245568399	1
c1638408_g1	6.96004974799876	-2.03744300437025	0.00598014741345791	1
c1695146_g2	5.62129726119503	-3.11990508335683	0.00598221990291287	1
c1740728_g2	-6.41069986804968	-2.8680890215628	0.00598926021370755	1
c1768135_g1	5.49223657147605	-3.1834041616836	0.00599088236280905	1
c1698291_g1	-5.70470861360204	-3.1645605783202	0.00599442598434739	1
c1645779_g2	5.50327448575415	-3.15762133184137	0.00600144304900041	1
c1761385_g1	-5.47054596766827	-1.86506564359244	0.00600773670823495	1
c1716722_g2	7.47621400628146	-1.56368313444044	0.00600947622449719	1
c1750270_g3	4.14620366649732	-1.59544437510991	0.00601173452117893	1
c1708387_g3	4.08501352047562	-3.00236417399225	0.00601487682702317	1
c1637059_g1	4.72124483383409	-2.71255098613981	0.00602323513980631	1
c1770447_g4	-2.24496088474433	2.91767960418856	0.00603632448858105	1
c1607029_g2	6.14428877111489	-2.63125002122831	0.00603726770680237	1
c1579447_g2	6.52088747806719	-2.364414015963	0.00605166940160074	1
c1687816_g3	6.59335988366062	-2.32780240427489	0.00605729516096512	1
c1531080_g1	-5.47748682566025	-3.34835406156203	0.00607921732544595	1
c1706648_g1	-5.52052169158623	-2.34802802364458	0.00609304774223769	1
c1624668_g1	-6.45338741678816	-2.88189358519005	0.00609400098192959	1
c1742521_g1	6.0830699322651	-2.68635964645061	0.00609643121766156	1
c1571821_g1	7.15740750179707	-1.98919930602375	0.00609909539157218	1
c1687469_g3	5.34765872901596	-3.17805509465916	0.00610018988551315	1
c1711407_g1	-5.42315193983231	-2.58327712894214	0.00610054249691297	1
c1769306_g2	2.52902779738569	-1.04720821318436	0.00610645446100129	1
c1722854_g4	4.40035280846674	-1.51538662744301	0.00611509648252692	1
c1591345_g1	6.69218894544041	-2.40643527996374	0.00611650019278057	1
c1226888_g1	-5.31153665780408	-2.06806928049054	0.00611910944398057	1
c1620222_g1	-5.09090926199151	-1.42444842851527	0.0061216520038688	1
c1735963_g2	4.28071405672689	-2.90877344462762	0.00614712267681472	1
c1649586_g1	-6.05873752045878	-2.83967036189742	0.00615553379006637	1
c781604_g1	6.0261375042892	-2.77074669023469	0.00615657484276497	1
c1620690_g2	3.63867005758125	-2.2166284510734	0.00615796242109857	1
c1527510_g1	-6.90240208940264	-2.26075790175797	0.00616410442800426	1
c1719490_g2	6.21549906409154	-1.25189432517966	0.00617449887125352	1
c1777142_g1	4.16941795796402	-1.2099109999018	0.00617830876493662	1
c1770705_g1	2.28754635935832	4.871280676494	0.00617876036388533	1
c1498287_g2	-6.09180031224153	-2.86773137714978	0.00617983660650945	1
c1617650_g1	-4.40171009355511	-2.6792796779942	0.00618005605715488	1
c1765471_g2	2.258944968311	2.86726998527157	0.00619051912954412	1
c394165_g1	6.19118043166314	-2.69656638628428	0.00620293592545266	1
c1683396_g1	-4.17771923771344	-2.57462826708796	0.00621905310085998	1
c1466796_g1	5.79757080724594	-2.94823515848896	0.00622453740482021	1
c1734540_g1	4.07853413053351	-0.821458389759789	0.00623561128678838	1
c1357139_g1	6.61832922092986	-2.46015876153088	0.00624520247852284	1
c1738983_g6	7.69488391542957	-1.48228181645852	0.00625470760128559	1
c1512391_g1	5.45702148244664	-3.0987776608898	0.00625569728873597	1
c1564130_g1	6.36446119604541	-2.42696778719153	0.006280658567705	1
c1683151_g1	4.90830467748141	-2.40135480848407	0.0062938770333911	1
c1748370_g1	3.77504503233574	-0.927045948190458	0.0063054058272037	1
c1704747_g9	5.67018804177474	-3.02773079490485	0.00630713288214787	1
c1202752_g1	3.31173053313881	-1.94265789197495	0.00631535023791614	1
c1775033_g7	-5.78815864203395	-3.05794140945449	0.00632118362181757	1
c1752606_g2	5.81211913419727	-0.352663614555879	0.0063213066772891	1
c1766344_g2	-6.25095014558212	-2.82717503508188	0.00632299219089256	1
c1741790_g2	5.45829108904799	-3.12005171073989	0.00632543475491058	1
c1193939_g1	-7.32920584452712	-1.95978010602334	0.00633622956906471	1
c1736131_g1	6.87056486918505	-2.13224363964275	0.0063412821250372	1
c292638_g1	-7.16081790959814	-2.1786183687319	0.00634807891642118	1
c736004_g1	-5.78178905615925	-3.08618562482322	0.00634910644573251	1
c1656934_g2	5.62577248685896	-2.9590845218205	0.00635850724462106	1
c1697997_g1	-7.5400369004768	-2.02774952586948	0.00636065439139996	1
c1701454_g1	5.76674492632015	-2.9345632736837	0.00637053130296342	1
c1757868_g1	6.15418890325836	-2.68413756120145	0.00637660235417552	1
c1775115_g1	6.57260909370981	0.151462134996387	0.00637906403969215	1
c1701987_g7	-5.18706834355206	-2.29341974004275	0.00638241044060433	1
c1768632_g3	-6.96941330699011	-2.17752649012089	0.00640145135028435	1
c1617570_g1	7.31738163983219	-1.72594827177824	0.00641055716035404	1
c1684038_g1	-4.22701882026844	0.655395314315061	0.00641752054149038	1
c1698016_g2	4.36663910620048	-2.82630088427397	0.00641898947165006	1
c1562067_g1	6.06045154290836	-2.7468173255848	0.0064287792946877	1
c1602550_g1	8.84376793440448	-0.400451979727262	0.0064333857992081	1
c1761969_g3	6.85557374857305	-2.10759410629348	0.00643407525310615	1
c1745265_g1	-6.85303269810977	-2.3649859074718	0.00644268159875341	1
c1679663_g2	7.6540895628164	-1.53058190104422	0.00644751544649491	1
c1655281_g1	5.23792529951322	-3.2637251237538	0.00645540531052576	1
c1773336_g1	5.54698373347771	-1.42831774518351	0.00645734367200173	1
c1733112_g5	6.56050992886833	-2.3869844964935	0.00647170268898948	1
c1750745_g3	7.54506031030095	-1.54377839051229	0.00647840370858486	1
c1774293_g5	4.46623540600027	-2.76203100396363	0.00648786964584513	1
c1222026_g1	6.01955649186782	-2.84054061310429	0.0064904076898127	1
c1305664_g1	6.86477295262033	-2.11740227729581	0.00649353661336615	1
c1716963_g2	4.1993296719788	-2.9409362469498	0.00650415662838269	1
c1188424_g1	-7.04497047194244	-2.12117961124515	0.006507633078385	1
c1718315_g2	-6.43439384282249	-2.88600076100911	0.00651334234755716	1
c1747002_g4	-5.49624750396589	-2.47693878179614	0.00652439744124223	1
c1766684_g7	5.942386003245	-2.83309358028894	0.00653574457987231	1
c1728441_g6	5.61207193385406	-1.92715256456277	0.00653747594211205	1
c1714849_g1	4.37872532918163	-2.83581352146718	0.00654241192338478	1
c1173818_g1	-6.39388370889055	-2.69038420812228	0.00655298441125298	1
c1757165_g3	-5.55763104666713	-3.20460095402962	0.00656158709573279	1
c1751521_g1	5.27745282517988	-3.2109845266526	0.00657915624681896	1
c720744_g1	5.56510894187493	-3.08261606630143	0.00658034323058596	1
c1652427_g1	6.16094233858982	-2.7119901207903	0.00658572481232593	1
c1718324_g2	5.96297874092963	-2.81529831461674	0.00661802421294429	1
c1454499_g2	5.62642941347669	-3.07444686368494	0.0066247440479923	1
c1751413_g3	4.81706379538219	-2.51187617797317	0.00662701747579383	1
c1732346_g2	-6.06000783436581	-2.03076311792397	0.00665146925400274	1
c933637_g1	-6.49476255402763	-0.861538802143194	0.00665695939633253	1
c1660560_g1	-5.44550963339049	-3.41633369048574	0.00666616671933861	1
c1732443_g7	6.12968649257277	-2.63340351202905	0.00667440198072333	1
c1767377_g7	6.41273071457447	-2.41369810038352	0.00668139972021562	1
c2620342_g1	-6.63182738770727	-2.40997768208184	0.00668406659777114	1
c1771436_g1	3.84446602323995	-0.798861763581186	0.00669650387427562	1
c1781007_g5	-4.84488086299645	-2.43378246311788	0.00672229318080834	1
c1657455_g1	5.33574452382595	-3.20218295223135	0.00672569429699421	1
c1776143_g1	5.74839809693545	2.12317470864959	0.00672772182463535	1
c1648642_g2	6.19097812219207	-2.67699495035661	0.00672975786753277	1
c887290_g1	6.09200790777954	-2.74208368214901	0.00673314218513665	1
c1768024_g8	6.024796496906	-2.74382035070447	0.00673819846131746	1
c1718799_g3	6.9644276645252	-2.09423136527944	0.00674264730298544	1
c1694662_g2	-3.84544957465867	-2.52628129689528	0.00675075948294942	1
c1607455_g1	-7.13990848908966	-2.10266959167882	0.00675361378915701	1
c1771524_g3	5.49818717158983	-3.09254045178767	0.00675550772098753	1
c1679404_g1	5.65871297589987	-3.05031566862235	0.0067590874897893	1
c1755714_g2	7.37595315749943	-1.70165099022841	0.00676068072214043	1
c1744740_g1	2.12520135806123	2.23718144283172	0.00677506414125236	1
c1677415_g2	6.02612938140954	-2.75309470403724	0.00680344152535269	1
c1609393_g3	5.64939980435983	-3.05102791608207	0.00682229225950849	1
c1762007_g2	4.58388513438725	-2.6868094128786	0.00682454859907485	1
c1721482_g1	4.52961266086835	-2.30396990038757	0.0068267826537315	1
c1688213_g1	5.66774586238654	-2.97091022884836	0.00683665751041	1
c988296_g1	4.58096236444796	-1.93288746007362	0.00683737213857015	1
c1770720_g1	6.21050283746329	-2.61533647073563	0.00684404206621996	1
c1746847_g7	6.1027206053124	-2.6418544947653	0.00684659534402143	1
c1740785_g3	4.56901205124831	3.79678362978251	0.00684788889060867	1
c1707277_g2	5.84885916247229	-2.86818310970977	0.00684870801506922	1
c1613142_g1	5.73776826369416	-2.97985173975398	0.00685111008433756	1
c1716281_g4	-4.94120361891439	-2.77528266183396	0.00685388217330766	1
c1765533_g6	5.95514259881601	-2.76830327798256	0.00686283417305416	1
c1751736_g5	-5.86944289776209	-3.00259321488154	0.00687251160556501	1
c1766895_g1	2.87257065342502	-1.37185242439589	0.00687561837828604	1
c1685833_g1	5.25090801622651	-3.23786339388332	0.00687939936829255	1
c1760326_g1	5.86152929467663	-2.83598521301064	0.00688462906562416	1
c1700303_g1	5.58373188260108	-3.02121941294356	0.00688976683194579	1
c1405468_g1	7.23581947116629	-1.79486420724034	0.00689577220240881	1
c1494619_g1	5.08003347132579	-3.33103335803005	0.00690472475247074	1
c1655697_g1	4.84196218733138	-1.31551808694201	0.00691268587814653	1
c1747758_g1	5.76994654610119	-0.583932890818945	0.00693283715829677	1
c1603355_g1	-6.09231060518785	-2.06267919367961	0.00693947534353101	1
c1752186_g3	5.76151684705397	-2.95464745858537	0.00694296070927103	1
c1746550_g3	-7.19619808778922	-2.15573095414307	0.00694612699368155	1
c1776018_g2	5.87508749286385	-2.80035960405654	0.00694834537955011	1
c1757464_g5	4.21160608780279	-2.43221237022578	0.00695138090412807	1
c1008191_g1	-6.80128906385842	-2.22387649136099	0.00695343338553916	1
c1660751_g1	5.43257413564225	-3.21479747308788	0.00695561015951669	1
c1635667_g3	5.58513341010831	-3.04048395916297	0.00697046277559607	1
c1630043_g2	-4.5480205248095	-2.11186344598277	0.00698400315372417	1
c1718526_g1	4.24265703633831	-2.40188476653104	0.00700718271548702	1
c1533054_g1	-4.91535051956233	-2.7696076312662	0.0070073014784428	1
c1696321_g1	4.01124238264916	-2.65865596973393	0.00701242086151116	1
c1722278_g1	6.2654065535633	-2.55110065851603	0.00702187097297574	1
c761106_g1	5.00554347489305	-3.39179183505218	0.00703749378715641	1
c1754024_g3	5.84885296327896	-2.9405619370089	0.00704227553468987	1
c1123069_g1	7.00061040762985	-2.06351088185732	0.0070532530361753	1
c1707860_g1	6.01324556440372	-2.83932921860179	0.00707254883391467	1
c1701498_g2	4.64759837142894	-2.69779692569187	0.00707264607329893	1
c1719205_g1	6.11666494238687	-2.69164937535014	0.00709612535552375	1
c1780180_g1	-3.95258828984765	-2.73173756002318	0.00709624945259393	1
c1741130_g1	-5.91490644724764	-2.97897693097242	0.00709957324868812	1
c1184748_g1	6.1550200977509	-2.59106121500443	0.00710714598724568	1
c1708602_g6	6.84054320968601	-2.07976632348363	0.00711240426859251	1
c1672971_g1	6.40291149307278	-2.57447427810997	0.00712480237472943	1
c1561719_g1	5.7502534159936	-2.92273056655984	0.00712733748170941	1
c1737732_g9	-6.63514406649533	-2.49236262111386	0.00712897383250156	1
c1773405_g4	5.21729202488964	-2.17877928781993	0.00714692027155054	1
c1772642_g4	6.41128258806083	-2.5441917091546	0.00714744868431059	1
c1709312_g3	6.89129386199103	-2.0705168703919	0.00718141151877376	1
c1587837_g1	9.788546249839	0.376630234682284	0.00718525239375095	1
c1556807_g1	5.60596462665162	-3.12273359608366	0.00718774509464786	1
c1765247_g2	5.02057615427676	-2.36177944642197	0.00719517568288456	1
c1681814_g2	-6.31068374269249	-2.87858143963298	0.00720079095948798	1
c1741569_g2	6.74606256719646	-2.23046806522886	0.00720204184969153	1
c1629623_g1	4.93365603281555	-2.49308801776997	0.00720905138363757	1
c1699621_g2	-6.88713814514071	-2.1839899728765	0.00721400590119558	1
c1599970_g1	6.83990218647454	-2.20841391364374	0.00722007993930379	1
c1746175_g1	5.41001419506422	-2.04638878250733	0.00722217118014219	1
c1750661_g1	5.65540104559777	-2.95330038807086	0.00723009154797666	1
c1775373_g6	-6.74242237589165	-2.29182199811407	0.00723707579386977	1
c1709257_g2	6.83903452437699	-2.18451496075547	0.00724028925311942	1
c1628493_g2	4.35333292707602	-2.79719617785251	0.00725047177810941	1
c21471_g1	6.89199221047134	-2.06964955235734	0.00725171176306814	1
c1657279_g1	-4.5802972003505	-2.23617860706645	0.00725885885502238	1
c1766227_g1	3.48563783512372	-1.20588599948819	0.00726243495387055	1
c1681220_g1	-5.70880584662619	-3.26953985883194	0.00728195718783681	1
c1474735_g1	-5.24278955755155	-2.57258612757718	0.00728552638993458	1
c1723619_g1	3.86188066880987	-1.94491568610297	0.00729022592947117	1
c2307678_g1	-6.0841522284771	-3.02140894853423	0.00730127838322325	1
c1774464_g1	-7.08473169138292	-2.05023233966427	0.00730131733250825	1
c1764346_g5	3.10876224891217	-0.628709567853547	0.00730148319328599	1
c1761214_g1	5.80756976796124	-2.94741361385194	0.00730244090347349	1
c1763472_g1	9.53073832012827	0.192382912751073	0.00730278155355243	1
c1462955_g1	3.84420809738056	-2.69243940167602	0.00730322210028205	1
c1743648_g1	5.70840758072217	-3.00006693772134	0.00730716600348957	1
c1682643_g3	-6.67690342537498	-2.57496055471378	0.00730812954874718	1
c1749831_g1	7.04661889796861	-1.97469611720943	0.00731138267586464	1
c1742964_g6	4.10836998121609	-2.50908054652779	0.00731675803671813	1
c1768602_g4	4.20520246027354	-3.02817510964176	0.00731899448936801	1
c1695334_g1	6.58782153367799	-2.42756495937192	0.00732030808599001	1
c1717938_g8	6.36166165359168	-2.43860782420986	0.00732762915331532	1
c1584271_g1	-4.43848571349494	-2.6662418531468	0.00733409214393386	1
c1759750_g4	4.34486232819932	-2.41081733087364	0.00734563840313738	1
c1416389_g1	4.17662479127695	-2.98023025970349	0.0073472642110619	1
c1604187_g1	5.2448616998	-3.28587051290465	0.00735011243028314	1
c1542753_g1	5.77853564513762	-2.97219847151368	0.00735131390661408	1
c1713459_g2	-5.85946704458704	-3.17643734528806	0.00735211908328011	1
c1724186_g2	6.82948110470419	-2.23543339124414	0.00735731694478719	1
c1574119_g1	5.61616353364059	-2.9983646659973	0.00738213872980443	1
c1780640_g6	4.04833554858377	-0.864288256642429	0.00738472505681294	1
c1692359_g1	5.4994336597502	-3.09212769117103	0.00738999540462206	1
c1657103_g1	-5.82867937997924	-2.33288739151731	0.00739380015314918	1
c1707253_g1	-2.32924826860333	0.890251128898874	0.00739697365717291	1
c1773057_g6	-7.48363697374733	-1.82986014717306	0.0074059727240812	1
c1435859_g1	3.01216009463703	2.39184144232228	0.00740779683631299	1
c1609665_g1	5.69409623456769	-3.04399952055196	0.0074195022293427	1
c1526630_g1	5.87187468013843	-2.88057416824345	0.0074379882938438	1
c1203714_g1	6.3916658021786	-2.60764267359299	0.00746906395975497	1
c1677879_g1	-5.65074469258621	-0.506829668739782	0.00747901572227343	1
c1724958_g2	6.43739834400911	-1.2740835763905	0.00748112256327065	1
c1746338_g3	-4.27510059036508	-0.821682830038086	0.00749128128235524	1
c1714354_g2	5.18565185918601	-3.34520239956887	0.00750605930302363	1
c1690375_g1	4.17310895483508	-1.98697135146092	0.00750746501479812	1
c1772942_g2	5.67139649426741	-1.89578461175101	0.00751225695730246	1
c1777135_g2	3.1243714787937	-0.022013018075566	0.00751948936597181	1
c1744875_g6	5.46817794546001	-3.16456770426699	0.00752039054411473	1
c1481653_g1	-6.79640261594278	-2.44271897552367	0.00753119769857418	1
c1764718_g11	-3.01208026955467	-0.747761385473229	0.00753230536969398	1
c1628574_g1	5.93057815175752	-2.78691870214121	0.0075361279040119	1
c1676897_g9	-6.1181397981839	-2.86222607736541	0.00754076014879634	1
c1750953_g3	3.9825808234226	8.50096156508414	0.00755497052638647	1
c1780366_g3	-5.63696456449752	-2.27151767484211	0.00757081612239586	1
c1759395_g2	5.87011932043769	-2.91791144245524	0.00757192133861643	1
c1773839_g7	2.41030364952974	1.62701292783482	0.00757876074422988	1
c1719574_g1	-4.19215536231293	1.04361970651481	0.00758178431372649	1
c1737084_g3	9.48347618809831	0.101748178468081	0.00758589230735709	1
c1539338_g1	5.43694430944775	-2.16707981327166	0.00759525520129936	1
c1747728_g2	2.26231369519212	0.807806851691146	0.0076115515522292	1
c1682839_g1	5.94771879964565	-2.78596510083516	0.00761798259232603	1
c1729659_g1	5.22549074007332	-3.31429791825918	0.00762889874783268	1
c1764911_g6	4.35655409412419	-2.94668605361769	0.00764291582393159	1
c1664953_g2	5.77493588489228	-2.97237806320874	0.00764411216947644	1
c1697981_g1	3.99589162132353	-2.53277101390237	0.00765541187444862	1
c1600414_g1	5.18380690243302	-3.24654419650308	0.00769321164401835	1
c1752815_g1	-3.19507489640834	-2.09902143950434	0.00771353326296797	1
c1676499_g1	4.02639756614988	-2.65365330392254	0.00771965578752283	1
c1772130_g1	4.27087054054968	-1.34467598660272	0.00772421866349875	1
c1740431_g1	4.14107868209456	-1.69883123602355	0.00774449787199196	1
c1675129_g4	-6.72771308586739	-2.31766158165768	0.00774505450847543	1
c1735130_g2	-4.57295498590004	-1.80842047192393	0.00774777409313799	1
c1765849_g4	5.40828657751674	-3.2415891413302	0.0077565627794313	1
c1680851_g6	-4.73412354237615	-3.00664884553242	0.00779541244342114	1
c1764618_g1	5.27172501705201	-3.2336502273686	0.00779567839793452	1
c1726419_g3	5.22667496530234	-3.28959099088346	0.00779672164607842	1
c1694307_g1	-5.91840171899636	-2.97293521965439	0.00779825180728572	1
c1665093_g1	5.30059222963562	-2.10347537479016	0.00779983325394087	1
c1080700_g2	-5.78783713530191	-3.07838266829491	0.00780815215178239	1
c1756248_g5	-6.04763857060705	-2.95488747148972	0.00782686534861279	1
c1696836_g2	5.64781480185697	-3.01279357378893	0.00782713938237469	1
c1745656_g1	5.3910019375232	-3.19514728363761	0.00784516280838356	1
c1720013_g3	5.56597363897471	-3.08339123871849	0.00784993584146753	1
c1311194_g1	4.76922907324712	-2.61366240611986	0.00785372235125756	1
c1841184_g1	-5.32552630609428	-1.92165198655736	0.0078799452058356	1
c836047_g1	-5.6378957750017	-3.25086991049098	0.00788059856415353	1
c1634727_g1	4.5718325285441	-0.464949277988523	0.00788254575355814	1
c1197544_g1	-5.59704673054688	-3.22567771511561	0.00788976935583553	1
c1715806_g3	-3.48775442391331	-0.521669694501707	0.0078912309981172	1
c1738339_g1	4.58291016771507	-2.60876961666132	0.00789616065929118	1
c1463946_g1	4.19962708212628	-1.15509620473599	0.00790152903240178	1
c1700301_g1	5.19433619799632	-3.31709087970899	0.00790728953801665	1
c1669207_g3	4.29125654698356	-2.92460831678802	0.00790840792695998	1
c1778924_g4	-4.18377975459591	2.02397857884761	0.00792094955756652	1
c1146232_g1	6.83414493018628	-2.23332519278053	0.00793031678540428	1
c1679266_g1	3.84769299710624	-1.5366514728141	0.00793538014666364	1
c1439610_g1	-5.61437579379018	-3.19783822743668	0.00793972967048854	1
c1659612_g2	5.33432762324818	-3.17984976316067	0.00794012876677695	1
c1444192_g1	5.54776255041579	-3.08669979116686	0.00795618502487927	1
c1444050_g1	5.54853971096037	-1.94969024807378	0.00795801843670086	1
c1757188_g7	2.54664700677515	0.514101063779942	0.00797679234803555	1
c788204_g1	7.39401352198042	-1.82994459307135	0.00797904886784673	1
c1608731_g1	6.4906156969573	-2.462182042871	0.00798176029808736	1
c1398365_g1	6.76035949252832	-2.30840721109866	0.00798821093716014	1
c1324652_g1	-6.01442923738341	-2.93710790142789	0.00799873354775514	1
c1725594_g5	5.09689631955627	-2.31255484778726	0.0080001169655856	1
c1775845_g6	-5.79843815385946	-3.26127875437869	0.00800436061278699	1
c1281935_g1	6.11711259792878	-2.67536847186492	0.00800464359278397	1
c1779851_g2	3.76545997689383	-0.721205332340865	0.00800702315520096	1
c1713899_g1	5.59053122832742	-3.03873574334483	0.00801050114753772	1
c1719225_g2	4.14153003446839	-1.82691968634826	0.00803316099323004	1
c1780213_g2	-6.63506433841032	-2.47636851308786	0.00804242611308446	1
c1614803_g1	7.10206935840301	-2.04293992684505	0.00806144917966553	1
c305772_g1	5.70608271917603	-2.94513933746032	0.00806676891624517	1
c1762502_g1	5.66660548047659	1.37862354959089	0.00806967685914847	1
c1591454_g1	5.72346558536215	-2.92510648170884	0.00808682113373144	1
c1760248_g5	-4.47039624390135	-2.73516579754842	0.00812396654243086	1
c1695637_g3	5.76499636347938	-2.97228799856351	0.00813486761337211	1
c1651365_g1	5.47456331050436	-3.09600801412339	0.00814204267946626	1
c1669842_g4	4.08742708780487	0.940827059261165	0.00814608881652268	1
c1731779_g2	-3.40143663352149	-0.976115836138714	0.00814686175876851	1
c1669300_g2	-3.54711468529795	-2.96735821475305	0.00815546767860798	1
c1558097_g1	3.22526498195109	0.848444557278485	0.00816492227961867	1
c1057590_g1	-7.52358065680172	-2.02989186193319	0.00816625306209636	1
c1768355_g2	-2.95324513901099	-1.86124448915489	0.00817333075691425	1
c1476195_g1	5.6786872319125	-3.04565929312508	0.00817646580234535	1
c1740131_g2	5.97437172259361	-2.74848578420242	0.00817674580553641	1
c1776611_g3	6.89501710850901	-2.22859258253884	0.00817735979419849	1
c1764082_g1	5.56558533745422	-3.15034532768166	0.00818181568347345	1
c1698979_g1	6.00675566884973	-2.74219721699362	0.00818747650357737	1
c1751517_g2	5.19232496109574	-3.31707875949247	0.00819120484481533	1
c1753799_g4	-6.36002670191606	-2.67766620778028	0.00819172369436594	1
c1565844_g1	5.2735826728991	-1.09859952117022	0.00819968133881457	1
c1680584_g1	5.0043433998334	-3.39125854727294	0.00820383401212899	1
c1752624_g3	5.71483096382223	-3.00017052768427	0.00821262662643687	1
c1767864_g2	-3.45296144976298	-1.53733637456253	0.00821891180184033	1
c1720970_g1	-2.99209594224029	0.0782348405452261	0.00822049749144894	1
c1762008_g4	5.75139484716501	-2.88495630721632	0.00823230711439444	1
c1593153_g1	6.64462486961773	-2.28220552728458	0.00825112723969068	1
c1772990_g4	3.29553464066456	-0.724880146981804	0.00826250028549321	1
c1616694_g1	4.10686241131216	-2.63865534771746	0.0082639651447776	1
c1763214_g8	5.33601791736881	-3.27535522617409	0.00826737710077088	1
c1730516_g3	5.90951680285328	-2.85716333513698	0.00828784344139971	1
c1726826_g5	5.70451420011387	-3.00163203255008	0.0082900347639809	1
c1736928_g1	5.13783729833755	-3.30020727454	0.00829540026009648	1
c1752441_g2	5.52674410729091	-3.13212835071087	0.00831285117411119	1
c1687362_g3	-3.76509162913649	-2.2840048594098	0.00831421640626915	1
c1696244_g6	3.35162181137389	2.53780799803747	0.0083198970078057	1
c174024_g1	-6.01110784783586	-3.12974735465371	0.00832314554652699	1
c1214813_g1	-7.37379342356717	-1.85986764684535	0.0083317888282363	1
c1771807_g7	-3.45919364556703	-1.7568430989299	0.00833342706993468	1
c1581339_g1	5.75449353678426	-2.90230495466687	0.00833699898631473	1
c1468059_g2	6.51007997860138	-2.55417865481143	0.00834233336100323	1
c1666020_g1	-4.44408264687919	-2.38439528344402	0.00835594826214312	1
c1701587_g2	5.0168375503365	-2.52782367152389	0.00835711384228034	1
c1725195_g2	6.65657346498838	-2.25854255574632	0.00836098954633814	1
c1590154_g3	5.86851701897908	-2.88168957567642	0.00836405684178497	1
c1607431_g1	6.2995089291103	-2.70363887943397	0.00837021759004862	1
c972996_g1	4.45208337011071	-2.84135346691427	0.00837069225658347	1
c1539938_g1	-7.32613577948255	-2.19285915451588	0.00838869597009523	1
c1737195_g1	4.91865655255558	-1.8223740097109	0.00839363373353345	1
c1244095_g1	-7.31235688142209	-2.28033433269287	0.00839999801805761	1
c1556062_g1	5.54267573669137	-3.10812808999618	0.00840631060807587	1
c1556670_g1	-4.62283171338735	-2.49096188355291	0.00840833938964068	1
c1779625_g3	4.42945745789512	-2.38932220871578	0.00842147910571661	1
c1677728_g1	-4.64623417536617	-2.43488142267192	0.00842395493092877	1
c1631626_g2	6.94720455637382	-2.0160168349094	0.00842671508274133	1
c1709586_g1	-6.28428440708137	-2.06320121368537	0.00844222018878531	1
c1751864_g1	5.29373223566827	-2.13645415018092	0.0084427832926768	1
c1725005_g1	5.21313160172762	-3.31622214139202	0.00844751240081668	1
c1522581_g1	-6.80405731719209	-2.41237369785756	0.00845204746845924	1
c1775353_g2	4.66691688739658	-2.60304295870191	0.00845472801539725	1
c1444483_g1	4.512869452409	-2.26522718499904	0.00845745101145411	1
c1618348_g1	5.0586428899273	-3.3337341307486	0.00848278069754591	1
c1684038_g6	-6.73263717449101	-2.38432657798017	0.00848476526680257	1
c1761464_g4	5.66216394272054	-3.00781465146266	0.00849300947793816	1
c1769935_g3	-6.00672528906083	-2.92443029811311	0.00849993778369033	1
c1505585_g1	-3.68675632084303	-1.18318385529454	0.00850988549820901	1
c1211663_g1	5.8437927361448	-2.88859919076396	0.00851871810520467	1
c1353762_g1	5.43290529440868	-3.12473656173892	0.00852314407684079	1
c1724533_g1	6.24504474301054	-1.45339362379483	0.00853551573953954	1
c1743780_g4	4.21569802211159	-2.52279887985344	0.00853623477654363	1
c1764605_g3	3.1979458235239	-0.727433973813652	0.00854833626665922	1
c1673703_g1	5.4368759885947	-1.99421134000311	0.00856613022504852	1
c1764816_g1	4.19578743640727	-1.97867518364398	0.00858206352372048	1
c1742077_g7	5.55533689927567	-3.00654602871744	0.00859186564449694	1
c1459463_g2	-5.83343221166904	-3.00666064545766	0.00859794779888596	1
c1777208_g4	2.5745724614726	-0.952259573033191	0.00860272708945993	1
c1583704_g1	10.0268664961417	0.688846999662663	0.00860643464930815	1
c1135277_g1	5.21230479420249	-3.26512262332013	0.00860786490638032	1
c1716221_g2	4.58382768646564	-2.75412632493768	0.0086161728240639	1
c1615712_g2	5.41926215543205	-3.14855664078867	0.00862049684318081	1
c1679087_g4	3.78426744767801	-2.08165208391633	0.00862682682633593	1
c1657400_g3	6.27005660344725	-2.61577513752428	0.00862770118267332	1
c1425083_g1	-6.92125868937024	-2.53284831925527	0.00864440701974954	1
c1678236_g1	-5.69793319974116	-3.06932151645598	0.00864932946827626	1
c1720286_g1	4.00579388925296	-1.97525807368846	0.00865931837681579	1
c1717945_g3	5.23420427377692	-3.31299027765754	0.00868871279396967	1
c1737084_g4	9.11881616874489	-0.252553912267053	0.00868902627360699	1
c632065_g1	6.49381219489919	-2.40484690035331	0.00870080411268081	1
c1720664_g10	5.30301722112255	-3.18700879980653	0.00870797447192253	1
c1585579_g1	4.2687054722713	-2.80259263567416	0.00871120875253554	1
c1637240_g3	-6.23009440798489	-2.64341914732098	0.00871147685257679	1
c1615401_g1	5.51869874765476	-3.11354816894111	0.00871417069348059	1
c1780293_g1	-3.3598169719596	-1.04032068245655	0.00872976253887967	1
c1780642_g5	4.48986858456296	-2.68150357996395	0.00873020971505244	1
c1755434_g6	6.40405057858369	-2.45889366671206	0.00873477408397754	1
c1780246_g3	-4.62941900087519	-3.03836508367809	0.00873502271344554	1
c1747201_g5	-3.81641366800559	-2.26571122749038	0.0087498209982047	1
c1530445_g2	5.76111625138222	-2.90078371263796	0.00875068032128356	1
c1689681_g6	3.98898523308783	-1.55724905717939	0.0087561082853872	1
c1708605_g1	3.57280608476168	-1.36812904569482	0.00875618667697643	1
c1711159_g2	-3.58126294714867	-2.63186477990861	0.00877807785640481	1
c1699894_g2	3.82329211395976	-2.3452199969148	0.00878198447296623	1
c1722085_g1	3.60164271865768	-2.29706409373585	0.00878417999619994	1
c1649793_g2	3.10045074681668	-0.170805870319159	0.00878592056411006	1
c1681874_g1	4.24784174773244	-2.92758784865495	0.00879123549515704	1
c1515507_g1	5.24483547225757	-3.2151161148708	0.00879329658077394	1
c1765083_g3	5.09150532709399	-3.33026711344861	0.00879427772134357	1
c1763506_g4	5.91282603293311	-2.8406683557151	0.00879595553960647	1
c1773851_g3	5.67689386427371	-3.04872000246322	0.0087978353443092	1
c1687396_g2	5.47629116001526	-3.16293697954701	0.00879825334777731	1
c1106605_g1	5.45837128208933	-3.16503179379241	0.00881272609622859	1
c1225601_g1	5.90800681943379	-2.85722634279216	0.00882430098540636	1
c1051900_g1	5.32847169422456	-3.16138815533572	0.0088263609235697	1
c1537992_g1	-3.9660956973296	-2.44463609189572	0.00882714174635258	1
c1744908_g4	-5.50324943982603	-3.18685556684376	0.00886393403026178	1
c1583561_g1	-7.67346378264287	-1.59789242514078	0.00887976592568517	1
c1717277_g3	-5.56571553178	-3.15675894784296	0.00888873051921523	1
c1779226_g5	6.08511510550109	-2.63165132079271	0.00890441161534573	1
c1694756_g1	5.77477483584378	-2.95114238095506	0.00893471485253389	1
c1388125_g1	5.43400571343989	-3.14520488285121	0.00893826185696968	1
c1660351_g1	2.90161399037478	-1.2801927425052	0.00893935328921935	1
c1611010_g2	-4.97072843780897	-2.8151738535035	0.00893952444039935	1
c759420_g1	5.99088658298888	-2.86340241672402	0.00894890136169343	1
c1731313_g2	4.79038533433284	-2.5865809522491	0.00896270319177978	1
c1418310_g1	5.82754439926936	-2.88797084822845	0.00896556718429735	1
c1763005_g1	5.89956527718507	-2.95290896404147	0.0089720515384771	1
c1765891_g1	4.71983608990138	-2.59804270777702	0.00897833222028158	1
c1777649_g1	6.75779527237901	-2.19442905791828	0.00898114532914059	1
c1719199_g8	5.15782286725207	-3.34744572950062	0.008983326345561	1
c1661396_g2	-6.98066186156909	-2.34560028584799	0.00898556285303461	1
c1775837_g3	4.85587419354023	-2.50706589008868	0.00899008774899656	1
c1541860_g1	-4.84019675693315	-2.96580263180458	0.00899464044239944	1
c1731500_g1	9.25466803970522	-0.124640314087165	0.00900170470573855	1
c1756840_g1	5.07981164758041	-3.33193185751197	0.00900837242977107	1
c1673369_g1	6.28900130095738	-2.61220053582588	0.00901550526229024	1
c1773075_g2	-4.46519056168797	-3.18031302412178	0.00903338634757391	1
c1775947_g3	5.53526555104667	-3.15316124705558	0.00903825367374198	1
c1202525_g1	5.79717607411806	-2.89523116189579	0.00904913846891137	1
c1761398_g2	-5.46971637034388	-3.29311714788251	0.00906826833112399	1
c1438180_g1	-5.76995908388702	-3.05856049075686	0.00907063571961941	1
c1682963_g1	5.73349068502423	-3.01833026761541	0.00907471856339096	1
c1689503_g1	6.54826773465147	-2.44048506663287	0.00908225752246485	1
c1645446_g1	6.0613764137312	-2.79547549964567	0.00908368421769914	1
c1197532_g1	5.40434310263275	-3.17210665772626	0.0090921198755561	1
c1683730_g2	5.3407132185613	-3.2247000151221	0.00909344147799837	1
c1634373_g2	2.85049048577499	0.297211268245426	0.00909627172151176	1
c1694710_g4	5.49318281761261	-3.16003924498801	0.00910787720911744	1
c1743922_g4	4.5402490980434	-2.14948255003674	0.00911879322461816	1
c1470672_g1	-6.98464066121105	-2.21839517151093	0.00912895838005592	1
c66095_g1	5.80803261765031	-2.98564884374012	0.00913444387033057	1
c1651520_g4	-6.09659452677413	-2.97073218457793	0.0091413295272339	1
c1765403_g1	5.98241796494347	-2.7945058100933	0.00914410206120851	1
c1241328_g1	6.0405291625924	-2.87097613406097	0.00914784644048805	1
c1759799_g1	-6.92479667883809	-2.28119102572661	0.00917264127785793	1
c1606501_g1	4.11431922080131	-3.02207060308832	0.00917545281324469	1
c1744239_g1	-5.49822497647322	-2.37732951650065	0.00918583966414278	1
c1637931_g2	-5.85001062649678	-3.04801607512124	0.00919934885683297	1
c1709042_g4	3.82589782073436	-2.31987970617916	0.00920023120907526	1
c1693506_g4	5.70007423358467	-2.96647874530358	0.00920593150091015	1
c1077658_g1	4.50786047781718	-2.69612109374531	0.00921216532010628	1
c1721467_g1	5.64578321969104	-2.93812892209009	0.0092200113649121	1
c1724719_g3	4.64689806513111	-2.18114711201381	0.00924420492585729	1
c1606834_g1	-6.88679779760963	-2.54571112277171	0.00926894487967725	1
c1694709_g1	-4.32055989744954	-2.20360671102304	0.00927377976346478	1
c1716097_g4	8.008265025711	-1.22837269289835	0.00928080954643514	1
c1767111_g4	-3.37426782392889	0.391792530838199	0.00928497245273919	1
c1249168_g1	5.91166567617173	-2.81134784526582	0.00929057298153913	1
c1765664_g3	8.17027393104182	-0.998444809099261	0.00930178878330162	1
c1721707_g1	5.66989438854971	-3.00561890790726	0.00930435894614134	1
c1767999_g8	5.10193816406718	-2.31517720860953	0.00930741983489072	1
c1689567_g4	5.2498094840113	-3.28563196765098	0.00930787867865644	1
c1460779_g1	4.82422424837538	-2.5260755329308	0.00932893008706138	1
c1737615_g1	5.26221627487093	-2.27437139217208	0.00932914926688285	1
c1571908_g1	5.33722335508305	-3.15875538312265	0.00933332525494584	1
c1688184_g1	5.73537304195796	-2.95834565738022	0.00933616963608593	1
c1730767_g5	-6.4217797168339	-2.62256452628565	0.00933748824728848	1
c1765629_g3	3.67633774256971	-2.27155287146677	0.00934695600733911	1
c1686443_g3	6.0722412947386	-2.7001502870798	0.00934968608266042	1
c1731017_g3	5.3895294551842	-3.22150261378017	0.00936590351721656	1
c1614404_g4	5.16177690741779	-2.32938386370259	0.00936623559799135	1
c1683437_g7	5.36931040073911	-3.20007207445655	0.00938269317436383	1
c1757405_g4	5.73867104176315	-2.93960491438415	0.00939038995621136	1
c1716067_g1	6.82621904544343	-2.24094543050263	0.00940416256717609	1
c1492438_g1	-5.50906880983929	-0.729701109158284	0.00940725760258327	1
c1692434_g1	3.60985784480206	-2.37046086667278	0.00941030367794199	1
c1762492_g1	2.7343650918656	0.737710047034235	0.00941243413666416	1
c1761226_g2	6.44751260764962	-2.47869397759873	0.00941283965054157	1
c1689355_g1	5.73406855785564	-2.96185538774532	0.0094154620851034	1
c1620752_g1	6.14250870330446	-2.7996080488851	0.00941592904346977	1
c1718869_g1	5.87912959485045	-2.81266441274566	0.00941616846758263	1
c1495298_g1	6.11879831303546	-2.76783046849336	0.0094273559625651	1
c1386137_g1	-5.64748329757157	-3.30696433906414	0.00942869296261286	1
c1700830_g1	4.72408005986865	-2.64238366314381	0.00943104677307732	1
c1585046_g1	6.80214002711481	-2.24974635679541	0.00943587009206145	1
c1646910_g1	-5.83029827559849	-3.05643814842343	0.00944139719458207	1
c1681002_g1	6.29190209051558	-2.62538677103096	0.00944655071543129	1
c1776023_g2	5.56918619891727	-3.02410789995672	0.00944711616576462	1
c1691486_g10	-5.72398369510336	-3.18569113034933	0.00945708254483634	1
c1759351_g2	5.83199750665851	-2.85389844324334	0.00946284945734116	1
c1681327_g1	4.93531429939823	-3.42709146768855	0.00948081737741794	1
c1752715_g2	5.74190734569611	-2.9208759305398	0.00950153059924441	1
c1689756_g1	5.29954772740751	-3.25486824261988	0.00950348736829094	1
c1713104_g4	-5.2253866000161	-2.61976093058121	0.009527046446082	1
c1703054_g1	3.97232608993041	-3.08657630232631	0.00952710851091361	1
c1768734_g1	5.68434655016158	-2.98899525907413	0.0095351628836782	1
c1496477_g2	-6.39069842652176	-2.64695018581972	0.00956286299273271	1
c1369012_g3	7.41127131323845	-1.64876262898792	0.00958336235335852	1
c1720434_g3	-5.65460576701261	-3.12302489001184	0.0095834220278399	1
c1778792_g1	3.31072348782405	-1.28266298222538	0.00958389740670236	1
c155513_g1	-6.02061597987489	-2.87841391108687	0.00958994713537619	1
c1474317_g1	-4.58899076715857	-1.59390807842613	0.00960090599359505	1
c1603991_g1	6.45958769606135	-2.49517062955165	0.00960716775750871	1
c1717942_g1	-2.89508529107461	3.53261838619749	0.00961500764209463	1
c1779405_g3	-4.88403205189591	-2.28047098953495	0.00961904390322217	1
c1705822_g2	5.05551600216894	-3.35916320939093	0.00964876242819426	1
c1867209_g1	-6.66824238339959	-2.3902242333595	0.00965117524241982	1
c1681741_g2	4.09653619508458	-3.1048388012753	0.0096578468084882	1
c1495401_g1	4.14756716311496	-2.57492637396034	0.00966688910395195	1
c1776941_g3	4.91659486514124	-2.44971297168457	0.00966801907107917	1
c1579612_g1	5.58728148868009	-3.03816057487821	0.00967222010538248	1
c1641423_g1	5.00676678584355	-2.43682302416403	0.00967433591976528	1
c1720680_g1	5.65131296207184	-2.95560294389503	0.00967722854213943	1
c1737084_g5	8.88965396220711	-0.45624589947033	0.00967799021899464	1
c853911_g1	-7.16923005774386	-1.89078291262964	0.00969200970953215	1
c1173487_g1	-5.78378564392601	-3.10602939628405	0.00969305362732263	1
c1667734_g2	4.57896834573695	-2.67588015989841	0.0096930934579814	1
c1779244_g1	5.31174879766098	-3.27975489500696	0.0097167405261143	1
c1705075_g1	5.67448552797494	-3.00577686289814	0.00971751188501648	1
c1700776_g1	5.64630198901253	-2.93779659472736	0.00972531311678156	1
c747237_g1	4.12706939307445	-1.94812454821833	0.00973233789124375	1
c1736418_g1	5.24878513220321	-3.23716688288623	0.00974233453835458	1
c1686414_g2	7.10656673674857	-1.91302215957075	0.00974521761878831	1
c1668943_g3	9.11721980323253	-0.279043704965268	0.0097556997648036	1
c1617128_g1	-5.40462283659885	-2.10906248254442	0.00975977647618656	1
c1551011_g1	4.97779854836014	-2.45744759210983	0.00976446208181652	1
c1780997_g2	3.52869796904281	-1.93207444876158	0.00977174325159822	1
c1684220_g1	-4.49908695924907	-2.65369076577485	0.00978352805098933	1
c1672882_g1	5.60526734158754	-3.05727274380757	0.00978393280803786	1
c312835_g1	5.68810406701054	-3.00397507447273	0.00978426149802641	1
c1764544_g2	-3.09848712365995	-1.60209615273263	0.00979170686156897	1
c1663887_g2	5.07725400551737	-3.38391883215433	0.00980833796942141	1
c1707804_g3	3.54634670675777	1.33067135534652	0.00981048323933097	1
c1325029_g1	4.73800438259332	-2.46659573477539	0.00981822805875626	1
c1754517_g1	2.70397815729546	-1.48276021487982	0.00981993845478386	1
c1776500_g2	4.0790873984734	-2.11481582424883	0.00982194872595712	1
c1751306_g2	5.54373885659656	-3.02792890616131	0.00982581082023138	1
c1681273_g1	5.12787752637791	-3.27761713750933	0.00983369388926336	1
c1678414_g2	2.81734853641329	-0.784893024439133	0.0098339263797015	1
c934141_g1	-4.81112681041321	-3.06726087027359	0.00983427690445886	1
c1698622_g2	5.69988667121627	-2.94583261977253	0.00983553939592987	1
c1339617_g1	4.98135994710748	-1.91306625177334	0.00983716459949455	1
c1582914_g1	5.43029491847224	-3.16966676440891	0.00983825466683789	1
c1678299_g1	4.09636598763671	1.09815500482417	0.00984075747874062	1
c1666783_g1	6.50032102354151	-2.33967537923152	0.00985363864629509	1
c1702934_g1	5.77746423559485	-2.89752096088765	0.00985744807455427	1
c1719233_g1	2.63098478602006	3.34957779547204	0.00986642148160415	1
c1138143_g1	6.44535963928295	-2.42707739389189	0.0098681936213298	1
c1174935_g1	-6.09380634801894	-2.99374926035927	0.00987066022114746	1
c1728282_g1	-5.50313301989602	-3.34666185801517	0.00988492759102953	1
c1740544_g1	-6.34016093839079	-2.68490870485155	0.00988960514637502	1
c1548490_g1	6.94004371931093	-2.09949917267405	0.00989326994158959	1
c1767584_g4	5.44435587579478	-3.18888678490662	0.0099054134512336	1
c1764035_g2	2.43173681841921	0.787211277045864	0.00992125905491593	1
c1742004_g3	6.40035409365282	-2.53780797979649	0.00992162125128032	1
c1777873_g4	-4.16371816871812	-0.716761219270791	0.00993936176321964	1
c1701207_g1	-6.63075091717795	-2.4344401633336	0.00996184900467088	1
c1767212_g3	-5.58027949746873	-3.15345583232149	0.00996266426520142	1
c1709757_g1	2.09770501614683	3.77549925913418	0.00996499372563725	1
c1753204_g2	5.04816966625262	-3.3861025149332	0.00997791854123152	1
c1649880_g2	5.490411764342	-3.09341758197108	0.00998019975514088	1
c1745525_g2	6.50032844457843	-2.48812012155407	0.00998507964639698	1
c1717328_g2	5.47302463353628	-3.16164794272466	0.00998928863223239	1
c1686836_g6	-5.77149659005166	-3.20615877538642	0.00999530350698627	1
c1648653_g2	5.36588613953743	-3.22298055186157	0.0100068527344093	1
c1762572_g1	6.18031327981935	-2.60761391540788	0.0100175790616895	1
c1772879_g1	3.41632476117142	-2.04222798113658	0.0100177448545594	1
c1650523_g2	6.04141981060267	-2.69282791383319	0.0100313943636369	1
c1754627_g2	3.65662539744346	-0.408355625732256	0.010033046748968	1
c1621993_g2	4.84058346891304	-2.43041507126404	0.0100371734937982	1
c1564081_g1	5.72677990625849	-2.99795409982652	0.0100397436323707	1
c1435347_g1	-6.75141772356457	-2.5632075386112	0.010040659331566	1
c1772067_g1	-4.48876733325364	-3.1264204868707	0.0100493429808097	1
c1767198_g4	6.40059060288581	-2.63609092410674	0.0100508263120369	1
c1746561_g6	3.63377946977651	-1.15690946186022	0.0100651667973997	1
c1779764_g7	2.61049938812961	1.32775457015509	0.0100725213148872	1
c1765335_g1	4.6503096737617	-2.60827441291419	0.0100726415785322	1
c1606144_g1	-6.48641578383688	-2.6832477218541	0.0100771746984857	1
c1509030_g1	-6.91364122575181	-2.32032645548452	0.0100847005052558	1
c1595650_g1	-6.38833763510704	-2.76704497760137	0.0100940655864056	1
c1744910_g2	5.63736558535315	-3.01160125668724	0.0100940679138748	1
c1734496_g7	-6.64542025600639	-2.71046941841022	0.0100997982153039	1
c1766177_g2	3.58984659925968	-1.98376078275083	0.0101219764187844	1
c1660575_g1	-6.6565435474275	-2.67759692338923	0.0101289597487832	1
c1683613_g1	4.28023984058622	-2.85269920110504	0.0101322384030806	1
c1434740_g1	6.0291953658582	-2.66827465654778	0.0101352416977287	1
c1613959_g3	6.69344683828436	-2.39174788067861	0.010137077744773	1
c1681167_g1	4.0264916774603	-2.5727435394245	0.0101561198731433	1
c1126879_g1	6.58554008828925	-2.39979400353331	0.0101619371191429	1
c1128935_g1	-5.78340011167717	-3.12660461187022	0.0101736380959095	1
c1469097_g1	-5.87929216322218	-2.94487569597862	0.0101816418113228	1
c1724945_g3	4.63477121585537	-2.77901376039279	0.010184993783233	1
c1723992_g2	5.9465893117126	-2.78372756634075	0.0101866720895686	1
c1769194_g1	6.75262695198369	-2.17001907127261	0.0101884235815477	1
c1760751_g5	6.08276674180185	-2.81320678472033	0.01021336195982	1
c1543874_g1	-6.05409111326725	-2.76854866188188	0.0102303246236907	1
c1714423_g4	4.98119743133665	-3.4209819278993	0.0102355754541632	1
c1674389_g1	3.85897645318482	-2.4600066208435	0.0102372512914588	1
c1682567_g1	6.16206519375296	-2.6248897304258	0.0102545063888897	1
c1694039_g1	5.01436891262896	-3.38968981589884	0.0102583310134572	1
c1748521_g2	5.22908559079409	-1.02000770592412	0.0102604580924112	1
c1122191_g1	5.81383960307964	-2.98470570951986	0.0102622639817282	1
c1607540_g3	-6.74683760093669	-2.51198422716811	0.0102633573719594	1
c1689722_g3	5.67488060884084	-3.02644538953444	0.0102742887676788	1
c1732474_g1	5.20932222585939	-2.21611626449177	0.0102747203742493	1
c1740956_g2	5.55217063215064	-0.318902747754612	0.0102794277287421	1
c1724424_g3	5.7399828468175	-2.94312209850924	0.0102856753014513	1
c1732622_g3	2.41121097107258	0.937045265903107	0.0102858217750329	1
c1743406_g4	-4.15459199038488	-2.90266195816846	0.0102944142050155	1
c1505557_g1	-3.42305361456615	-1.63352168083586	0.0103005247850277	1
c1720514_g3	2.61315325442165	-0.724867383224635	0.0103235177091183	1
c929600_g1	-6.48458298206049	-2.75040446574936	0.0103294612686579	1
c1766386_g3	4.02040899680108	-1.95070533803811	0.010334190591802	1
c1764320_g3	3.11823474205403	-2.41472743533657	0.0103365896567725	1
c1647533_g1	-6.62235536249313	-2.36518369226091	0.010340894206753	1
c108964_g1	5.85464681973824	-2.84868178856006	0.0103508514074743	1
c1778039_g5	7.26921713778642	-1.72037196278752	0.0103523659232942	1
c1669057_g2	-5.9528054967004	0.368800245063505	0.010367940925222	1
c1347791_g1	5.53943540283968	-3.0665500086487	0.010381013703817	1
c1338893_g1	7.35553779391686	-1.6955420824973	0.0103830452444737	1
c1779421_g1	5.75781179787623	-2.90064268366297	0.0103838522631954	1
c1461922_g1	6.18878916632083	-2.58553640726566	0.0103912351030891	1
c1703334_g1	5.55732312027679	-3.12926714867541	0.0104028343473051	1
c1773634_g1	6.52023805862602	-2.3882108635207	0.0104072473220962	1
c1582315_g1	4.45616671719703	-2.80755821144432	0.0104096668740617	1
c1627332_g3	-7.17296409088688	-2.30152387753816	0.0104139601352248	1
c1780206_g3	5.25653100437849	-3.19278070690288	0.0104171013154721	1
c1543380_g1	6.1411200583958	-2.62953723407755	0.0104206323557528	1
c1594609_g1	-3.15783915683949	0.684018662321507	0.0104286761771784	1
c1601767_g1	-6.17050015302818	-1.84574818647119	0.0104301665642707	1
c1770103_g4	4.62832454501612	-2.71166231714508	0.0104352402112989	1
c1589240_g2	5.09722314956264	-3.38109741509278	0.0104378884347085	1
c1598384_g1	5.27964413562164	-3.28202739281178	0.0104386664227068	1
c1681614_g1	5.58754687446076	-3.0019435702881	0.0104386764453856	1
c1778600_g2	5.89441720211793	-2.81042258938747	0.0104408356876066	1
c694199_g1	5.98689968301694	-2.89937973528207	0.010443468984266	1
c1720009_g2	4.00078791499172	-2.44910863507912	0.0104486019970486	1
c1781074_g4	6.52610756587198	-2.3962455773785	0.0104646329801173	1
c1774716_g4	5.27786946392306	-2.11777544723283	0.010470000929944	1
c1360275_g1	5.38558616703622	-3.22037034563645	0.0104769112503842	1
c1723474_g1	5.71167488047366	-3.06308799473264	0.0104861086593965	1
c1755221_g1	4.42915170920856	-1.83458995786095	0.0104893865671187	1
c1751980_g2	8.57653437145259	-0.653774287954838	0.0105007658033162	1
c1484965_g1	6.51411077551509	1.94963162145928	0.010509049003757	1
c1594279_g1	6.31077611663892	-2.5849018514092	0.0105140125610611	1
c1737506_g3	5.37836118192994	0.0688895679208568	0.0105147410529136	1
c1170410_g1	5.21479998598466	-3.31456099036234	0.010523183490172	1
c1745265_g5	-6.08111048587991	-1.97760867624751	0.0105439647196134	1
c1739489_g2	-4.48470058958772	-1.43600623407375	0.0105465459680775	1
c1688045_g1	-3.8099729679763	-1.35712065605677	0.0105775090789554	1
c1698569_g1	-5.0159252418209	-2.16034971412528	0.0105863628946162	1
c1579955_g1	6.16127434478965	-2.63906676255762	0.0105870938892497	1
c1770373_g1	2.51813503925463	2.82968117188973	0.010587858845653	1
c1758400_g1	6.62344705373475	-2.2766265210852	0.0105935320929811	1
c1388397_g1	5.02645752905698	-3.36411385226904	0.0106072004975902	1
c1692314_g2	5.42994198470013	-3.16814208169094	0.0106096737421893	1
c1576093_g2	5.73455858477176	-2.95767101443862	0.0106127398649365	1
c738649_g1	-7.03488465409795	-2.11880406279934	0.0106157902359373	1
c1640626_g1	5.81305153351585	-2.87308139205431	0.010625248489993	1
c1611029_g1	-3.39355885598632	-3.07650597000944	0.0106348515986921	1
c1718472_g1	5.06314973771496	-3.3580465417225	0.0106361573142656	1
c1565564_g1	-5.55557542065137	-3.25453394350436	0.0106434095381887	1
c1549118_g1	5.26302604750827	-2.10671919535115	0.0106535866670267	1
c1465312_g1	5.60698951309361	-3.05715165624744	0.0106563942445617	1
c1669956_g3	-7.296038738256	-2.11736098299253	0.0106580783393705	1
c1214909_g1	6.75318212684538	-2.25636301463694	0.0106620402426542	1
c1709921_g1	5.7296476335428	-3.04085451851807	0.010668932332485	1
c1780189_g2	4.03853027947252	-2.32327842581246	0.01070164479545	1
c892545_g1	-6.77638287961639	-2.4648287015156	0.0107019923381486	1
c1779516_g1	8.1766272200725	-1.08078261562665	0.0107110926996369	1
c1149361_g1	5.33140967031385	-3.1806984935377	0.0107123021833896	1
c1766735_g2	-5.42421997314133	-3.35857843319134	0.0107229787913517	1
c2604416_g1	5.4123498982898	-3.14932771599286	0.0107249926501672	1
c1177892_g1	6.14139793599345	-2.63518092414696	0.0107275383482674	1
c1659979_g1	4.9162730095074	-3.4288134841178	0.0107362090690885	1
c1265043_g1	6.32560395900156	-2.55456165029235	0.0107421345413517	1
c936707_g1	6.65552098646702	-2.33070296305714	0.0107454736057766	1
c1734251_g6	-4.42420733495066	-3.16200329285588	0.0107512742777927	1
c1572873_g2	-6.27318806486358	-2.71178640445473	0.0107514822511617	1
c1196965_g1	4.8349720999188	-2.66270364006114	0.0107530172022492	1
c1625184_g3	-6.11404578538694	-2.82441736943506	0.0107544818062471	1
c1620711_g1	-7.22086242475315	-2.01246007849965	0.0107584661071437	1
c1651066_g2	8.51035827588382	-0.706080343490897	0.0107600113327979	1
c1751467_g8	-6.64657419874731	-2.5812751689776	0.0107615803580285	1
c1369154_g1	4.06904593870927	0.558262937546423	0.0107638256125754	1
c1638340_g3	6.16465638225895	-2.72661134824407	0.010765212517898	1
c1475763_g1	6.28662562451759	-2.5768675692968	0.010766040896494	1
c1445460_g1	-6.54136695017509	-2.56352389303539	0.0107709815747737	1
c1714878_g3	-5.71839013500103	-1.08965240407691	0.010771769818801	1
c1745623_g1	10.128926923777	0.785597629090844	0.0107878496824266	1
c1554208_g1	6.0084702733275	-2.86146261879879	0.01079058887427	1
c1639477_g1	-4.48397150982353	-2.23596096453537	0.0107910091158399	1
c1744652_g1	5.47408108575115	-3.05735349428928	0.0107946475125313	1
c1632088_g1	4.74770789809985	-2.54642230469785	0.0107967806696798	1
c1752535_g5	-5.87598633176746	-3.12056022459459	0.0108010878113981	1
c1403814_g1	6.33715569713908	-2.57950898448899	0.0108038848274641	1
c1734134_g1	4.95556787906127	-2.32911123102332	0.0108215464989389	1
c1742247_g6	5.59208215940713	-3.00074258504623	0.0108241357843273	1
c1661811_g1	4.96333334290745	-0.908534258049857	0.0108374151730633	1
c1478709_g1	-6.39651096364079	-2.63092153234496	0.0108434559233421	1
c1758066_g1	-3.97338559563015	-1.66038633543836	0.0108447954050445	1
c1683596_g1	6.51811371078275	-2.32517636388571	0.010854537480413	1
c1767660_g2	4.70984512327299	-2.65689142249186	0.0108561192361517	1
c1625135_g2	6.97542527840505	-2.09600985489352	0.0108568028961723	1
c1594807_g1	-6.73039499470282	-2.50470933013042	0.0108639560646279	1
c1772478_g3	3.36363464255133	-1.85404075012396	0.0108654786146961	1
c1631401_g1	5.66654531881739	-3.00919063713754	0.0108679959001938	1
c1616109_g1	4.35715601440511	-2.83868096078367	0.0108759252048149	1
c836350_g1	6.7001736506383	-2.23831580244126	0.0108821322425618	1
c1731100_g4	6.11106817032219	-2.75239464786	0.0108888616996309	1
c1718139_g1	-4.51230778851376	-1.52176632071431	0.0108928033861128	1
c1650214_g1	5.51008499207896	-3.03237718089544	0.0109034355148393	1
c1778291_g3	-3.07033162495695	-2.14498117060579	0.0109045846651576	1
c1774362_g1	-3.25805519537077	-2.67089558258981	0.0109340730201835	1
c1431972_g2	5.46184464505692	-3.14283517714865	0.0109367844071096	1
c1418856_g1	6.97510491444483	-2.10448055120628	0.0109454987624017	1
c1577684_g1	4.85563081413292	-2.46806930629818	0.010947789118281	1
c1628677_g1	6.8875676675987	-2.07945187158906	0.0109563581255064	1
c1740986_g4	-8.34959683894488	-0.971526682329516	0.0109606362265488	1
c1711742_g1	5.60001661895176	-2.98116867395506	0.0109629306902616	1
c1181132_g1	5.80237380398859	-2.96577730149199	0.0109861888585528	1
c1265180_g1	5.50515390932157	-3.0518991409871	0.010987600364833	1
c1562530_g1	5.32728405353971	-3.22893842370411	0.0110000972178068	1
c1741309_g1	4.23597051848015	-3.04474903488906	0.0110090387374901	1
c1764900_g2	-5.12758515007138	-3.53748670558384	0.0110145177467612	1
c1737263_g1	5.8605255434885	-2.84789096399512	0.0110200832442837	1
c1727064_g4	4.15913697558466	-2.28353880670283	0.0110387329436083	1
c1772981_g3	6.31123003015775	-2.51918318378794	0.011042339417497	1
c1734089_g6	3.54076482762517	-1.28538060171835	0.0110550798871073	1
c357755_g2	5.53104895349176	-3.15443499495357	0.0110616656409215	1
c1648651_g1	5.78277258791011	-1.73246996803846	0.0110832165095688	1
c2355465_g1	-4.77284672457138	-3.00955022064989	0.0110845306319538	1
c1407845_g2	-5.70190654890572	-3.21592825696695	0.0111059748743089	1
c1688154_g2	3.98233115320655	-3.12146749718517	0.0111160385485385	1
c1676050_g1	6.50991375732576	-2.44603244774697	0.0111167066937618	1
c1761165_g1	4.26420675986413	-2.4508639764454	0.0111269053964267	1
c1749363_g6	2.69444174347311	-1.32264808698294	0.011128236890181	1
c1369096_g1	-6.71114178225893	-2.55174597994113	0.0111298102851338	1
c1295894_g1	-6.25068476785496	-2.75484190767694	0.0111356565094414	1
c1458375_g1	-4.03024899633863	-2.96246075643909	0.0111363720780785	1
c1642386_g1	4.56616350767725	-2.63347473016083	0.0111411592554546	1
c2416441_g1	-6.49445388078967	-2.83201090663544	0.011141451351048	1
c1730363_g2	6.6317178461235	-2.27439969835082	0.0111579639684607	1
c1640196_g1	-6.15971905294418	-2.79950703853799	0.0111656143430578	1
c1676689_g1	-4.41968344771757	-2.22303494108826	0.0111694165983556	1
c1364121_g2	5.47692411097067	-3.09784762654436	0.0111962807000698	1
c1737084_g2	8.50772474269028	-0.822151484494382	0.0112007440672042	1
c1710645_g4	5.76784191714156	-2.95218703726588	0.0112097084707507	1
c1640990_g1	5.39686330037011	-3.12916638033102	0.0112101826616792	1
c1689579_g1	-4.82970019969217	-2.49620407530382	0.0112366882212494	1
c1740839_g4	5.392107814808	-3.15043148719455	0.011242965483254	1
c1762105_g3	3.99896197612758	-1.21419904799617	0.0112468767299894	1
c1746001_g4	5.01424022776378	-3.36527537809562	0.0112501639488363	1
c1684645_g1	5.69652640585479	-2.98241312116912	0.0112747747548035	1
c1653013_g1	7.9977367441238	-1.14937307338671	0.0112773180741515	1
c1684588_g4	-5.60230076354523	-3.22432327995926	0.0113044385932109	1
c1618824_g1	-5.60756194885041	-3.1973741006222	0.0113135683481381	1
c1652612_g1	-6.33481156551061	-2.69993042623692	0.0113168503747985	1
c1714257_g1	4.50788437651175	-2.78679703570192	0.0113288818783523	1
c1772206_g2	5.37582927859706	-3.19750227556574	0.0113372811804771	1
c1104141_g1	5.39081801165586	-3.21970239042058	0.0113375556012475	1
c1777486_g5	4.29422996573445	-2.4570645461144	0.011340819644332	1
c1755515_g2	5.1663893246815	0.842522985818086	0.0113484128645178	1
c1760315_g1	2.49013116191082	0.657292020916696	0.0113622409233972	1
c1768773_g1	6.50535018911649	-2.33915849926008	0.0113662416697795	1
c1763519_g1	-7.3549941448195	-1.73311823850516	0.011367674853809	1
c1265753_g1	5.35538568807263	-3.17947940078056	0.0113721001358531	1
c1713747_g1	5.62259268532911	-3.05426855245017	0.0113904249885826	1
c1720851_g3	8.42022175500465	-0.840435432820637	0.0113932872590865	1
c1778924_g3	-3.43052490851781	0.795283713179144	0.0114019601668361	1
c1669527_g4	6.28049907009741	-2.63146753933608	0.0114029784114343	1
c1424401_g1	5.7284043810476	-3.03914533532857	0.0114161896495278	1
c1743210_g1	4.19758716757685	-1.96801391250251	0.0114324654144772	1
c1754026_g1	4.64429478943083	-2.74786864253885	0.0114375326494704	1
c1757794_g4	-5.62245972490193	-3.28178426220321	0.0114390441888927	1
c1665393_g2	5.59611448667743	-3.12193118847911	0.0114504131713982	1
c1672070_g1	5.61711714228067	-3.11995836087343	0.0114877486530666	1
c1421729_g1	3.02919493709584	0.083252152399304	0.0114975081415328	1
c1436764_g1	-4.08955747237607	-2.65691809655865	0.0115059523238827	1
c883631_g1	-5.54796381307475	-3.28878348070915	0.011516359197217	1
c1771449_g1	5.02663875700449	-3.33804796897807	0.0115170615889604	1
c1672977_g1	3.87190346584111	-2.68852392561704	0.0115321808682092	1
c1776402_g1	5.3770213807265	-3.22145982027316	0.0115347866034758	1
c1729626_g3	-6.60009273925199	-2.39234989901119	0.0115380762711566	1
c1715903_g1	5.11819239734449	-2.33980308790423	0.0115384601521417	1
c1712524_g1	6.20354759388411	-2.6174631758353	0.0115399208754079	1
c1718825_g6	5.2055297491649	-2.37836132036366	0.0115450265437131	1
c1143592_g1	6.6251122281588	-2.27622805670807	0.0115452436572878	1
c1662909_g3	6.55482849339337	-2.43710819126898	0.01157997360563	1
c1602184_g4	-6.29409459065021	-2.80049266675106	0.0115803341135652	1
c1762858_g1	5.14439403929548	-2.21042079191045	0.0115876076264048	1
c1735380_g6	-4.94011114729634	-2.87059836063148	0.0115887230466236	1
c1698455_g1	8.4654579356793	-0.826811525572727	0.0116068451246502	1
c1723366_g2	4.37139648848298	-1.80300399121164	0.0116104342827027	1
c1746442_g1	6.31005480990436	-2.49288218848465	0.0116126739796967	1
c1670303_g1	6.39853579621908	-2.56491567884032	0.0116162053290323	1
c1680324_g2	6.22757634908582	-2.57137510780781	0.0116261431661954	1
c78292_g1	-5.36180552247611	-3.36462571419311	0.0116363937119673	1
c1309869_g1	5.70713921492644	-2.96215882302647	0.0116377195595374	1
c1741670_g1	7.66994593787786	-0.131169244119645	0.011640081245419	1
c1620618_g1	7.4645608039978	-1.70148889111112	0.0116445007771919	1
c1620755_g2	5.3570881754693	-3.22443981420645	0.011656433866302	1
c1775115_g2	9.42601249826483	0.129827006002133	0.0116575574252174	1
c1447287_g1	-5.61710094425859	-3.10323640055579	0.0116580734512234	1
c1341533_g1	4.29040255250496	-2.92574076005308	0.0116615522102362	1
c1656231_g2	5.9809085305222	-2.91994097665203	0.0116708712433453	1
c1685402_g4	5.29761233586204	-3.25561519697712	0.0116745217944104	1
c1313016_g2	-6.90817798526584	-2.54471418196801	0.0116758525791206	1
c1740068_g7	5.64599095168473	-3.00968858314898	0.0116788297705934	1
c1669740_g2	5.7480696319137	-3.0378330876887	0.0116790401167236	1
c1648725_g1	5.25222187205003	-3.28463323927741	0.0116815223986412	1
c1638239_g2	-5.61089173593164	-3.34079098622074	0.011686839348147	1
c1690277_g4	6.61280422377837	-2.31019123961193	0.0116871822438298	1
c1768412_g3	4.23001256198771	-2.33107089637136	0.0116875516585766	1
c1592005_g2	5.90446693604948	-2.80827406258832	0.0116902100402543	1
c1505711_g1	2.44005783751919	0.334744782134278	0.0116936996906097	1
c1699752_g1	5.39186792925157	-3.10888338386345	0.0117116748242579	1
c1717079_g1	4.19148962291829	-3.03227172680755	0.0117209062296313	1
c1745238_g3	2.07427833288238	0.870478197592535	0.0117228800243408	1
c1667018_g1	5.61973524045675	-3.07705469193143	0.0117341362476307	1
c1682981_g3	6.0648739595273	-1.42290416683235	0.0117353743392821	1
c1780929_g1	4.138898729063	-2.59216048807048	0.0117472832143764	1
c1775729_g2	-3.51269036138796	-2.00141472242011	0.0117496614640516	1
c1657648_g1	5.7152364591336	-2.99918740853713	0.0117657435461329	1
c1724797_g2	-4.22592004547651	-2.8661256458057	0.0117696566331676	1
c1602508_g1	5.32700155439543	-2.13884115724386	0.0117700236177405	1
c1529222_g1	5.84992771820394	-3.00031123495821	0.0117734189323441	1
c1134889_g1	-3.64532739012558	-2.93014930060068	0.0117872421193144	1
c1682799_g1	5.56440852058649	-3.06191645466903	0.0117938960106926	1
c1770676_g1	3.37817880637382	-2.40572114952831	0.0118059224826315	1
c925191_g1	6.45592703178932	-2.52791725924571	0.011814037146954	1
c1755341_g1	-5.48234970273306	-3.2646347499244	0.011823294111562	1
c1440280_g1	5.65494976869697	-3.04884738704012	0.0118262870515338	1
c1744145_g2	3.38630789325647	-2.72136837683711	0.0118307684119093	1
c1744629_g4	4.7837254927879	-1.91240960583996	0.0118328273968055	1
c3116095_g1	-6.81154789666152	-2.1928080113256	0.0118332508702083	1
c1738305_g3	4.67681534698492	-2.68534815983919	0.0118343898415585	1
c1606101_g1	5.33539645167492	-3.18131491913505	0.0118380592007563	1
c1751801_g3	5.37279922736731	-3.22349717112177	0.0118445165274174	1
c1139726_g1	5.85505345616547	-2.8324970299797	0.0118556431574188	1
c1048732_g1	5.95189326558687	-2.86601984997437	0.0118572186611676	1
c1734533_g1	5.63197478742455	-2.99702412624674	0.0118582724923686	1
c1343159_g1	6.53494317763333	-2.48210740801491	0.0118595967068864	1
c1692223_g1	5.53931669047507	-3.06672822807638	0.0118602958131144	1
c1127555_g1	4.94460121932843	-3.45388428378116	0.0118622007690371	1
c1761938_g5	-6.36864693707966	-2.667893101472	0.0118691163307509	1
c1742819_g1	2.68266653152578	-0.464479525255638	0.0118802120132324	1
c901880_g1	-6.63942218185055	-2.75288291983773	0.0118807607519942	1
c1779759_g2	4.17057488244297	-1.80525574530564	0.0119017961803584	1
c2867511_g1	4.97146901655251	-3.39498763035403	0.0119184039455979	1
c1419067_g1	6.9804840768695	-2.18568764873833	0.0119368187912497	1
c1708709_g1	4.97140925560563	-1.65231998147687	0.0119424587367342	1
c1776617_g1	-3.58104631149851	-1.7530680166775	0.011944195953532	1
c1726901_g1	5.77317146632964	-2.95115077637439	0.0119480964702597	1
c1509863_g1	-4.78502008044688	-2.97858616402722	0.0119540895695214	1
c1742593_g1	5.6273547878672	-2.97851563898183	0.0119616411260854	1
c1645293_g5	6.28437606343065	-2.53385249769396	0.011968110770601	1
c1737084_g6	8.38554063994441	-0.922703214834608	0.0119686341219004	1
c1689567_g3	4.42996719783954	-2.22658629897771	0.0119718402276744	1
c1742100_g2	4.35090501853238	-2.85948737596264	0.0119760052298675	1
c1733951_g1	5.52146846416418	-3.0706003020288	0.0120012952876351	1
c1735743_g2	2.76579074283287	-0.610201158763698	0.0120297613215666	1
c1697906_g3	-3.62618345604183	-3.20737045572841	0.0120307209831776	1
c1707904_g1	-4.51111027563412	-2.10403043866824	0.0120408533543619	1
c1670497_g1	-4.6620062573611	-2.42618865760413	0.0120489489306432	1
c406758_g1	-6.55130983181941	-2.59844131568405	0.0120492529794263	1
c1735815_g1	-2.53972816451841	0.0957144450985779	0.0120512684479505	1
c1731432_g1	-5.69045461927752	-2.1756570617943	0.0120547250955737	1
c1661158_g1	6.4841289378688	-2.38395081768213	0.0120570568764425	1
c1628446_g1	-6.12632666299046	-2.8227442527033	0.0120573597076772	1
c1742309_g3	5.34733009144046	-3.15697193627835	0.0120707243139071	1
c1682227_g2	-4.2890859499715	-2.35862791553223	0.0120865103895496	1
c1637894_g3	4.27948032525811	-2.48511774596768	0.012090420544173	1
c1684272_g2	5.79151956507604	-2.86088742678989	0.0120951268785769	1
c1771959_g3	5.3694553813577	-3.19791922408995	0.0120967592209975	1
c1685126_g1	7.06553226017791	-1.94290080844971	0.0121012450305752	1
c1688082_g1	5.28542651426851	-3.25638821765253	0.0121182477669244	1
c434759_g1	-6.42362204274114	-2.84547410381472	0.0121275648707546	1
c1107813_g2	-6.35193570345918	-2.61821916922429	0.012128671677424	1
c1561978_g1	5.23668049087158	-3.28754466214731	0.0121315206458817	1
c1729436_g2	5.21347274433468	-3.26607154090075	0.0121328434014878	1
c2594697_g1	5.61578630339258	-3.12038056816033	0.0121424117325689	1
c1583455_g2	6.07341823588626	-2.84910174581146	0.012143649918573	1
c673560_g1	-6.6740663312242	-2.57357018987306	0.0121438496473143	1
c1721043_g3	6.44801317291551	-2.55440377100511	0.012178982163824	1
c1735042_g2	4.29854280698114	-0.330070081355505	0.012188153789742	1
c1764641_g1	-5.0337183015781	-3.54582379244152	0.012190794581447	1
c1606614_g1	3.98343778089292	-2.33099439489809	0.0121914965346741	1
c1698832_g1	-4.24391550116407	-2.73152417966971	0.0121939262752896	1
c384465_g1	5.52346746461616	-3.15423712424542	0.0122038429200299	1
c1389306_g1	5.3679639187135	-2.01890785792791	0.0122124724619529	1
c1324523_g1	5.69143280652168	-3.02246425190624	0.0122136892512057	1
c931966_g1	5.94728415551258	-2.8385831353048	0.0122366146084849	1
c1620385_g1	-3.82391466406654	-2.12267277296605	0.0122376243137276	1
c1530886_g1	6.3382334065128	-0.753970015539596	0.012237730738714	1
c1614818_g2	-6.24899778651376	-3.03051233141603	0.0122381605921858	1
c1677783_g1	5.27394585429995	-2.14297161180003	0.0122390486572132	1
c1714095_g1	5.53232593534138	-3.13086618535174	0.0122588683115666	1
c1705212_g3	4.09793616120247	-3.06377785535846	0.0122603746148561	1
c1774600_g1	-3.20824524858381	-2.03031208652247	0.0122621352586694	1
c1652054_g1	7.47143024631246	-1.59602323753894	0.0122650697917024	1
c1546506_g1	6.17120148639701	-2.62287291854432	0.012273862976685	1
c1740860_g1	5.51212950269307	-3.09378913100789	0.0122762751177866	1
c1271017_g1	-6.59762678970897	-2.79668872353668	0.0122862867700408	1
c1636785_g2	6.58366764763176	-2.46832448339398	0.0122869492181266	1
c1753385_g2	2.99763131739362	-0.79131126329355	0.012290836044436	1
c446046_g1	5.21793233679587	-3.28968041232808	0.0123005232374895	1
c1614793_g1	-5.39459039786562	-3.38658733473872	0.0123126085085186	1
c1316226_g1	-6.84545203255915	-2.27325564420761	0.0123148849445816	1
c1701772_g6	6.25345659522683	-2.64838498005696	0.0123192423344347	1
c276484_g1	5.40671787971939	-3.17089116079102	0.0123356652581277	1
c1750733_g5	5.9840263858314	-2.76719245453099	0.01233865608926	1
c1353851_g1	-6.87249401251989	-2.42567879542425	0.0123490791756236	1
c1671967_g3	6.01599126012721	-2.70098664200464	0.0123660561256163	1
c1734736_g3	5.616860651626	-3.03458541973215	0.0123691267900206	1
c1707719_g2	-4.60723247130289	-2.48699885055438	0.0123843782481153	1
c1594516_g2	4.12965479916143	-3.08053507007697	0.0123881231186629	1
c480631_g1	5.81826033603063	-2.90772925544137	0.0123934979488773	1
c1637666_g9	4.81506774698727	-2.73100940519903	0.0123986472146992	1
c1745586_g1	5.43347661854429	-3.1446598685047	0.0124051665269189	1
c1552439_g1	5.01139994414534	-3.39038454024224	0.0124080418764406	1
c1735794_g1	5.13247559079058	-3.29903751629013	0.0124094517909031	1
c1763472_g5	8.38335983686744	-0.879501329685255	0.0124113597596869	1
c1416593_g1	-6.66310723451641	-2.31046386291543	0.0124215046038321	1
c1766523_g1	4.74173961573589	-2.59879803226526	0.0124287712762599	1
c1742939_g2	2.06604320901826	4.17345736269598	0.0124479977925725	1
c1766859_g1	-5.15696813024092	-1.5624292534563	0.0124506972716469	1
c1688669_g2	-6.71008802122371	-2.4458744707675	0.0124595242088087	1
c1668732_g1	7.30336928845222	-0.518064948245257	0.0124794652712119	1
c1718732_g2	-6.2853296626623	-2.90938983483381	0.0124800889010383	1
c1122509_g1	6.62356378721873	-2.48650991679974	0.0124835335666253	1
c1724768_g1	5.79414494418347	-2.89315769507862	0.0124851183190728	1
c801242_g1	5.75430460890773	-2.95585344101187	0.0124950659495164	1
c1721761_g1	6.45930873667331	-2.38260126642969	0.012503536169176	1
c1735495_g1	3.14591065350837	-2.60200249867925	0.0125224189049642	1
c1708207_g1	5.30647747885111	-3.25408272511394	0.0125244413386168	1
c1658799_g1	-5.84079512375202	-2.27054960014653	0.0125370124454632	1
c1583289_g1	-6.29956487864528	-2.90141022611944	0.0125482705614187	1
c1499680_g1	5.817971595849	-2.98330734623614	0.0125509093077047	1
c712090_g1	-7.76808611493781	-1.50364307468585	0.0125555211844541	1
c948546_g1	-6.729270435363	-2.53769992906289	0.0125565290120529	1
c1660833_g1	-6.41963427830133	-2.66617782104605	0.0125820917380236	1
c1757670_g3	-2.56314381853979	-0.615400274709178	0.0125863580881	1
c1565155_g1	-6.32093693034751	-2.8795657966756	0.0126015600228441	1
c1625955_g1	-7.35106584354998	-2.26090674607401	0.0126092576788989	1
c1721261_g2	-2.8510211973876	-2.03281824764247	0.0126181808446296	1
c1702218_g1	-5.43952045866399	-3.2970321533888	0.0126190679543509	1
c1763658_g2	3.89816855427777	0.27290302649138	0.0126274634852304	1
c1662111_g2	-6.28979358495396	-2.74089110086692	0.0126313430935037	1
c1174935_g2	-6.23393256380123	-2.84849584249947	0.0126319240054904	1
c1684146_g1	5.24680965577216	-3.28612800117206	0.0126390782495265	1
c1734887_g1	4.13120515857817	-2.4419858119006	0.0126469860633811	1
c1736994_g6	5.03995045577123	-3.41567381077399	0.0126548575326306	1
c1610044_g1	-5.74915467572875	-3.13543677043314	0.0126791274296825	1
c67728_g1	-5.62394027534424	-3.19455451960043	0.0126941885655152	1
c1522993_g1	5.68104984860999	-3.02614371047576	0.0127008247186702	1
c1677286_g3	4.09143686759082	-2.46133428838252	0.012702350983629	1
c1683825_g1	4.59891254242074	-2.30032603195077	0.0127031816294724	1
c1778829_g5	4.02651058603232	-3.09529665776772	0.0127047575363249	1
c1763982_g4	3.27914093558526	0.48989813852213	0.0127081489932354	1
c1669983_g3	-5.40904156355863	-3.27618897918868	0.012709022440896	1
c1421659_g1	5.17300233614189	-1.45010157737928	0.0127216975753924	1
c1776028_g3	3.8363258491112	-3.14920202490972	0.0127218172799764	1
c1757399_g1	-4.13073689477862	-2.78276707405501	0.0127284833538922	1
c1433321_g1	6.60047442574552	-2.50535719214167	0.0127349751077906	1
c1757074_g1	4.44164348004752	-2.74968258221603	0.0127392457884218	1
c1672395_g1	2.80289404427823	1.63827168641017	0.0127402704729233	1
c1655224_g1	6.2664283327239	-2.54325653949399	0.0127427703388204	1
c1755466_g2	5.71963834553492	-2.9993528741776	0.0127481179903126	1
c2071270_g1	5.54696584615042	-3.04427778641578	0.0127531140974823	1
c1754525_g4	6.65651568215681	-2.26930656487554	0.0127661823166894	1
c1764491_g2	-4.63691820825815	-2.87827743445485	0.0127813219551482	1
c1604520_g1	-7.2496468927786	-2.35553495144464	0.0127818836351293	1
c1777400_g2	-3.91917224134635	-2.38478108201217	0.0127892594885689	1
c1679865_g2	5.65306529073425	-2.95581607142277	0.0127967043563078	1
c1771525_g3	4.20812644556067	-2.54695376461363	0.0128085160251802	1
c1666980_g3	4.1774438159269	0.0564809267236132	0.0128270198007607	1
c1499524_g1	3.49558340160363	-2.58629433466144	0.0128310269249837	1
c1586659_g1	-4.41618181899271	-2.18743664945004	0.012833659022346	1
c1725512_g5	6.15958419043457	-2.74546983724204	0.0128502195460595	1
c1517832_g1	5.7338158037882	-2.97677141897209	0.0128523171106002	1
c1762664_g1	6.20707779504999	-2.66186561467286	0.0128554801263538	1
c1700802_g3	-4.29441343051467	-1.81418607288987	0.0128798067902432	1
c1694647_g1	4.57399258260166	-2.84113594083001	0.0128815224271636	1
c1682286_g2	-6.32309284057703	-2.71764532703374	0.0129071673819794	1
c1727054_g1	-6.46050683929424	-1.68792965891154	0.012919840754898	1
c1754722_g2	3.45639963552333	-2.61335589825742	0.0129347162260215	1
c1687784_g2	5.23467565648879	-3.33981855407473	0.0129472195768361	1
c1710223_g1	-6.49932007728507	-2.47823280338721	0.0129483757462957	1
c1711243_g2	-5.5618418150719	-3.34026333177105	0.0129487859912654	1
c1688632_g5	5.29784156158725	-3.18687598380966	0.0129534510216165	1
c1621323_g1	5.43795352189394	-3.12283881226145	0.0129653385835312	1
c1762363_g5	3.07753209985761	-1.20213008666282	0.012981442404018	1
c1710609_g1	-6.40929695243893	-2.69349590680731	0.0129846356464723	1
c285765_g1	-5.64403095889109	-3.09861549648321	0.0129961613164216	1
c1529847_g1	6.35278035737014	-2.47082637739586	0.0129975809726391	1
c1774908_g3	5.38785040655453	-3.19636966983987	0.01299854174877	1
c1731447_g10	-8.08602789788998	-1.50487567957061	0.0130001825852533	1
c1659075_g3	6.44182990979059	-2.59670217670092	0.013005329195496	1
c1662215_g1	5.41588352748552	-3.19397922505281	0.0130145477955287	1
c1698007_g1	2.13261276843407	4.96644871071522	0.0130148694153286	1
c1749958_g1	5.78832406774983	-2.96747792913278	0.0130240682759832	1
c609124_g1	-6.11389433255464	-3.09751336773279	0.0130259159715874	1
c1719960_g1	5.50882741884585	-3.03312631375641	0.0130414347260527	1
c1697987_g2	4.5190605241442	-2.73797659929631	0.0130490290175863	1
c1612767_g1	-6.41550852327668	-2.70717255674805	0.0130528569873645	1
c1679068_g1	-6.65337274228623	-2.61109824887058	0.0130552514557425	1
c1662075_g2	4.89652601756541	-2.514379453681	0.0130568939031793	1
c1659873_g1	5.84400474798183	-2.80427623398523	0.0130592483612987	1
c1727314_g2	2.7762974876561	-1.09616416816488	0.0130821052486843	1
c1700802_g2	-4.96328510422447	-2.69370481483187	0.0130850173630471	1
c1710611_g3	3.33926679087567	-2.13555702020185	0.0131032830646722	1
c1735956_g1	5.72752135473315	-2.97867320373332	0.0131035971466993	1
c1491668_g1	-6.21048713423505	-2.73036146787341	0.0131058713971134	1
c1482550_g1	-4.48714082399608	-3.13493216336396	0.0131075815825814	1
c1777857_g5	-5.4032041690618	-3.22260391769572	0.0131112986101314	1
c1499071_g1	-5.43678363040667	-3.38300911106246	0.0131132217006752	1
c1780040_g2	3.67664574322243	-1.96953869980968	0.0131161711209244	1
c1704201_g1	5.40563051208349	-3.17357044384472	0.013126375191688	1
c1432156_g1	6.1863640007599	-2.59832293185387	0.0131323361826278	1
c1712944_g7	4.51973872365271	-1.421794133462	0.0131438914217646	1
c1670979_g1	5.10051791667669	-0.335939707616013	0.013146348503892	1
c746377_g1	5.6283516956629	-3.11851643705569	0.0131584825236931	1
c388275_g1	-6.13462295968495	-2.90190932971846	0.0131620071838205	1
c1780430_g1	5.39658719711733	-3.12833201054413	0.0131689886000995	1
c1761748_g4	-4.04354299349193	-2.61977901065387	0.013170874398989	1
c1633247_g1	3.55106153338923	1.24954265821525	0.0131863471077422	1
c1763312_g3	4.94271853169799	-3.45353365220801	0.0131864764810734	1
c1733327_g5	7.30761219651293	-1.74099691995424	0.013187756252265	1
c1132133_g1	-5.51118692315161	-3.31507136803275	0.0131935034121384	1
c1530828_g2	5.28118254508324	-3.21099437490329	0.0131946344549717	1
c1719154_g5	-3.86349311668769	-2.54277280045825	0.0132004777183423	1
c1566402_g1	-6.3968440413339	-2.65384223970944	0.0132038126157251	1
c1546849_g2	5.14909655442042	-3.29715886259306	0.0132043427803201	1
c1787952_g1	6.19330432282108	-2.66129496525566	0.0132096752700274	1
c1758727_g1	5.24599655551106	-3.26206845547818	0.0132139612358459	1
c1489392_g1	5.46678913153808	-3.07708659290029	0.0132183785925653	1
c1772808_g6	4.33775247069159	-1.71044878683699	0.0132184049734728	1
c1680467_g1	5.70947787062167	-2.94283777846752	0.0132204143953871	1
c1748995_g1	-6.78523137548294	-2.1986664735548	0.0132343726965688	1
c1473164_g1	6.8687206880736	-2.13860674512042	0.0132372909685924	1
c1725107_g1	5.13513696660081	-3.27527414613076	0.0132510540063751	1
c1679252_g2	5.8587077849898	-2.96108351880114	0.0132529680655736	1
c1296484_g1	-6.3511516342944	-2.05356211054244	0.0132569742420257	1
c1741132_g1	4.91126206374796	-2.42378057044666	0.0132605204353053	1
c1180785_g1	5.40660650125324	-3.17016293878021	0.0132769007183573	1
c1698441_g1	5.18444855368509	-3.31857420001912	0.0132857327189306	1
c1770171_g1	-3.79920544855293	-1.48932064575677	0.0132903613029413	1
c1767924_g4	4.86997904704878	-3.46105040398307	0.0133106249733932	1
c1704235_g1	-6.23705120365831	-2.9188996427084	0.0133145330669751	1
c1662595_g1	4.58145017887912	-2.70506229302014	0.0133193518955938	1
c1646023_g1	5.8370213776724	-2.92227114475706	0.0133281686813398	1
c1523872_g1	-5.20072582142426	-3.49897525889449	0.0133388719211802	1
c1709348_g5	5.20639389396847	-3.26529347681032	0.0133474741780436	1
c1703560_g6	-6.34242609642866	-2.8284399966538	0.0133523182110078	1
c1773719_g8	5.53137164987713	-3.10853349773027	0.0133726762218767	1
c1541840_g1	5.7676579917557	-2.85011252546644	0.0133810580344846	1
c1715056_g1	5.27058904125454	-2.29485253302886	0.0133819748383074	1
c1723116_g1	2.88577427137291	-0.23270647022018	0.0133921198853823	1
c1735768_g1	-3.7736768888683	-2.69575761904211	0.0133986099600286	1
c1697901_g1	6.05873671029616	-2.79523263610779	0.013407641851111	1
c1768057_g2	-6.44190714976307	-2.53141897355533	0.0134131536783441	1
c1428202_g1	-6.27932263127984	-2.76616899370963	0.0134142385686288	1
c1649494_g1	3.94326773451219	-3.08303324733633	0.0134142470061005	1
c1781045_g1	3.57321674584068	-1.14354967949504	0.0134208720529406	1
c1657404_g1	6.23601576293433	-2.71513952653437	0.0134230790585459	1
c1700600_g1	2.5974352626062	-1.3838661154069	0.0134250415519697	1
c1740115_g5	6.11886273583914	-2.83999337246606	0.0134250833451857	1
c1766386_g1	6.40349318113516	-2.39662687665153	0.013426947346747	1
c1163099_g1	5.78887998314496	-3.03112677542835	0.0134373985024945	1
c1776460_g2	5.23867495885296	-3.21528648365305	0.0134417778325919	1
c834809_g1	3.63495867759879	-1.87199801762282	0.0134519944986595	1
c1497766_g1	5.55484319965767	-3.08398086612619	0.0134547863740909	1
c1319461_g1	6.25269693671893	-2.71196975151842	0.0134557664209035	1
c1726736_g1	2.03157748159819	4.50411332486363	0.0134591815644806	1
c1647615_g1	6.36374884980252	-2.45707935435165	0.0134597730667546	1
c1709032_g1	6.49631476245604	-2.50161885845943	0.0134630915085907	1
c1718730_g2	-5.8352654073161	-0.434251884680831	0.0134711609609645	1
c1701128_g1	5.07730117480055	-3.33070073217284	0.0134738296239974	1
c1533754_g1	-6.17388287628331	-2.83361122958744	0.0134838696060738	1
c1704974_g5	-2.92361638301092	-0.92406539002999	0.013488206782469	1
c1564023_g2	5.34468110487546	-3.22570579410746	0.013488464836855	1
c1735994_g3	-6.49127749796415	-2.85623041789336	0.0134904867828462	1
c1626617_g2	-7.62920401300525	-2.04249755905525	0.0134944732183311	1
c1432147_g1	4.53617727344468	-2.79575587576628	0.0134958024155422	1
c1747192_g1	2.09169733073266	3.41031617551475	0.0134986366040195	1
c1777359_g5	-4.25446747572601	-2.14513203589111	0.0135066990529016	1
c1534281_g1	6.02240715515024	-2.74026191882877	0.0135352221156104	1
c1758991_g4	6.10761396229587	-2.70820477678165	0.0135429326539398	1
c1656210_g2	4.24155888859328	-2.84687524213244	0.0135443916778049	1
c1668356_g1	6.16135775070141	-2.76211101137915	0.013556072140771	1
c1355573_g1	6.06877914463657	-2.86716027146555	0.0135565075133531	1
c1702061_g2	-6.47722190313165	-2.7141751265773	0.0135570453666212	1
c1432711_g1	6.320507274186	-2.62599381506223	0.0135626277770016	1
c1650919_g4	7.4090393401438	-1.64927377526966	0.0135758735791166	1
c1318169_g3	-4.62336978043102	-3.00709992775052	0.0135848073637352	1
c1740096_g2	6.79911532183449	-2.23946685278651	0.01359732290287	1
c1505372_g1	5.60973248137934	-3.01566145090748	0.013615384771463	1
c1773936_g1	4.93197865495806	-1.69673660318891	0.013632622420798	1
c1754059_g1	5.32516113054897	-3.25346246569004	0.0136424562701148	1
c1073508_g1	5.11705258552231	-3.30144286932951	0.0136438528049394	1
c1299560_g1	5.65633252734823	-2.96992280160772	0.013667322755568	1
c1673151_g1	-4.8936815289131	-2.79741430674701	0.0136700578168539	1
c1705704_g1	5.21051191761465	-3.29205351240595	0.0136758694956308	1
c1728731_g4	-6.74854285823861	-2.54214581220535	0.0136792413639029	1
c1535746_g1	5.18245747927093	-3.31901279895786	0.0136797180818075	1
c1689280_g1	3.75823800015624	-3.22600119568083	0.0137052291671526	1
c1353053_g1	-5.16681249228228	-3.534666769114	0.0137122714152681	1
c1405409_g1	4.92752543606297	-3.45469935209415	0.0137140939648856	1
c1524056_g1	6.11097302502559	-2.7689798936791	0.0137187130828668	1
c1659799_g1	3.68811788042265	-2.89448697279306	0.0137241825595343	1
c1696908_g2	-5.97000493319672	-2.92419487123563	0.0137277047864538	1
c1738071_g1	5.57689165264077	-1.05459973169201	0.0137354654988084	1
c1607025_g1	-6.08761218630676	-2.13258222346679	0.0137591810218734	1
c201573_g1	6.08139696372513	-2.86494718356856	0.0137775748341556	1
c1744831_g3	5.30908910080394	-3.22906699539933	0.0137802334875883	1
c1742960_g3	3.66240999873601	-2.42475297315058	0.0137813715023113	1
c1756390_g2	4.84189107970461	-3.46418925923494	0.0137827741326002	1
c1754027_g1	4.3037160636798	-1.09723720143507	0.0137893038274542	1
c1272997_g1	6.22180716560239	-2.57281943233399	0.0137896312685022	1
c518758_g2	6.49350378523399	-2.46187313333744	0.0138046654831776	1
c1771341_g7	4.13453415023618	-2.97244254942544	0.0138048587293497	1
c1655027_g1	-6.2907122044869	-2.84175685047682	0.0138287180065222	1
c1724939_g7	-6.06384786690113	-3.04399623142694	0.0138378513652403	1
c1785547_g1	-4.47295673365748	-2.82078991067975	0.013839850337421	1
c1731384_g2	-4.26020833020044	-3.23003294078117	0.0138422553282822	1
c1691513_g9	-6.07295244591945	-2.89998772408116	0.0138438182150941	1
c1748141_g1	2.63114527880468	0.0874202099409498	0.0138567423296431	1
c714782_g1	5.20255202152525	-3.31718324628875	0.0138592862906717	1
c1768467_g2	4.39262789474135	-2.80533647343023	0.01385994067452	1
c1704314_g5	-6.12769963006553	-2.78710840731123	0.0138858956232668	1
c1780792_g2	-3.36311834106107	0.949764009456503	0.0138946175694126	1
c1706774_g2	5.33660983646111	-3.15779729967167	0.0139004737108039	1
c1771749_g4	3.25289487452318	-0.372727579914995	0.0139145777435835	1
c1540787_g1	5.12579328637169	-3.32692358494507	0.0139151276309458	1
c1745430_g1	-7.64679287306074	-2.02601117105305	0.013938695019153	1
c1427811_g1	-6.2015194117013	-2.87669147507034	0.0139396620143693	1
c1641833_g1	-3.64223779549475	-1.99062903556585	0.0139417731282638	1
c1608260_g1	-6.28744141154402	-2.83751356312095	0.01394591292313	1
c1257490_g1	5.98916482084487	-2.76170729086673	0.0139558292249666	1
c1770406_g3	6.68833048536268	-2.41918503195542	0.0139605270665046	1
c1726133_g1	4.8809569231663	-3.43201782597049	0.0139628739065305	1
c1766674_g1	5.34210282771956	-3.17938219317441	0.0139749546845671	1
c1724717_g6	6.51907977839035	-1.19349209222667	0.0139754148402097	1
c549454_g1	5.60003247932753	-3.14593953789836	0.0139764011183509	1
c857886_g1	-6.11335397924769	-2.84287740760607	0.0139785816292875	1
c1730298_g1	-6.22486052127967	-2.9821279194812	0.0139825000373982	1
c1774828_g3	-4.4433954499023	0.157453696004094	0.0139861885377123	1
c1187420_g1	-6.34135288617274	-3.01607551788852	0.0139866487303377	1
c1761719_g2	5.82803915741057	-2.85343713087353	0.0139883951070512	1
c1702091_g1	-4.33134738407998	-2.79465934384745	0.0139941776438127	1
c1750377_g9	3.79277291029027	-1.75110205206243	0.0139972339810965	1
c1632618_g1	5.53433344484404	-3.10853308442161	0.0140029308385198	1
c1762036_g1	3.05150031789666	-0.430272861487185	0.0140095207551557	1
c1773974_g3	5.39785860523781	-3.21897598328617	0.0140164243221961	1
c1704190_g1	-6.91242217643182	-2.58990267530257	0.0140219269226119	1
c1632851_g1	-3.20065205152605	-0.794371097833674	0.0140291015013554	1
c1697194_g1	5.28109568788138	-3.18932408839113	0.0140291707765581	1
c1302702_g1	5.50067250960653	-3.05502864400978	0.0140325805433921	1
c1175928_g1	5.65614719013729	-3.01301008623411	0.0140366978173413	1
c1678722_g1	-4.70699608606467	-1.19290909947758	0.0140401624473612	1
c1606620_g1	5.89919589320106	-2.89379196434069	0.0140402402349924	1
c1661902_g1	3.67113223596227	-1.62643487345321	0.0140414820367767	1
c1387958_g1	-6.03059501868964	-2.95638867137998	0.0140503812795462	1
c1627926_g1	7.23365746408367	-1.8947791496521	0.0140632311133974	1
c1437020_g1	4.63108797434923	-2.19299350717069	0.0140684915248554	1
c1709200_g1	9.13322431569811	-0.272462043619047	0.0140726162950021	1
c1710472_g2	5.17296112263199	-3.31992630595471	0.0140754984741061	1
c690647_g1	5.49552208961249	-3.03565841881011	0.0140768193671247	1
c1762205_g3	3.80561369064823	-1.84086285430231	0.0140927743594381	1
c1711998_g2	-6.23002844462034	-2.86980887398008	0.0140974801062909	1
c1642226_g2	5.99492783022341	-2.74366549551851	0.0141062851871607	1
c1549209_g1	6.33428201289166	-2.47641903471566	0.0141069358338095	1
c1717262_g2	-4.09364105313303	-2.48970026648644	0.0141082846298498	1
c1686862_g1	-6.81050800396422	-1.18702951218973	0.0141100039793211	1
c1740442_g3	-7.44281952109673	-1.73229609644917	0.0141194855890451	1
c430698_g1	-4.86798710422973	-1.21147748947226	0.0141266360926444	1
c1709565_g1	-5.93940369010941	-2.92894060833788	0.0141305695637701	1
c1709291_g2	4.75748624392381	-2.53015463339719	0.014138653375825	1
c1604098_g1	5.383238502929	-3.15210792336652	0.0141391339503174	1
c1746105_g1	3.99207910523455	-3.08750302239194	0.014142309920772	1
c1751093_g1	-4.9387117742032	-1.87900449007917	0.0141535605671129	1
c1582860_g1	4.84938179332306	-2.4716729686414	0.0141576159409566	1
c1774058_g2	3.70503893555186	-2.52748502451642	0.014160227556171	1
c1684729_g2	4.33724588997854	-2.91363783557586	0.0141689043655091	1
c1759366_g1	2.15456779382522	2.52023170635886	0.0141723804558919	1
c1646694_g2	5.21353217032375	-3.28958871653558	0.0141808647508531	1
c1732147_g1	-3.74888821362878	-2.71910226948482	0.0141891668620067	1
c1682278_g1	2.32391919033197	0.381858622741011	0.0141924673861389	1
c1619250_g1	6.75018758577245	-2.18675503061397	0.014195154273402	1
c1644173_g2	5.44563406385877	-3.19091976698635	0.0141964965332874	1
c1764575_g2	4.47065379793363	-2.72965327202295	0.0141970081100993	1
c1716739_g2	3.54535796541786	-1.1507337451493	0.0142022890433157	1
c1736966_g2	-2.97806029572054	6.82236900779355	0.0142110581643979	1
c734935_g1	6.66819284753277	-2.42426577221351	0.0142127686197581	1
c1777581_g5	5.39395507217301	-3.24404332321841	0.0142147026954815	1
c1503300_g1	6.20492077469615	-2.64511120633213	0.0142163312854134	1
c1574043_g2	-6.33449085258356	-2.55129782761524	0.0142179848901677	1
c1341773_g1	-5.49533153205172	-3.34595757746715	0.0142229654532375	1
c1312584_g1	5.75657543564812	-2.89987114300251	0.0142293365683182	1
c380705_g1	5.64493414770354	-3.00928919297532	0.0142294487788015	1
c1569479_g3	5.39298406602848	-3.15139614823687	0.0142327771237412	1
c1614722_g1	5.75181716164092	-3.05807729385503	0.0142344945130855	1
c1711484_g1	6.12070190575212	-2.7376699204306	0.0142368235460014	1
c1698653_g1	6.73538875333077	-2.25891134968711	0.0142474451604745	1
c1751155_g2	3.89631379009273	-3.11856670389193	0.0142526113732353	1
[truncated: 834,494 more rows]
