# Supplementary material for: A robust transcriptional program in newts undergoing multiple events of lens regeneration throughout their lifespan
Source: eLife. 2015 Nov 2;4:e09594. doi: 10.7554/eLife.09594 (PMC4739772; doi:10.7554/eLife.09594)
Supplement: Supplementary file 4. — DOI: http://dx.doi.org/10.7554/eLife.09594.013 [file elife-09594-supp4.zip › Supplementary_file_4.txt]

logFC	logCPM	PValue	FDR
c1745112_g1	-10.3872686822667	10.870585236555	5.02501365145941e-44	4.50855279838971e-38
c1777830_g1	-11.7705007687061	11.4483653805153	2.9962088519025e-24	1.34413224926083e-18
c1743999_g3	-9.91058584542579	10.7359171229562	6.63793416092365e-24	1.75456167212253e-18
c1642538_g1	-11.453843964035	5.63493911853043	7.82219638895402e-24	1.75456167212253e-18
c1760759_g1	8.50996082129841	2.0489612628755	6.2599662131455e-23	1.12331588113817e-17
c1726038_g3	-10.2147981124886	6.92891044182677	1.03321809082831e-22	1.54504333648193e-17
c1715395_g4	-10.2665800826297	1.89552668196521	1.46268403291196e-21	1.87478899053905e-16
c1707050_g1	-7.00505777714894	2.25865713539876	3.57810546457474e-21	4.01294367642085e-16
c1748649_g1	-9.67092279949224	1.2526493917621	4.21055919104891e-21	4.19756259834587e-16
c2981254_g1	-11.7766998506958	8.29201254940767	1.11952735320755e-20	1.00446457089958e-15
c1744749_g3	-10.9230401020673	1.02846117212168	2.20893352337651e-20	1.80173068519174e-15
c1745112_g5	-6.24614728362757	8.06164450574219	1.38841323181947e-19	1.03809574723294e-14
c1729362_g5	-10.8204955474057	0.918938862161436	2.48473550018425e-19	1.71489181149716e-14
c1642538_g2	-11.4776967406196	6.37345057519299	8.66363952073141e-19	5.55229141290691e-14
c1683634_g1	11.5389898633237	2.75570140847785	1.10630475046062e-18	6.61733973878516e-14
c1776960_g4	8.61908741342535	0.464951449541174	2.25082004935071e-18	1.26217829144909e-13
c1780533_g4	-7.08011274899075	2.79916595819329	3.28290605681585e-18	1.70252240190297e-13
c1770775_g1	11.3888348766234	1.42191976026557	3.41558758414902e-18	1.70252240190297e-13
c1766364_g4	10.1263689858431	0.165613510644932	6.98675817021446e-18	3.09191564812874e-13
c1737834_g1	-8.48598959043	0.914708106311125	7.05703843012311e-18	3.09191564812874e-13
c1748649_g2	-8.43142707249355	1.20270332431424	7.23680745798738e-18	3.09191564812874e-13
c1749888_g4	10.5778434129316	0.62088310094039	1.40284853186038e-17	5.59405135809551e-13
c1741037_g8	-10.8607083072739	0.975889635925494	1.43401723582566e-17	5.59405135809551e-13
c1768996_g3	-8.94736898940667	1.31952954642774	1.56992679336725e-17	5.86905357249395e-13
c1527580_g1	-9.16851807628032	0.763193830207049	1.63660529420162e-17	5.87359310109668e-13
c1710809_g7	10.4351888473432	0.502312925353634	1.79612902612558e-17	6.19817875799401e-13
c1764236_g1	-10.5174699148844	0.648434955867332	2.2182156991715e-17	7.37122935571129e-13
c1743999_g1	-11.3684677080669	6.57955530643923	2.8272197237554e-17	9.05944191066882e-13
c1750549_g1	-9.89684154520141	0.0283389489873886	6.28815766875883e-17	1.94547358616522e-12
c1743877_g2	8.42987805123265	0.980346643495478	7.09839691392561e-17	2.12294595863539e-12
c1770205_g6	8.49855744609996	0.532669264916355	1.19205116824947e-16	3.4501113976746e-12
c1749098_g3	-10.4561422899298	0.581736192553961	2.19070642898408e-16	6.1423437613311e-12
c1770775_g5	11.0382484412036	1.07201912241341	2.56152591375398e-16	6.96441637390961e-12
c1723056_g2	-9.93446649731949	3.78186682824755	2.9818634638939e-16	7.86880441412297e-12
c1753657_g3	-9.85267959146995	2.50432613302912	4.25431863170107e-16	1.09059093467774e-11
c1718321_g1	8.20437017771954	0.989431447506103	4.39386480431369e-16	1.09507560207109e-11
c1756732_g1	-12.4259413948103	3.93188143575817	4.58139213711941e-16	1.1109529232569e-11
c1698446_g1	-8.80789760908586	0.42544846831399	7.96985035281072e-16	1.87735736930711e-11
c1780019_g5	-4.94765176129571	1.34002726569248	8.16040371312533e-16	1.87735736930711e-11
c1764944_g1	-10.0439223681245	0.165843544900488	1.42883973496981e-15	3.2049661117227e-11
c1777830_g3	-10.3891238176681	10.1807336350459	1.6699670637374e-15	3.65446631429413e-11
c1707761_g2	-12.3975480538882	2.4614561227709	1.90009655828114e-15	4.05906770050981e-11
c1776279_g3	-9.27208272978852	-0.558545375731113	2.63956249587864e-15	5.46109467463479e-11
c1698243_g1	-10.9206283357466	1.02491935906875	2.72124282004932e-15	5.46109467463479e-11
c1765547_g3	-11.8935720876404	8.93628669669144	2.79431247826805e-15	5.46109467463479e-11
c1729547_g1	-12.0481723683868	2.13110763098584	2.79986842758203e-15	5.46109467463479e-11
c1765173_g6	7.85507753981482	1.49364371263824	3.26756548327823e-15	6.23772688944226e-11
c1737368_g1	-10.5862397041559	0.679491037858121	4.26839910094516e-15	7.97854495447545e-11
c1541719_g1	-11.4757741381493	3.65218979486621	4.50744206219952e-15	8.25342077945056e-11
c1743859_g3	-11.0325761186266	1.13699927380244	4.65644454366773e-15	8.35572897271729e-11
c1756732_g16	-10.8618933031609	2.39217780913106	4.91630629668603e-15	8.64905523161811e-11
c1759410_g2	-4.83327278145071	0.944372799697642	5.56046484341893e-15	9.59417574565772e-11
c1770858_g3	10.228828727119	0.277752277042256	6.68815352748312e-15	1.13221858193122e-10
c1754077_g3	-9.31616810178601	-0.503377001876564	7.3145052080709e-15	1.215321294777e-10
c1766364_g2	5.53698583683829	0.591682235201807	7.76544805862257e-15	1.24464021409498e-10
c1521287_g1	-11.5568021457144	7.84175989888134	7.76840648014861e-15	1.24464021409498e-10
c1770858_g5	9.36451521429804	0.584233202618835	8.66289465640747e-15	1.3636034507739e-10
c1735988_g2	-5.16997938380815	2.66411121838621	8.9714165151474e-15	1.37168025319852e-10
c1628691_g1	-11.9403480591411	2.02699026123459	9.01996773805284e-15	1.37168025319852e-10
c1577811_g2	-10.9425413125188	1.0496588984788	9.43185056622481e-15	1.41041063812156e-10
c1764920_g2	-4.48001917483471	3.0109382762058	1.15208814501494e-14	1.69455545843704e-10
c1762430_g7	-8.03989947060824	-0.264763705482961	1.19697596500287e-14	1.73218253108356e-10
c1756732_g4	-10.8411419769844	0.950754341668091	1.22857500226491e-14	1.74968971536845e-10
c1767839_g1	5.13958958854373	3.61045532876436	1.26804294514761e-14	1.77768129270505e-10
c1762338_g1	-8.39565422674826	10.9989131019324	1.37600497963872e-14	1.89935683052524e-10
c1742663_g2	-9.46399271525006	-0.360234959551374	1.40157478000346e-14	1.90533898070343e-10
c1756244_g11	-8.60842781151826	0.210089338128471	1.46140269169768e-14	1.95701887440355e-10
c1237820_g1	-10.9778634165292	1.09669555459606	1.59269119452994e-14	2.10146702785079e-10
c1743859_g6	-11.6700066707334	1.76097375013176	1.64486670835912e-14	2.13885593885129e-10
c1753657_g7	-10.9586555648688	2.48491641333225	2.35742429443582e-14	2.99990721048821e-10
c1593377_g1	-11.4306481127068	1.5047524921463	2.37392096877543e-14	2.99990721048821e-10
c1777479_g4	-8.27493935642818	1.02408693788841	2.86697355977432e-14	3.57265521006643e-10
c1771102_g2	3.73999323202079	2.46316545314933	2.94511453232281e-14	3.61975554920511e-10
c1736020_g4	-5.46155843306605	7.89701091915254	3.27800471685747e-14	3.97445668657878e-10
c1611602_g1	-7.17202513860793	-0.0150375331307879	3.38695136883456e-14	4.05179637473131e-10
c1743877_g1	9.55635818989453	-0.410105250267133	3.48757048036079e-14	4.11726968622404e-10
c1684230_g1	-7.6009079219656	1.14243506566099	4.55383009026813e-14	5.30622927435137e-10
c1680074_g6	-8.94365669885144	-0.851550365775112	4.95420736406256e-14	5.69874851230634e-10
c1716977_g3	-9.88097835645081	0.0157579417662451	5.14889605726122e-14	5.84772508644053e-10
c1756732_g14	-11.1127034685003	1.2192313348926	5.33533518625489e-14	5.98372513310249e-10
c1762338_g3	-11.7432040554609	11.6200773629875	6.97556918968762e-14	7.72670881420976e-10
c1662018_g3	9.36474994997303	-0.625178220163948	7.16875160297682e-14	7.84385567161716e-10
c1726822_g2	9.11277476387096	-0.813381918586017	7.35936562281173e-14	7.95540330461492e-10
c1738807_g1	-6.69509112851632	0.919939444107611	7.46748863704161e-14	7.9761846308378e-10
c1776894_g2	-9.06125918618344	-0.74648212590204	9.21398851270019e-14	9.72587435451988e-10
c1593377_g2	-10.3073530451294	1.82944611795508	9.78844981789681e-14	1.02121075843175e-09
c1639659_g2	-11.2555541176176	1.34997483218934	9.99770365764906e-14	1.03105283576129e-09
c1740794_g1	4.57367060152286	-0.496737912337653	1.15080381478388e-13	1.17332556853184e-09
c1644960_g1	8.17751560959109	-0.555948217974587	1.59821764286588e-13	1.61118655052518e-09
c1645721_g2	-7.20742227864891	1.92567347301282	1.64442166575037e-13	1.63934588420876e-09
c1751872_g1	-3.61676980580214	2.37809675362475	1.76435446720324e-13	1.73957982832201e-09
c1638666_g4	-9.19882738241424	-0.608228132571625	1.90317325624875e-13	1.85605316882393e-09
c1630508_g2	-5.83748604976857	2.9993412786505	2.02192366950458e-13	1.95066064365617e-09
c1778083_g4	-9.71095831902248	-0.141054716300208	2.30964415680205e-13	2.20453569112154e-09
c1757213_g1	-7.83049735204231	0.106652537340334	2.88905674706826e-13	2.7285529186506e-09
c1776279_g2	-8.87058807523106	-0.908319037045312	2.99672974687343e-13	2.77675126658304e-09
c1743859_g8	-9.83774950725858	2.0419449758109	3.00198694256889e-13	2.77675126658304e-09
c1548707_g1	-10.478531817558	0.624991211507162	3.15146324570708e-13	2.88526750636714e-09
c1710809_g3	8.37139351821305	-0.251457734279273	3.49592320915134e-13	3.16830223592039e-09
c1732070_g2	9.87764827988608	-0.0396478817199428	3.55632896012482e-13	3.19081658226111e-09
c1726836_g2	-10.5916554899984	0.710990176504756	3.98381900452697e-13	3.53898025235613e-09
c1583519_g2	-11.6287482207059	1.72920783584004	4.21283947825642e-13	3.69896928781523e-09
c1583519_g4	-10.5106823744251	2.0476087734552	4.24637198647569e-13	3.69896928781523e-09
c1701436_g3	-9.10383514255079	-0.724109616404756	4.46728880664437e-13	3.85399019007218e-09
c1699866_g1	7.3970499546135	-1.3344919754769	5.00291146334825e-13	4.27497355139833e-09
c1777435_g3	-3.97554026914463	2.80195066697155	5.36122731439191e-13	4.53793499384277e-09
c1756732_g13	-11.5565082144961	1.64994314624336	5.54116281379598e-13	4.64640484310248e-09
c1756732_g6	-11.0014617962323	1.11739605267303	5.67589389097056e-13	4.71531191541147e-09
c1743087_g4	-9.73426344575384	-0.11551893048023	5.86141154407284e-13	4.79849290450312e-09
c1689266_g2	-11.3434124721104	1.44112864252962	5.88298347003688e-13	4.79849290450312e-09
c1774970_g2	-8.54969386451008	-1.21758805608169	6.0357096613314e-13	4.87871305744061e-09
c1759959_g2	-7.5354599240082	3.26080865469104	6.37308743402332e-13	5.1054234408297e-09
c1777479_g1	-8.56539331087662	0.239854420029001	6.86968995487411e-13	5.45454598291332e-09
c1720600_g1	-10.4112112917668	0.500611348093689	7.07599537048001e-13	5.56906905113405e-09
c1778760_g3	-9.00674101478994	-0.787417346378054	7.23253717100339e-13	5.64277518751478e-09
c1731701_g3	10.0699528698372	0.111535690144241	7.42137310882863e-13	5.74018898573228e-09
c1620945_g1	-8.95553571292899	-0.813415835136102	7.50920114603826e-13	5.75847903474422e-09
c1745112_g3	-6.08434978432966	6.8743396057267	9.96610670979555e-13	7.57780524947134e-09
c1729362_g6	-7.9080859463827	0.312877720769071	1.15059484103663e-12	8.59526619390809e-09
c1737393_g2	6.51245576876889	-0.419928052072931	1.15560291695807e-12	8.59526619390809e-09
c1777659_g1	-3.57041542629158	3.23280886658782	1.1591637403707e-12	8.59526619390809e-09
c1731558_g1	-6.5917266335719	-0.510827426146794	1.21288174586271e-12	8.91987037529863e-09
c1700773_g6	-9.90104952776859	3.96692187086367	1.32477598975298e-12	9.66356230144834e-09
c1628691_g2	-10.9747064501044	1.08950747782216	1.41878465369949e-12	1.02658451980772e-08
c1753657_g1	-10.6301846426061	2.80555950404825	1.44326572662789e-12	1.03594380942122e-08
c1729547_g5	-9.90063397955787	0.0601816643021578	1.59422753338759e-12	1.13521906028657e-08
c1710432_g2	-6.56367976205376	0.349604319448692	1.81503666273561e-12	1.28227623985273e-08
c1595055_g1	-7.15060051768329	-0.398255363303209	1.96691246939693e-12	1.37871651532598e-08
c1744799_g8	-5.68048820060535	1.21544963629913	2.01796573038066e-12	1.40353740197178e-08
c1744641_g1	-8.60885784844196	-1.15312005532621	2.08705091970242e-12	1.4404215386748e-08
c1580402_g1	-10.1265570528859	0.266520481106137	2.33687755106722e-12	1.60053278635392e-08
c1503003_g1	7.83577523405548	-0.912527849054126	2.50111046454179e-12	1.70003888880085e-08
c1693624_g2	11.1949724068119	1.24870909413939	2.67005178706433e-12	1.80122496578454e-08
c1696074_g1	-5.37963131707752	10.2249466821997	2.80895899420324e-12	1.8692494996375e-08
c1726038_g2	-10.6947115470224	7.90075690214655	2.81255567129498e-12	1.8692494996375e-08
c1642538_g3	8.48539853505051	6.35679632724158	2.8611894378933e-12	1.88758978665111e-08
c1689780_g1	5.26861368475767	2.89757617127207	3.25470952181134e-12	2.13153064713767e-08
c1736020_g3	-5.5243217917488	5.43170282912758	3.76453990623001e-12	2.44755653894746e-08
c1779177_g3	8.41564567835544	0.902586525177454	4.1880193314689e-12	2.68794537240053e-08
c1775582_g5	7.63930683125525	-1.132217119288	4.21281094770393e-12	2.68794537240053e-08
c1745138_g1	7.62373388656037	-1.02094161708723	4.22415296892491e-12	2.68794537240053e-08
c1755490_g1	-6.49966117614531	0.066954967885534	4.82323040664841e-12	3.04754114923514e-08
c1754147_g5	4.91287702414742	2.1849147732849	5.05053843082613e-12	3.16884908530258e-08
c3020735_g1	-9.34609353432458	1.71592508815684	5.35735585234329e-12	3.33801217538275e-08
c1770812_g2	-9.45182652368435	-0.37171848202555	5.88642428223596e-12	3.64236508093539e-08
c1532108_g1	-9.20451782604935	0.785535349280449	5.96370676408466e-12	3.66491021252436e-08
c1668770_g2	-9.9805390011899	0.163414650640154	6.18658994106441e-12	3.77601673476305e-08
c1472673_g2	-8.63183264999181	-1.13540195019859	6.64988834855342e-12	4.03136900261203e-08
c1776345_g1	-5.70413368464468	0.363730240123007	6.74233396988511e-12	4.05998011350889e-08
c1767851_g6	8.87263234119528	-1.07457570877888	7.28153409596982e-12	4.35543505643615e-08
c1720175_g1	8.59100704901788	-1.36278437751432	7.52040588023335e-12	4.46852556600975e-08
c1679087_g5	-11.2427368220812	2.74753214868169	7.64188133501406e-12	4.51083161523946e-08
c1746500_g3	-7.31734498865026	-0.940546788861607	7.77371290019467e-12	4.55865767041729e-08
c1777649_g1	8.77926732009662	-1.19757574693288	7.98751055062202e-12	4.65361700730532e-08
c1717022_g1	4.74327481807752	-0.669297984017628	8.09750818592308e-12	4.68726612231631e-08
c1666980_g6	-10.6112968482285	0.736638815918586	8.98336349276541e-12	5.16671241006793e-08
c1763777_g3	5.37282450556864	-0.516453514913211	9.82992770778983e-12	5.61759706868701e-08
c1726822_g1	7.06510271210565	-0.0312538194445339	1.0635631488394e-11	6.0395712375189e-08
c1635926_g2	6.96145150185471	3.16496545126686	1.09726605194189e-11	6.19176881544283e-08
c1610856_g4	-9.60690768863236	-0.208743040610019	1.10771495460954e-11	6.21166391877926e-08
c1684400_g2	-7.22470479314325	-1.03347922983043	1.26805075976478e-11	7.06660272532717e-08
c1630902_g3	-9.77440633697564	-0.0428121863421628	1.30895703861996e-11	7.24953735867083e-08
c1700726_g1	8.34423314106768	-1.60376428048528	1.32713818133117e-11	7.30513848668906e-08
c1743859_g7	-9.06761436529857	0.646461698750571	1.36127102510163e-11	7.44733116880325e-08
c1757135_g4	-10.0151439528006	0.181185242194111	1.50920434123635e-11	8.20661416638038e-08
c1709178_g1	-3.79677374574819	2.55258128929415	1.58363149199694e-11	8.55945189465346e-08
c1611737_g1	-9.7153064009749	-0.128693877163829	1.63871625901392e-11	8.80414538529932e-08
c1771384_g4	-4.89131871121988	1.4801423683823	1.67006255358329e-11	8.91914800268515e-08
c1752410_g4	6.75389998462145	1.59699048843494	1.72560885613728e-11	9.16126762793613e-08
c1645151_g1	-7.45456931393112	-0.782460737473548	1.82662527213113e-11	9.6405198818355e-08
c1440145_g1	-9.66881811287117	-0.157216519751502	1.88085924044379e-11	9.86870344695591e-08
c1715828_g1	8.75760720207593	-1.1836288273051	1.90355964094497e-11	9.92974179167401e-08
c1758429_g4	-7.36529952404894	-0.20220819049727	1.91878569532699e-11	9.95131063082467e-08
c1780474_g4	-7.51847160918148	-0.770384780281553	1.94795710922427e-11	1.00445400773127e-07
c1744584_g1	8.15904273036565	-1.75501817084969	2.07077881630311e-11	1.05842437773932e-07
c1648933_g1	-5.91620669438702	-0.517521630677103	2.07621625954469e-11	1.05842437773932e-07
c1774579_g5	6.81678049133179	0.0855245740094509	2.13023079399009e-11	1.07982482115558e-07
c1755642_g3	-10.0238820689113	0.166805954461393	2.32051062244885e-11	1.16967032679483e-07
c1731701_g1	7.13137060285869	-0.656157561076633	2.46959606521407e-11	1.23786364291815e-07
c1774912_g8	-7.17358853348708	0.554053665980125	2.50617612313791e-11	1.24922019641891e-07
c1588489_g2	-9.18537903784103	-0.607512464241139	2.59795329927215e-11	1.28335403213877e-07
c1618196_g1	-5.16703376859973	2.24012485429185	2.60326244618674e-11	1.28335403213877e-07
c1685547_g4	5.67922700405835	-0.817198270409466	2.78588335851685e-11	1.36587750748372e-07
c1755642_g4	-9.49882124750298	-0.321592260695573	2.81643469876779e-11	1.37335172461839e-07
c1745785_g2	8.82588687502392	-1.08563102295498	2.86441485625609e-11	1.38919785197827e-07
c1771276_g2	7.72442988031854	-0.16951639139659	2.97641189095876e-11	1.43575388689774e-07
c1619972_g1	-9.15327092443957	-0.667406255131756	2.99330628660237e-11	1.43618195351762e-07
c1776791_g2	-9.01680982463427	-0.745001651110502	3.03472385066576e-11	1.44830904401172e-07
c1639554_g1	-6.31220373108606	-1.22517830868138	3.28803699252158e-11	1.56089900873238e-07
c1686073_g1	8.62385971217441	-1.31463829998339	3.44374302120355e-11	1.62621157945805e-07
c1764279_g1	-5.20442718412845	-0.0321026379509026	3.46320251355875e-11	1.62683847414671e-07
c1756115_g1	-5.86065922612467	-0.770649726332725	3.49941837784005e-11	1.63528914364709e-07
c1756732_g2	-10.3096923797608	0.444625900837148	3.63038610683097e-11	1.68004939827795e-07
c1719460_g1	8.20407689004165	-1.67794700294283	3.63265260176324e-11	1.68004939827795e-07
c1752328_g1	6.29901390293094	-0.328377157478648	4.02881876307812e-11	1.84466724015154e-07
c1776741_g4	-8.18087837183967	-1.51527943290374	4.03289710694694e-11	1.84466724015154e-07
c1613485_g2	-9.55782929822543	1.10953065699762	4.05027346977508e-11	1.84466724015154e-07
c1779027_g3	-8.39946586081765	-1.2919897718906	4.08936706120997e-11	1.8530657037338e-07
c1658926_g6	9.37559320251634	-0.523942135434448	4.26884768908882e-11	1.92467540768827e-07
c1770753_g2	-8.86001429172044	-0.928486593043286	4.29046849270913e-11	1.92475136098273e-07
c1719900_g6	8.64034235690404	-1.2712641298266	4.38951174033518e-11	1.95179988192638e-07
c103355_g1	-10.6038503472644	0.744916864407194	4.39427004854015e-11	1.95179988192638e-07
c1729547_g9	-10.030904852249	0.172910726448081	4.50010689840584e-11	1.98896301064113e-07
c1736226_g5	-8.73672013724342	-1.09402563424147	4.71428463507628e-11	2.07341171022177e-07
c1767167_g3	10.2754419338112	1.60365391536996	4.78749823767977e-11	2.09424884860851e-07
c1686180_g1	6.69922241696809	-1.20478610838793	4.80834467738589e-11	2.09424884860851e-07
c1749671_g2	5.19543872034958	1.63829009420278	4.98641337094004e-11	2.16131390217467e-07
c1627527_g2	-8.20698205058106	-1.52690375806895	5.08305074272485e-11	2.1926081507159e-07
c1701875_g4	-8.96691194491918	-0.874657768144732	5.12814332055106e-11	2.2014751226562e-07
c1540421_g1	-8.36168913969304	-1.35454746425753	5.63946822387378e-11	2.4094547422669e-07
c1442750_g2	-8.54619743724817	-1.1895512899407	6.09205518279195e-11	2.59048622522036e-07
c1762630_g7	-4.63146585558303	1.26175420261661	6.61618090397237e-11	2.80008635048297e-07
c1778300_g4	-5.7362422853177	-0.949555656991691	6.81145645042582e-11	2.86919651613331e-07
c1689777_g2	-7.36833627081931	-0.922581076335489	7.00202483919251e-11	2.9356872571355e-07
c1778923_g3	-6.07714849499153	2.25911641725253	7.15171955296664e-11	2.98450238174504e-07
c1779027_g1	-6.23308425204013	0.893697353823469	7.29505383292792e-11	3.03022351392928e-07
c1557493_g3	-9.91071755343242	0.0796606615248298	7.3342588465352e-11	3.0324693045189e-07
c976511_g1	8.58208566400637	-1.3617379848636	7.73653886402474e-11	3.17407914048096e-07
c1771945_g5	8.13758964405517	-1.72569797549484	7.74750654537371e-11	3.17407914048096e-07
c1627017_g1	6.10382320779612	-1.17323522350956	7.86998464633489e-11	3.20400012183525e-07
c1687393_g1	7.19410045427405	0.584136631225439	7.89196014950136e-11	3.20400012183525e-07
c1770775_g2	9.44560652406934	-0.545594316571598	7.95372212443107e-11	3.20940657738353e-07
c1776791_g12	-9.45040296545655	-0.342533993454185	7.97681807575525e-11	3.20940657738353e-07
c1771497_g3	-5.89785619851436	-0.540872614879302	8.14994097764568e-11	3.2644224749309e-07
c1780483_g4	6.96060677089461	-1.70195729804673	8.28337739888665e-11	3.30147695756023e-07
c1537305_g1	-9.8008507324582	-0.0910202586412124	8.31604432803266e-11	3.30147695756023e-07
c1774970_g3	-3.1785880700711	3.16564133601889	8.70446551549086e-11	3.44045725054614e-07
c1655001_g3	-5.92724030066327	2.52326356538749	8.74581194014637e-11	3.44163810550965e-07
c1773622_g3	-9.00455295567539	-0.733793720476013	9.41049359549262e-11	3.68703139071401e-07
c1755642_g5	-10.1318840796437	0.289528431011733	9.57569119625635e-11	3.73459048786429e-07
c1736226_g2	-7.96720969808129	-1.70044639274457	9.61512761274969e-11	3.73459048786429e-07
c1424672_g1	-10.2727216153742	0.36934950696547	9.94036701825521e-11	3.84427412795387e-07
c1650304_g4	-8.13590142620392	-1.61402283216237	1.02415309666312e-10	3.94374544933167e-07
c1770858_g4	8.75936285885593	-1.20032435886302	1.08210165233053e-10	4.14908294319361e-07
c1776700_g7	-8.60773598977356	-1.11608091676352	1.09489594197447e-10	4.18027543340517e-07
c1756732_g15	-10.2860858290999	0.429856247778842	1.11820391616851e-10	4.25117438166333e-07
c1693624_g1	8.15454518532978	0.188619311221397	1.15077239179056e-10	4.35653294053634e-07
c1745020_g7	6.1055947744437	-1.5966308695449	1.17022288158859e-10	4.38446771589921e-07
c1678675_g1	-5.23602527972657	0.896550633161993	1.17143706705415e-10	4.38446771589921e-07
c1726024_g2	-7.83733023882881	-0.384690508214936	1.17281146897402e-10	4.38446771589921e-07
c1738883_g1	8.33614112951738	-1.5749427623283	1.2502257140837e-10	4.65448139270376e-07
c1675005_g1	-6.99708972447605	-1.17460956120462	1.31209943075515e-10	4.86464659281405e-07
c1737697_g1	-8.25745162166783	-1.51148726000556	1.3398211125254e-10	4.94698344947432e-07
c1707286_g1	9.64281869252365	-0.293134196217717	1.36274956947131e-10	5.01102005827944e-07
c1756732_g7	-9.22686773072092	-0.567171938596781	1.37070813666791e-10	5.01971222774471e-07
c1710901_g1	8.7157521988582	0.114079805774795	1.40920522616234e-10	5.13971516840579e-07
c1708023_g3	6.78477627808335	-1.8663405875316	1.51868473939589e-10	5.51658849898891e-07
c1732395_g3	-9.13956027814589	-0.695895860446276	1.61101455063188e-10	5.82837781107675e-07
c1765361_g12	-8.26200009409772	-1.43847720129376	1.62296509582857e-10	5.83467443014696e-07
c1652327_g1	-9.40234085947191	-0.385633023738558	1.62576107979601e-10	5.83467443014696e-07
c1771384_g1	-4.7448049070252	0.383592861489108	1.63745589630362e-10	5.85323288523238e-07
c1730280_g2	8.90454207565699	-1.03835564002385	1.66124782758758e-10	5.91471467604675e-07
c1779360_g1	-7.11276972686524	-1.082151411971	1.70301205339555e-10	6.03944616826745e-07
c1775779_g1	6.19714892451857	-0.592256571167173	1.73053085091674e-10	6.11287539811504e-07
c1645721_g1	-5.83598631490123	1.03244603344457	1.77098569659484e-10	6.23124442615771e-07
c1580402_g2	-8.62856074284541	-1.13999361775259	1.78942938296673e-10	6.2715445697038e-07
c1756764_g1	3.96813237993786	0.762272246102536	1.8122671960628e-10	6.32687158827182e-07
c1708027_g1	-6.70986816726399	2.24541687818341	1.82341605691166e-10	6.33210267090531e-07
c1774579_g4	8.49782232015565	-1.42894903748012	1.82788049308251e-10	6.33210267090531e-07
c1738938_g2	-7.19189386369059	-0.987564335675392	1.87323502697698e-10	6.46426029759361e-07
c1435976_g1	-8.70975605312089	-1.12833813888344	1.91198945421994e-10	6.56827036908201e-07
c1754295_g3	6.44700696700861	-1.22327577404749	1.91801676363206e-10	6.56827036908201e-07
c1720600_g7	-8.98383193460041	-0.860568111718544	1.9589998839984e-10	6.68310948258864e-07
c1758759_g3	-6.08842063664786	2.40189360410108	2.01391182919709e-10	6.84441666369648e-07
c3082057_g1	-8.98244116356116	-0.738702050081116	2.03367013291459e-10	6.87146793754047e-07
c1700502_g1	-4.74619550818096	-0.521107205640024	2.03718864604944e-10	6.87146793754047e-07
c1743465_g6	-8.69189543783955	-1.03947995350434	2.04579611500777e-10	6.874656486515e-07
c1777479_g2	-8.88720209061843	-0.914224170960383	2.05650899318541e-10	6.88486982046195e-07
c1614815_g3	-9.20097044699857	-0.590893681136959	2.11306219696705e-10	7.04790293861403e-07
c1762440_g1	-7.92964815447289	-1.72518869851589	2.12655779561765e-10	7.06664606851727e-07
c1734610_g1	8.07567810366123	-1.81797276335625	2.21999665720086e-10	7.34992561168661e-07
c1771384_g2	-5.66795001256959	0.308387609960463	2.29034985626579e-10	7.55497161300919e-07
c1660979_g6	-9.42770407646817	1.10567212728844	2.39649025068665e-10	7.87613104652594e-07
c1729296_g3	8.86529571271942	-1.0143482839024	2.42580843101033e-10	7.9433893871823e-07
c1772743_g5	-6.48301123376644	-1.15292214384111	2.43716840521958e-10	7.95156767588337e-07
c1753657_g6	-9.42615097078382	-0.360892801458263	2.59352087705707e-10	8.43102894331485e-07
c1293940_g1	-7.67090381118872	-0.540655237379305	2.64824068187946e-10	8.57783321688538e-07
c1774812_g4	-4.81365027967424	-0.642870590723303	2.68488266339026e-10	8.665236665512e-07
c1310479_g1	-9.47796932539369	-0.318755849806753	2.70171182229411e-10	8.68829851119127e-07
c1211830_g1	-10.4424581147838	0.575744561476502	2.83571787063994e-10	9.0866730690404e-07
c1708602_g6	6.43430970622531	-1.55208086860367	2.8783258953697e-10	9.19038190923626e-07
c1637756_g4	-7.04870508095565	1.01312322876633	2.98258432841721e-10	9.4778187416667e-07
c1780438_g5	7.71221105005864	-0.926943073209088	2.98947496148297e-10	9.4778187416667e-07
c1548043_g1	-9.39555445077076	-0.394357788260769	3.07534220508539e-10	9.71572071806735e-07
c1753843_g4	-8.1660651582624	-1.55551296896984	3.12529445204248e-10	9.83888750473846e-07
c1707761_g3	-8.97394360821813	-0.8571636024972	3.1593246360735e-10	9.91124324694803e-07
c1737781_g1	9.36359088986355	-0.553124359517611	3.37837068924719e-10	1.05614930541733e-06
c1707761_g4	-8.30228433069108	-0.119798234926283	3.39604153453424e-10	1.05798721447843e-06
c1755642_g13	-9.16436216459272	0.733925808160651	3.43860274047377e-10	1.06753980208075e-06
c1755909_g1	6.96961658478784	-1.58969502947359	3.50356178435616e-10	1.08395610733917e-06
c1728776_g1	-7.86247579500356	-1.78129959192299	3.56134445873064e-10	1.09804694087671e-06
c1704062_g1	-3.12122050967662	2.95772805986043	3.60290339703551e-10	1.10705623003253e-06
c1747427_g3	-4.81734529885952	1.86252287784429	3.62938362966091e-10	1.1113866344613e-06
c1700502_g2	-4.6852797786652	-0.94928149825793	3.66971016570388e-10	1.11930696069944e-06
c1719952_g6	-5.22011981344347	1.08695967253462	3.68019902996511e-10	1.11930696069944e-06
c1769731_g1	-8.04141901842053	-1.65361434884599	3.72743442353663e-10	1.12984330011973e-06
c1746500_g2	-7.81960251154382	2.18815909735772	3.87727375330739e-10	1.17130481868349e-06
c1691053_g2	-8.34785850552095	-1.34223036450651	3.90819127478856e-10	1.17668295031823e-06
c1651815_g1	-6.79831132627031	-0.25034682853422	3.97740089611425e-10	1.19351558087405e-06
c1591395_g3	7.74442049257492	-2.13512799234792	4.07303562908662e-10	1.21813905773345e-06
c1584798_g1	-7.81455453756718	-1.88797351858383	4.11733291661281e-10	1.22729623724557e-06
c1767167_g1	8.79329098622858	-1.20047433138055	4.21041070623726e-10	1.25088513730848e-06
c1726822_g3	6.60484145240247	-0.398145926464023	4.23608066197309e-10	1.25435800782073e-06
c1770666_g1	8.71285279076006	-1.28139523643748	4.25970954398606e-10	1.25720563041917e-06
c1701875_g6	-9.06512953070082	-0.796557866451857	4.30277571406615e-10	1.26575246941832e-06
c1717354_g5	-2.94889484087826	5.45938902574761	4.36870335095544e-10	1.28094665292514e-06
c880093_g1	-8.51903318984639	-1.29223470181101	4.39880958461784e-10	1.28557287724104e-06
c1693211_g1	-8.71670048407496	-1.10528943889523	4.45809546710849e-10	1.29866926337338e-06
c1540614_g1	-7.8367641269038	-1.78852226875074	4.65139305410323e-10	1.35059293811929e-06
c1580806_g1	-2.58274883485311	1.44345275290809	4.72266866130639e-10	1.36319091041603e-06
c1728016_g1	6.49908927670227	-2.18349732105741	4.72516693905615e-10	1.36319091041603e-06
c1778544_g2	6.42428470793024	-1.11792607818372	4.81210018125033e-10	1.38382120154544e-06
c1765697_g1	-10.3123659298288	0.508347041243438	4.84050367296835e-10	1.38754197650735e-06
c1524591_g2	-8.64922073600905	-1.08035080166024	5.49310646979023e-10	1.56959744364272e-06
c1667894_g8	-9.06529337147291	0.708375797311865	5.56503856429367e-10	1.58510318435959e-06
c1747557_g4	11.2563819494488	1.26638821430858	5.93065166784427e-10	1.68389593377423e-06
c1628790_g1	-7.83958602993264	-1.82547768312932	6.18060408559337e-10	1.74811903157059e-06
c1683253_g2	-12.5297554409224	2.61802376285931	6.1958116501763e-10	1.74811903157059e-06
c1697968_g5	-7.16156032497061	-0.387644051189538	6.36875180807338e-10	1.79128032437091e-06
c1639558_g4	6.63483580146218	-1.28243576149311	6.53812129751482e-10	1.83317070837464e-06
c1659515_g2	7.80095491281839	-2.01989795364741	6.62315645047235e-10	1.8512279366996e-06
c1760841_g2	-8.74713103872229	-1.06091041833231	6.64829248052762e-10	1.85248269439874e-06
c1701193_g2	-9.04263620145715	-0.811698101083501	6.67937064665976e-10	1.85538027564624e-06
c1744641_g9	-9.68802117596873	-0.194662247806006	6.82591962358049e-10	1.89023619028029e-06
c1707761_g1	-9.4036601501995	-0.451579196446991	6.99316740794641e-10	1.93059189172077e-06
c1727169_g2	-5.58323204567357	1.44291492814787	7.12143054339074e-10	1.9599705996939e-06
c1632062_g1	7.79602349397036	0.709654815990389	7.14587679498405e-10	1.96068436383767e-06
c1733447_g1	6.55049241646617	1.61408806201748	7.23213197021449e-10	1.97830119224993e-06
c1769655_g3	-6.89575334372411	-1.33160162604185	7.54439743182044e-10	2.0532871533187e-06
c1754558_g5	6.68195194608787	-1.2821624650104	7.55203016193509e-10	2.0532871533187e-06
c1713830_g5	-5.02295442297275	-0.430152747356678	7.6339596591847e-10	2.06482968376968e-06
c1756700_g1	-7.7951828099064	-1.88524657348583	7.64693213773465e-10	2.06482968376968e-06
c1712672_g3	-7.14684110338927	0.857286879144905	7.66352457580512e-10	2.06482968376968e-06
c1509227_g2	8.08222125396091	-1.78606092570539	7.86631171272075e-10	2.11312213398525e-06
c1775633_g3	-5.65230799271451	-1.38772664182547	7.94413635386591e-10	2.12765788289202e-06
c1700430_g1	-9.0017178689701	-0.772176699294504	8.11409877765959e-10	2.16671069449086e-06
c1646517_g2	-8.56249735843306	-1.22621990473457	8.2481495348362e-10	2.19597068900439e-06
c1776791_g1	-9.3285377297835	-0.449404722625733	8.33401782092212e-10	2.20584205562609e-06
c1775740_g5	4.71994534816203	-0.009046833209828	8.33439724903363e-10	2.20584205562609e-06
c1772036_g3	-8.41800775205257	-1.27130843075705	8.42507987887553e-10	2.22328441737778e-06
c1758546_g4	6.61998511356748	-1.12672955843598	8.98545379248822e-10	2.36420727935597e-06
c1779594_g1	-5.16052012513223	2.13555146357313	9.1333749308231e-10	2.39610085443946e-06
c1668328_g2	8.55955874511293	-1.28767418058202	9.16231892056971e-10	2.39668632844064e-06
c1780300_g6	9.84911275641648	-0.102947577087418	9.2064909817968e-10	2.40124018943886e-06
c1698743_g1	-8.57358752677298	-1.18629116818878	9.78197571354764e-10	2.54394313439439e-06
c1664199_g3	7.99674825464666	-1.8494795953277	9.90085812536431e-10	2.56059876071375e-06
c1732298_g3	7.65450714416477	1.37088642343411	9.90309834096435e-10	2.56059876071375e-06
c1716799_g1	-5.80871444350698	-1.20044537537105	9.9376120849896e-10	2.56213913509153e-06
c1720551_g1	7.40617811915011	0.245131824820713	1.00216368504751e-09	2.57639915709369e-06
c1755989_g1	-10.3412005450968	0.463141829825036	1.06986831132426e-09	2.74259824577993e-06
c1706674_g1	-8.42334664981842	-1.24109955297914	1.08119496350107e-09	2.75911096019599e-06
c1760123_g1	6.21934270262819	-1.85191556789381	1.08246014697476e-09	2.75911096019599e-06
c1717628_g2	7.84136364428696	-1.97825265609932	1.09379565999223e-09	2.77412906545127e-06
c1726279_g5	-9.51483265219786	-0.299724199609943	1.09453589988849e-09	2.77412906545127e-06
c1606477_g1	-8.68482554258866	0.335224450440493	1.11020807316878e-09	2.79935040817389e-06
c850516_g1	-10.0916253233916	0.261478669445161	1.11267280447816e-09	2.79935040817389e-06
c1755628_g1	-5.81623173307774	-0.321972823882354	1.11384706986462e-09	2.79935040817389e-06
c1774970_g1	-2.92127659676363	1.22291958267717	1.1439041070067e-09	2.8645776761182e-06
c1755398_g5	-7.91469292494321	-1.74985497036744	1.14618610079382e-09	2.8645776761182e-06
c1675452_g2	6.52458540854912	0.284238768171866	1.23283187598385e-09	3.06448329602017e-06
c1778331_g3	7.56357862146213	-2.28021626247096	1.23300417272791e-09	3.06448329602017e-06
c1777962_g17	-9.00442155751279	-0.766691803849975	1.24770060365366e-09	3.09244317958936e-06
c1750735_g2	-4.47845907393439	0.36327731398662	1.3509348574555e-09	3.33908670709626e-06
c1289788_g1	-7.53671803253233	-2.1105144927349	1.42562808644653e-09	3.51402440378498e-06
c1778760_g4	-7.5730107970789	-2.05294849512569	1.43117266676829e-09	3.51802630800872e-06
c1775371_g2	-6.11866170403513	-0.2620723668411	1.43904201150434e-09	3.52770533236596e-06
c1742554_g3	12.7683953923807	4.18771255281498	1.44972675884247e-09	3.54421455591869e-06
c1755057_g1	-8.89036915672592	-0.877668951990919	1.47539133199415e-09	3.59715641759364e-06
c1754050_g4	6.2215586524148	-1.43473203511959	1.56782625656906e-09	3.8121631695702e-06
c1771042_g3	4.88492825991926	-0.237922110676846	1.59934401397406e-09	3.87828820244821e-06
c1770404_g3	6.19546008633112	0.463381109503884	1.61524833401838e-09	3.90629741440604e-06
c1679376_g2	-8.48187908262776	-1.25530866887916	1.64807746699325e-09	3.97497677712532e-06
c1751872_g5	-5.27193160757085	-1.37132877283694	1.65544674343725e-09	3.98204621458513e-06
c422345_g1	-10.7536986499217	0.89420598430306	1.68501392531207e-09	4.04233038528434e-06
c1722823_g2	-7.89631206528867	-0.42345343414565	1.79186037122709e-09	4.28719078931497e-06
c1779262_g3	5.24833791653384	0.177783788249535	1.81271938156006e-09	4.32556305575022e-06
c1282374_g1	7.76763509953948	-2.11084881164947	1.83254317486823e-09	4.36126804361172e-06
c1705214_g1	-3.19634182903601	0.121851704291158	1.9278471111685e-09	4.57594402321911e-06
c1722565_g1	-8.25115757653965	-1.39746873075827	1.94675162335542e-09	4.60862370715092e-06
c1690620_g2	-5.49796902157305	2.16439954026705	1.97796551536061e-09	4.67019519900758e-06
c1692982_g4	3.529039738536	0.142458572281091	2.00831012455508e-09	4.72939639520618e-06
c1614815_g1	-8.28491875010366	-1.44657074154713	2.03312506098273e-09	4.7554618310516e-06
c1732395_g1	-8.7731382123953	-0.982812662248286	2.03425093535696e-09	4.7554618310516e-06
c1755989_g6	-9.1366059029295	-0.672911619329749	2.03527927661584e-09	4.7554618310516e-06
c1779655_g6	6.02655782234551	-1.60064634559865	2.07344233590897e-09	4.82940790022938e-06
c1700784_g1	-10.3079306788624	0.472393316123353	2.07769253260458e-09	4.82940790022938e-06
c243535_g1	-8.46925497762829	-1.31470494396815	2.09681893534956e-09	4.86127152147856e-06
c1685810_g1	-5.45207137081873	3.11728726662766	2.2078349521874e-09	5.10545899863783e-06
c1774183_g1	-3.30127294597344	2.04509556053784	2.24244202850333e-09	5.16327853724122e-06
c1669084_g2	-9.08048274644244	-0.657647237625317	2.2443482544165e-09	5.16327853724122e-06
c1763271_g7	-7.53603900571084	-2.09198152055557	2.28031320806191e-09	5.22269073976606e-06
c1680152_g1	6.05111448233987	-1.45690856842548	2.28181516947678e-09	5.22269073976606e-06
c1752148_g1	-7.96395936363261	-1.67948675874308	2.43335181051151e-09	5.55536075860243e-06
c1778923_g5	-6.57889721689329	0.998885875809916	2.44289639620138e-09	5.56299591470202e-06
c1735728_g4	-9.01776036058777	-0.752388123749519	2.5441121863746e-09	5.77881879514782e-06
c1540042_g1	6.64406957003758	-1.90741489931822	2.58065859440894e-09	5.84702945806257e-06
c1733156_g1	6.48097247682132	1.23043822388515	2.61359014028609e-09	5.90672688374753e-06
c1755398_g1	-8.351292574781	-1.3279998102941	2.67462602211006e-09	6.02948067540109e-06
c1744641_g15	-8.19145261618235	-1.54516768197403	2.79471120794603e-09	6.28440195342295e-06
c1711117_g3	6.74004572641655	-1.94714739120924	2.84633463717283e-09	6.38448513958369e-06
c1740824_g5	-7.44298318245968	-0.858583094570295	2.8740089612667e-09	6.4304839607123e-06
c1697272_g2	-5.64272936493269	-1.33979289364495	2.99266803954694e-09	6.67932239745867e-06
c1272882_g1	-8.45989879266314	-1.3565764362719	3.08088625303712e-09	6.85915366184236e-06
c1607790_g1	-9.57925866916062	-0.300502948459846	3.3404911212336e-09	7.41871813063232e-06
c1302718_g1	-9.71787453498436	-0.115622623962559	3.3651991705143e-09	7.44397189973984e-06
c1711123_g4	7.30171672695595	-1.4647016007218	3.36845573480629e-09	7.44397189973984e-06
c1729211_g4	7.3231597387237	-1.22416172450627	3.41808993274894e-09	7.53509947331909e-06
c1761729_g1	7.90409872188498	-1.96188723495572	3.43628498880952e-09	7.55664335840603e-06
c1757135_g2	-8.49994729067809	-1.20421805783144	3.54128133932948e-09	7.76849761818062e-06
c1701436_g1	-7.78742321378238	-1.84038286175914	3.63025251130903e-09	7.9442498017115e-06
c1664199_g1	6.99204836450555	-1.57489600993643	3.6702899520583e-09	8.01232333665609e-06
c1371249_g1	-9.03661565162057	-0.810963098971517	3.68176779677035e-09	8.017871519791e-06
c1737420_g4	-8.13450792015431	-1.56084370217597	3.71831659962004e-09	8.06840606607305e-06
c1736020_g1	7.00188176172188	5.98410751089564	3.72295832174673e-09	8.06840606607305e-06
c1749108_g2	-4.11133260271799	4.75925636466059	3.80726817536445e-09	8.21676651133571e-06
c1771384_g3	-6.08240766225911	-0.902714943396101	3.80973144741843e-09	8.21676651133571e-06
c1754295_g1	7.7267513038683	-2.17158426680908	3.93265699181863e-09	8.46155005159111e-06
c1735279_g3	6.06150920252284	-1.83529125044332	4.03279480227431e-09	8.65624932556498e-06
c1708811_g7	-6.91232373716042	1.85015190577622	4.06532131358558e-09	8.70524038094959e-06
c1623668_g1	-8.95214364780567	-0.830575819237708	4.07650101857966e-09	8.70839618307639e-06
c1761691_g3	-3.5339712391838	1.43757864844669	4.20154615618748e-09	8.95420343312788e-06
c1630508_g1	-6.21789703823797	4.23337457923886	4.34325411730464e-09	9.23427285695806e-06
c1770775_g6	8.3844539594393	-1.60267551499757	4.42257947139695e-09	9.38069881438702e-06
c1765056_g3	6.70233596540656	-1.92933363106347	4.51585555200592e-09	9.55595507094777e-06
c1630104_g1	8.03573762617055	-0.541677229682704	4.5720386822614e-09	9.65207927194339e-06
c1688797_g1	-9.65211521584799	-0.165150755115235	4.64389109878168e-09	9.78075413011995e-06
c1759572_g2	5.84200012574058	-2.17482178159371	4.74126203935596e-09	9.96244639221319e-06
c1336288_g1	-11.4553896945468	5.19264899679964	4.76900313592983e-09	9.99732367202157e-06
c1646222_g2	-9.25498772460853	-0.541917636687272	4.78301103766405e-09	1.00033163851632e-05
c1755642_g8	-8.40800428111875	-1.27062292857122	4.81698252829547e-09	1.00496891605209e-05
c1065432_g1	-9.74060979232237	-0.148244295126268	4.82758562338473e-09	1.00496891605209e-05
c1759132_g1	4.49670719200714	0.84633374864774	4.97895601737525e-09	1.03317338433867e-05
c1737368_g2	-8.08785821836328	-1.54616224207326	4.98610238512482e-09	1.03317338433867e-05
c1706761_g1	-5.97488967848711	-1.17498408385679	5.02649714953029e-09	1.03914373859352e-05
c1581657_g1	-8.9183110258365	-0.899832236044524	5.03861386815747e-09	1.03925407172781e-05
c1771945_g4	6.36650729753017	-2.17719962610423	5.10116006179111e-09	1.04974152132118e-05
c1568546_g1	-8.84942161007806	-0.874992299080381	5.19262864592733e-09	1.06611914392591e-05
c1777962_g18	-8.47780344906139	-1.25218992714743	5.34123319583728e-09	1.09412601151496e-05
c1127142_g1	-8.37864511823157	-1.35077273737185	5.55480162637573e-09	1.13528251134854e-05
c1686922_g2	-5.01306770502693	2.15226171159152	5.69643725419709e-09	1.15968934953449e-05
c1718801_g1	-6.24854260328528	-0.871407850108988	5.70007203506724e-09	1.15968934953449e-05
c465447_g1	-8.34459518186018	-1.45747858397739	5.8872137988953e-09	1.19343218337371e-05
c1744502_g2	-7.60589709942182	-2.08197885447975	5.89252667940102e-09	1.19343218337371e-05
c1744641_g2	-8.59992982733698	-1.14221558486019	6.00058828041156e-09	1.21258104011879e-05
c1757329_g2	8.81855291276429	-1.02971467609057	6.12772136784924e-09	1.23387424143179e-05
c1720071_g1	-6.94783536371412	-1.26580752750767	6.15095780994247e-09	1.23387424143179e-05
c1748066_g5	-6.26760364210079	-0.848896209059806	6.15719531218546e-09	1.23387424143179e-05
c1692619_g1	-7.68261905063975	-1.92945439009646	6.160968636095e-09	1.23387424143179e-05
c1769531_g2	9.3560617907287	-0.624612738226736	6.21950848505338e-09	1.24282401825759e-05
c1558649_g1	-8.91766633321469	-0.932220343021223	6.24286959570459e-09	1.24471998764384e-05
c1696749_g1	-7.56295963372549	-2.10248113915426	6.29334114535815e-09	1.25200091554779e-05
c1717371_g4	-8.41145644829633	-1.25109044652175	6.33508216621421e-09	1.25751661312722e-05
c1656997_g2	7.66837993840773	-2.22818553773903	6.37978697695653e-09	1.26359497373927e-05
c1700004_g1	6.28004594007467	-2.26332640799246	6.4083796238247e-09	1.26646237507649e-05
c52557_g1	-7.49600129058502	-2.11589931804355	6.46740474960751e-09	1.27531820313239e-05
c1748400_g4	14.2239249792212	4.27405791162675	6.56412433448176e-09	1.29155192184921e-05
c1770404_g2	6.39928368271672	-2.27978513892246	6.78190589276324e-09	1.33148253149165e-05
c1762796_g2	-6.97480712523302	-1.24502667665895	6.80483049606509e-09	1.33306629417915e-05
c1776791_g4	-8.79151040038481	-0.962168853179818	6.83628732260918e-09	1.33631097694249e-05
c631663_g1	9.22456566158411	2.05696432512927	6.93682208347774e-09	1.35301508334393e-05
c1740367_g5	7.4421133019917	-2.34211694614762	6.9853585291798e-09	1.35952654018823e-05
c1756732_g12	-7.95726090511325	-1.69834067827483	7.10646868091204e-09	1.38010390537343e-05
c1370290_g1	-8.10593236538038	-1.57339882610307	7.15913503532437e-09	1.38496104903076e-05
c1720037_g4	-8.42672674777831	-1.29456024855737	7.16235142194764e-09	1.38496104903076e-05
c1747931_g6	-7.57921477998579	-1.98254814427901	7.19070649172631e-09	1.38745377632681e-05
c1776700_g6	-8.29898911221415	-1.40135245516981	7.3841230707956e-09	1.42171623815995e-05
c1678338_g4	-6.48473478198701	-1.17722135080596	7.42703270883406e-09	1.42691587603544e-05
c1661916_g1	-8.64683985613201	-1.07686949980847	7.46198219424906e-09	1.42779385040617e-05
c1604638_g1	-8.16984270873602	-1.51237453130443	7.46342951733789e-09	1.42779385040617e-05
c973045_g1	6.33173402916936	-2.15783129631447	7.51332784722792e-09	1.43428149739267e-05
c1743465_g5	-8.50183328848699	-1.21964047073932	7.67239174272798e-09	1.46153687137874e-05
c1760522_g1	-8.66984545028537	-1.06172358893201	7.70566125131433e-09	1.46476457610736e-05
c1588222_g1	-8.01545447954236	-1.76789662510513	7.84734929164593e-09	1.48787165737136e-05
c1738563_g2	7.78489171061616	-0.141709573499976	7.86085947062528e-09	1.48787165737136e-05
c1352819_g1	-8.21329348302325	-1.48726207663713	7.88011057804208e-09	1.48787165737136e-05
c1615695_g1	-6.0477450785841	-1.4103885987414	7.89355264258754e-09	1.48787165737136e-05
c1216158_g1	-7.65249372215762	-1.99834528091966	7.9295929854837e-09	1.49153150474248e-05
c1746356_g6	-8.11156058668644	-1.54751658550471	8.04974634958976e-09	1.51096433457565e-05
c1580287_g1	7.01376287739807	0.220683579010505	8.10242719327993e-09	1.51767764743403e-05
c1763153_g2	3.89332882010808	0.538222016956099	8.41636416849333e-09	1.57319731082998e-05
c1754001_g3	7.27548175664348	-2.51770543772019	8.4511613701198e-09	1.57641744424566e-05
c1595908_g1	-7.86400749558402	-1.77842209329575	8.69666325080121e-09	1.61884597411003e-05
c1768203_g2	-6.12061862338935	-0.961742530548103	8.75855001778932e-09	1.62699042734181e-05
c1723768_g1	-10.4169630739073	2.66725004684144	9.08855180005467e-09	1.68480343453484e-05
c1776700_g2	-8.79744647012314	-0.985032682212	9.13060466636767e-09	1.68910915050881e-05
c1752148_g3	-8.91762421712794	-0.836625578646922	9.22875125608213e-09	1.70375281059352e-05
c1630712_g1	7.80250111678082	-0.888988649779391	9.36788359690711e-09	1.72588732168053e-05
c1679950_g1	-5.42239371083832	0.314341995440349	9.60644342025583e-09	1.7660503300946e-05
c1657216_g2	-4.66537229469218	0.471184579952	9.6252500653825e-09	1.7660503300946e-05
c1721361_g1	5.52168381276689	-1.89772634130354	9.76151413639874e-09	1.78739698703836e-05
c1735676_g2	5.31393291593445	-1.63039680735063	9.78552419778164e-09	1.78814411237923e-05
c1772087_g4	7.6552800201023	-2.15162278428121	1.00222612303848e-08	1.8276815580586e-05
c1778331_g5	6.6172042076698	-1.29495587431373	1.00678519369439e-08	1.83227145041962e-05
c1731786_g4	-7.24454961227827	-0.316191490933503	1.0172558073096e-08	1.84757953430352e-05
c1583519_g3	-9.14199576254889	-0.62937337811477	1.02100189442222e-08	1.85063709437837e-05
c1608470_g2	-6.55406692614375	-1.03083860817048	1.03066572516322e-08	1.86438702270643e-05
c1774212_g4	7.31578285995295	-1.39149649974059	1.038192969147e-08	1.87303716011325e-05
c1772970_g1	3.83878873670304	-0.433542399786065	1.04092735677971e-08	1.87303716011325e-05
c905314_g1	-7.52752461773693	-2.16420777851064	1.0417104606179e-08	1.87303716011325e-05
c1741987_g3	6.42894543022838	-0.522711007509967	1.0551512898122e-08	1.89126278546671e-05
c586738_g1	-7.78021559217151	-1.91767601815449	1.0595028071539e-08	1.89126278546671e-05
c1774531_g2	4.30368428614765	-0.0693996128918106	1.05988801604448e-08	1.89126278546671e-05
c1758317_g1	-5.26156626009078	-0.918047340835242	1.06027848301731e-08	1.89126278546671e-05
c1374201_g1	-7.56099395861542	-0.77182407012047	1.08724741357149e-08	1.93552043432429e-05
c1743623_g2	5.89580006302469	-0.715669426250585	1.09935330034273e-08	1.9531959739408e-05
c1771384_g8	-4.3575755984274	0.0478784736332953	1.12356008673814e-08	1.99225855364302e-05
c1531558_g2	-7.85505362076651	-1.85824533877705	1.14367966576866e-08	2.0239340376337e-05
c1741621_g3	-7.63345062489945	-2.00958250361939	1.15638666938948e-08	2.0423928352027e-05
c1708601_g2	3.80250323623363	-0.401241448012062	1.1614967101972e-08	2.04738782183998e-05
c1412283_g1	-8.05505907067607	-1.62713424297634	1.18926143418864e-08	2.0922186715796e-05
c1758664_g1	-3.00013480586964	1.7985295610595	1.19682094958788e-08	2.09984405284496e-05
c1770812_g1	-7.88729484335307	-1.76795826599324	1.1984067580807e-08	2.09984405284496e-05
c1654617_g1	-7.76345867252957	-1.86249284224738	1.20061701464015e-08	2.09984405284496e-05
c1646222_g1	-7.8800262894652	-1.78361802150931	1.23348230733584e-08	2.15312735944061e-05
c1779966_g3	-3.06753712388484	1.88026472152573	1.23839083784786e-08	2.15749806663211e-05
c1770812_g5	-8.5449284401046	-1.18274734197692	1.24249263975671e-08	2.16044909152673e-05
c1746299_g1	-2.99584296785955	0.237527919923487	1.24745395497793e-08	2.16488033344914e-05
c1767153_g5	-6.84522178133895	-0.412664145832668	1.286328121003e-08	2.22381397951999e-05
c1714509_g2	7.3803016334401	-2.47390496225516	1.28636999022636e-08	2.22381397951999e-05
c1751155_g3	-9.05990354446688	-0.728653477984231	1.3061132113033e-08	2.25360289936917e-05
c1780494_g2	5.19349305148308	-1.77595955468199	1.31702238454772e-08	2.26432592657885e-05
c1705151_g2	6.93127178748911	-1.2858871856033	1.31976093229915e-08	2.26432592657885e-05
c1659246_g2	-8.00340307367955	-1.6434946787471	1.32149231037943e-08	2.26432592657885e-05
c1739086_g4	7.33191188941414	-2.46133076173187	1.32242275103299e-08	2.26432592657885e-05
c1777962_g1	-8.87956424752099	-0.922436973470254	1.33357244171323e-08	2.27906768247395e-05
c1765361_g1	-8.0293774673264	-1.64525486825728	1.34747482909823e-08	2.29844878538625e-05
c1479144_g1	-8.12350777525073	-1.50902854143637	1.36121311740624e-08	2.31747695564604e-05
c1736226_g3	-7.47824548490617	-2.16157211801022	1.38158906278948e-08	2.34771231457216e-05
c1570598_g1	-7.16205641233287	-1.11935830157159	1.39664791969732e-08	2.36282001352966e-05
c1779177_g2	6.12919517000117	-0.408446479388639	1.39667699799799e-08	2.36282001352966e-05
c1755642_g10	-8.08087013492059	-1.61541644877238	1.39838014135214e-08	2.36282001352966e-05
c1778058_g4	-2.71965597844139	4.93274923044909	1.41678389005276e-08	2.38698914374475e-05
c1672445_g4	-7.12692715510867	-0.441833682652714	1.41800492365987e-08	2.38698914374475e-05
c1738938_g5	-7.59694453185563	-2.02861327404598	1.42235253353123e-08	2.38982394164786e-05
c1752737_g2	-8.03968443691729	-0.340940096239134	1.42645393512817e-08	2.39223523847395e-05
c1608751_g1	-7.46771550952679	-2.14681858832195	1.43666836514024e-08	2.40487026848481e-05
c1771733_g5	3.75628617496794	5.44403172812706	1.44399006498276e-08	2.41262505416008e-05
c1660424_g2	-7.92432546901196	-1.69194312185315	1.45335891970442e-08	2.42376504954469e-05
c1736959_g3	-8.36742935813421	-1.37436323265196	1.48195272584433e-08	2.45901197978838e-05
c1714339_g5	-5.09707985015853	1.93634120488605	1.48268589116723e-08	2.45901197978838e-05
c1764633_g1	6.53186147624054	4.3097116544563	1.48651583347925e-08	2.45901197978838e-05
c1775115_g4	8.00653581933629	-1.89142417099499	1.48714257810208e-08	2.45901197978838e-05
c758663_g1	-7.36786948449938	-2.1679192742674	1.4881974639778e-08	2.45901197978838e-05
c1773366_g1	-5.8515942634065	-1.24501268131968	1.49141402688811e-08	2.45979683094228e-05
c895913_g1	-6.14842134738426	-1.98041901119775	1.55198131774558e-08	2.55065401762956e-05
c1776791_g11	-8.70212858501739	-1.0171675179524	1.55218785721453e-08	2.55065401762956e-05
c1760037_g3	-7.16945462512244	-2.40522105069538	1.56884802479668e-08	2.5723805650655e-05
c1771384_g6	-4.52278640718249	-0.389718401856586	1.57114354045698e-08	2.5723805650655e-05
c1558649_g2	-7.88979896710966	-1.85926115250108	1.57627795946996e-08	2.57608608989355e-05
c1228996_g1	-8.7794467915999	-0.961096716062806	1.58354298878332e-08	2.58325383178572e-05
c1771930_g7	-4.83924776710679	-1.56909448655447	1.58962420856048e-08	2.58846789773693e-05
c1589594_g1	-7.75148594979206	-1.91358063073361	1.59768863121583e-08	2.59688657441437e-05
c1755642_g6	-6.86875196044014	-0.390832537734863	1.61862576172772e-08	2.62616029509741e-05
c1743465_g3	-8.75652810539014	-0.988932232543317	1.6215909112787e-08	2.62622209494457e-05
c1776894_g4	-3.75811456617074	1.30269685634545	1.62961280135769e-08	2.63445848082837e-05
c1769197_g6	-4.89365483192791	-1.51537905462311	1.63369289981807e-08	2.63630433626001e-05
c1460051_g1	-8.4646812234381	-1.33980993646508	1.69137910287865e-08	2.72449289307538e-05
c1443805_g1	-4.2151342744105	-0.180625998228293	1.71964873803838e-08	2.7650657348392e-05
c1780238_g3	-6.15822698827726	-0.836464167912844	1.76661443915391e-08	2.83550150326753e-05
c1157104_g1	-7.33194532439028	-2.24471424537781	1.78848232610929e-08	2.86547444570791e-05
c1725581_g2	4.65903499768041	-0.917355036197862	1.85761701537445e-08	2.97093556821443e-05
c1597662_g1	-10.3033635298182	0.375430647953263	1.88080085459664e-08	3.00266175153543e-05
c1746151_g1	-5.63699816198323	-0.917984058364329	1.88470223483466e-08	3.00354584110626e-05
c1743295_g8	-8.02983072398026	-1.6055071176852	1.8929422660657e-08	3.01132880468794e-05
c1756146_g1	-6.67076067918134	-1.51249025571244	1.91892967061618e-08	3.04726710960989e-05
c1529419_g1	-5.16808581478403	-0.675886583725033	1.93012085094685e-08	3.05571680994482e-05
c1770404_g1	6.72511809461917	-1.8768593780953	1.93106213538981e-08	3.05571680994482e-05
c1638310_g2	-7.6188166888239	-2.00959142867606	1.94455846913837e-08	3.07165605422054e-05
c1729439_g1	-6.10082031515329	5.27243441209677	1.96893807091412e-08	3.10222512346143e-05
c1510970_g2	-7.42124036677543	-2.23496989538712	1.97082586068221e-08	3.10222512346143e-05
c1154368_g2	-8.35243727731058	-1.32529539591237	2.0171496121588e-08	3.16883000847212e-05
c1720475_g4	-8.87676246121795	-0.909066044168606	2.02020321040506e-08	3.16883000847212e-05
c1763944_g1	-3.13446076793824	1.56174899347288	2.05135532679013e-08	3.2120787591855e-05
c1548707_g2	-10.3889421848579	0.49239365575607	2.06838496723421e-08	3.23310191127493e-05
c1755642_g9	-8.88582141084339	-0.962191843440358	2.08110049364252e-08	3.24732025583813e-05
c1741944_g1	-5.64266767775037	-1.82691501359516	2.10044261268677e-08	3.27181132263898e-05
c1763814_g3	3.46554857856435	-0.505559181739294	2.10944923458037e-08	3.2801460331866e-05
c1730280_g4	6.64205170668605	-1.34686942483375	2.11365407607301e-08	3.28099816166501e-05
c1705583_g2	-3.66623039821319	1.51579578626655	2.15048779116115e-08	3.33240925209186e-05
c1768978_g2	-5.2824136729177	6.22052810159997	2.15555168093298e-08	3.33449722460354e-05
c1639659_g1	-8.24004568632427	-1.43155862863103	2.19723036794245e-08	3.39312121374537e-05
c1637261_g1	5.19645717900122	-0.363615022629674	2.22505351041312e-08	3.43018378130564e-05
c1728128_g4	-6.2945690964526	-1.93987703818541	2.25165845721969e-08	3.46524443276769e-05
c1466380_g1	6.55128615706023	-1.23306644002461	2.25873191721016e-08	3.47017802777933e-05
c1080237_g1	5.16345172810396	-2.04247353421144	2.32120137652824e-08	3.56005631017336e-05
c1732224_g1	3.09058366752956	0.918037499799731	2.33067599702219e-08	3.5625923776021e-05
c1759413_g4	-8.08627583082742	-1.56464492351711	2.33079630866433e-08	3.5625923776021e-05
c1672970_g1	-7.75778533458955	-1.81427417245826	2.36083316812419e-08	3.60236642307945e-05
c1687087_g2	-6.80574609594861	-1.36684934221252	2.38716107162727e-08	3.62760467459037e-05
c1716161_g2	-8.39806498503329	-1.29712695690933	2.38745855948377e-08	3.62760467459037e-05
c1618312_g1	-7.99628184462798	-1.75708892459027	2.38950266788254e-08	3.62760467459037e-05
c1771733_g1	3.04067310736981	4.85523023547458	2.39419051824436e-08	3.62858176547339e-05
c2577962_g1	-8.25298112418747	-1.39569206707267	2.39878238569589e-08	3.62941033669281e-05
c1732804_g2	-11.2069421937347	1.27752835352957	2.42228289970261e-08	3.6587971512407e-05
c1570931_g1	-8.6691902005173	-1.06900817765133	2.49171709844801e-08	3.75735024958609e-05
c1733156_g3	6.92940689928253	-1.72599413452298	2.50095376757088e-08	3.76495090813336e-05
c1738982_g2	-8.13085040147796	-1.62400701341039	2.52015425452598e-08	3.78750057044272e-05
c1757139_g2	-8.95837138694479	0.691427235127938	2.55212225301764e-08	3.82801334169676e-05
c1764042_g2	-6.30469095375702	-1.86762445520627	2.55564396735296e-08	3.82801334169676e-05
c1728545_g1	-5.63841344702871	2.15328805598427	2.59730965362303e-08	3.87874603598172e-05
c1742554_g4	12.960367577948	3.00818664955586	2.59816006253192e-08	3.87874603598172e-05
c1774212_g5	8.05089241369246	-1.95169891267304	2.60547698696323e-08	3.88320809501183e-05
c1777659_g4	-2.85997840121719	1.71475591182936	2.64354062093132e-08	3.9274020925086e-05
c1764127_g1	-2.40556160271661	3.55993063536596	2.64388397060615e-08	3.9274020925086e-05
c1226450_g1	-9.7683256160675	-0.0727845845008538	2.65767725040987e-08	3.94136611234255e-05
c1715395_g1	-5.50999967981635	4.73873799950881	2.7036343279409e-08	4.00290461878514e-05
c1761367_g2	-5.58297552791701	-1.14394689944118	2.71428266618408e-08	4.01204962490776e-05
c1770775_g3	7.29209616476063	-2.47349741555727	2.71965382238422e-08	4.01337704247897e-05
c1593632_g1	-6.27632768030993	-1.84942780803282	2.75385981939586e-08	4.0571816336256e-05
c1750828_g2	-6.25884317408075	-0.877918221297928	2.79270863688341e-08	4.10767152229805e-05
c1595908_g2	-9.01379567422393	-0.730758167055757	2.86556553955248e-08	4.20793526109387e-05
c1750039_g1	-7.72621496257479	-1.97262005968901	2.93954837110663e-08	4.30952200755071e-05
c1627287_g2	-7.9689463683373	-1.65803993950934	2.95117250174829e-08	4.31950553729789e-05
c1061821_g1	-8.44462855931734	-1.37085334899973	2.96438060382915e-08	4.33177116307622e-05
c1743295_g6	-8.34288182867858	-1.35500393537912	2.98861928655151e-08	4.36008938783466e-05
c1502929_g2	7.42965107665431	-2.3369287063516	3.0320407192852e-08	4.41625590623133e-05
c1766986_g1	3.56972426068914	-0.222139386187637	3.038811151199e-08	4.41894362836478e-05
c1777962_g15	-7.71675077548108	-1.93666873569593	3.12965286133587e-08	4.5436786400542e-05
c1767625_g1	6.82869754262458	-1.84759939863283	3.15975460953135e-08	4.57996987120023e-05
c1754558_g2	7.59113942173924	-2.22718550848815	3.19897501269729e-08	4.6293399336166e-05
c1606477_g2	-8.51547645196461	-1.30181322927302	3.22301186433031e-08	4.65661376962669e-05
c1366159_g2	-8.38109409316565	-1.41588315993995	3.26343840152272e-08	4.7065530246007e-05
c1646517_g3	-8.67197573504955	-1.15096743139697	3.26971594700789e-08	4.7065530246007e-05
c1780378_g2	-3.7478175965013	0.139815366725621	3.27331372542229e-08	4.7065530246007e-05
c1708040_g1	7.2184207193627	-2.59050293610232	3.28714811946446e-08	4.71888257606743e-05
c1749119_g4	5.70065425575103	-1.7350814442898	3.36979812516156e-08	4.82552071411277e-05
c1698785_g4	-7.62952604657695	-1.99097227938241	3.37218825190277e-08	4.82552071411277e-05
c1768866_g3	8.58293782947879	-1.40217803063095	3.41066983510827e-08	4.87281530381451e-05
c1778760_g2	-8.31459243010039	-1.35367896586821	3.44798420848869e-08	4.91829457473552e-05
c1537857_g1	-8.58921347909251	-1.24642088184617	3.5840814964949e-08	5.10431233087007e-05
c1501583_g1	-8.51541881493444	-1.21051001663631	3.61451901340627e-08	5.13950234270428e-05
c1728248_g2	-3.32263204544663	8.74386759059228	3.6261005289896e-08	5.14781197598276e-05
c1683918_g3	-7.88497184860098	-1.75432206232119	3.81564221828773e-08	5.40833829759329e-05
c1725754_g1	2.9664592867365	2.26631736828209	3.83464608303836e-08	5.41818159544344e-05
c1649374_g2	-8.82597039914336	4.22986539567254	3.83466445663011e-08	5.41818159544344e-05
c1743295_g11	-7.74212741585652	-1.90402507903278	3.84174822951257e-08	5.4196557075153e-05
c1773574_g1	3.90684814131028	-0.64241390074371	3.90427625700551e-08	5.499219076708e-05
c1748681_g2	6.71111461999432	-1.7998405024905	3.91494928259148e-08	5.50560913044717e-05
c1263103_g1	-9.88431410499714	0.071159224784388	3.92751209400392e-08	5.51463263850765e-05
c834809_g1	-9.2745059561169	-0.539389306445244	3.94692520462622e-08	5.53323144678929e-05
c1463299_g1	-7.22016972178577	-2.34048626511456	3.96240036645357e-08	5.54626018968831e-05
c1778975_g2	-5.65063633858358	-1.44639412561457	4.00411046857859e-08	5.59591277700781e-05
c1524591_g3	-7.59028938974291	-1.99682107862077	4.02256866482085e-08	5.61296594492673e-05
c1105717_g1	-7.52361207655671	-2.01687971429875	4.05345192403838e-08	5.64727677358627e-05
c1639639_g1	-8.07740554437269	-1.58846611129244	4.076622120894e-08	5.67075201946164e-05
c1748782_g2	-4.88319788522099	-0.343689951395073	4.1780084598893e-08	5.80278809040061e-05
c1778331_g1	7.29066358157261	-2.52971820093619	4.20030170272283e-08	5.82160407553351e-05
c1569383_g1	-7.74279256459874	-1.97762792492971	4.20453292601576e-08	5.82160407553351e-05
c882486_g1	7.04801736992159	-2.68829264754457	4.221955237251e-08	5.82931649771894e-05
c1588158_g1	-6.10097748298067	-0.944051279269477	4.22576490640658e-08	5.82931649771894e-05
c1701193_g1	-7.8220150099778	-1.91395171160411	4.22959428103081e-08	5.82931649771894e-05
c1710189_g2	7.47182561070259	-2.33551292479576	4.33339824924118e-08	5.96322123309919e-05
c1689082_g1	4.44596826519802	0.20890529267485	4.35797824324589e-08	5.98786210621985e-05
c1780194_g2	-2.87816825834637	2.00198914994974	4.37418425597491e-08	6.00093936775891e-05
c1739951_g7	6.1879487712131	0.21243111561855	4.39527303551055e-08	6.02066513506389e-05
c1767504_g8	12.4247095737925	2.4703190718888	4.45903351136568e-08	6.0986935444124e-05
c1733093_g7	8.16940578697034	-1.76338851942295	4.51450072399479e-08	6.16515885629232e-05
c1621582_g1	-8.55616840816764	-1.13540261250247	4.5649394206593e-08	6.22456546638721e-05
c1712016_g6	-4.80798999359046	2.97274265179348	4.58576768189571e-08	6.23513932621477e-05
c1616179_g1	-8.41781300084721	-1.26868431768788	4.58659278896611e-08	6.23513932621477e-05
c1725075_g4	8.28166917451737	-1.71445974419928	4.69641284306386e-08	6.37477295594469e-05
c1774212_g3	8.01518301471098	-1.89170143294806	4.71395363580783e-08	6.38484839774647e-05
c1733212_g2	4.87496058535731	-1.1503520637964	4.72031000630133e-08	6.38484839774647e-05
c1686355_g1	6.68411029352753	-0.212928638985676	4.72518433130669e-08	6.38484839774647e-05
c1326477_g1	-5.2868309978218	-1.24975350075647	4.75561893300541e-08	6.41630966963757e-05
c1697012_g3	-7.15691164890986	-2.43703217602834	4.76668941602429e-08	6.42158950634256e-05
c1736043_g5	-8.22296561984931	-1.45985333290267	4.82313139216773e-08	6.48788544819118e-05
c1653247_g1	-8.52283977259805	-1.20044399203252	4.83325107410065e-08	6.49176526228554e-05
c1775115_g2	7.28345796118815	-0.534042932160006	4.84829348333709e-08	6.5022355391729e-05
c1732804_g3	-10.8365026339192	0.910471504397264	4.95640266129753e-08	6.63730374414133e-05
c1776700_g8	-8.5142500813378	-1.23451901683547	4.99504093325989e-08	6.67907692432385e-05
c1473902_g1	-8.98397570695612	-0.783721557416958	5.04093632512637e-08	6.73041513616448e-05
c1771611_g2	-3.5514592559763	1.69345475587013	5.10369084779567e-08	6.80406845140311e-05
c1637423_g1	-7.66552359204463	-1.93718182629255	5.11126804318852e-08	6.80406845140311e-05
c1688922_g2	-8.29901642626979	-1.38054085868826	5.13998981307901e-08	6.8321658371413e-05
c1775621_g1	4.43355956910444	1.03817118643001	5.17620588191205e-08	6.87012691387707e-05
c1770265_g1	-4.30840198030619	1.54286156329756	5.21266780289831e-08	6.90830167127331e-05
c1755909_g3	5.77844757172458	-2.31723245819948	5.24797161222039e-08	6.94483124758053e-05
c1710987_g1	7.20547960417113	-2.52408475202847	5.27272882238321e-08	6.96731708317571e-05
c1755451_g1	-7.32946040507211	-2.28919177091124	5.33696940989e-08	7.04183289394166e-05
c1676880_g1	-6.48883691939362	0.329556313008503	5.35039395986634e-08	7.04917939715006e-05
c1626166_g1	-5.03945570209497	-0.710100632839969	5.37829955510958e-08	7.07555525430282e-05
c1774977_g2	7.37400643924433	-2.47859204742427	5.47330191328897e-08	7.17842604808279e-05
c1763303_g2	-5.43662552621681	1.083433269049	5.47566944819887e-08	7.17842604808279e-05
c1778182_g4	5.28019621344191	1.05949303381159	5.48049629070254e-08	7.17842604808279e-05
c1660878_g2	-7.67143358505309	-1.95788753754608	5.5305564809705e-08	7.2334357827541e-05
c1672636_g1	-7.63791893419062	-1.89580700005866	5.5656786529232e-08	7.2687763207177e-05
c1758782_g3	-7.72954604664661	-1.99250161873541	5.61897340761336e-08	7.31986261442695e-05
c1640487_g1	5.48379068335985	-2.04354540448533	5.6211119893852e-08	7.31986261442695e-05
c1774976_g2	-6.98416710326802	-2.57917649731635	5.77834746139029e-08	7.51371082029496e-05
c1662066_g2	-4.27646861535285	-0.951209222878736	5.8061770857298e-08	7.53897223909214e-05
c1769731_g4	-5.9224286757616	-2.18208312731465	5.9072902246829e-08	7.65917738435035e-05
c1737449_g2	-7.37815909763102	-0.783649661214311	5.9412531812977e-08	7.69209677031787e-05
c1640652_g1	-8.1022351064633	-0.173097665720117	6.10211117561065e-08	7.88897462997657e-05
c1732395_g4	-8.66313336296132	-1.06817309171421	6.15735713305097e-08	7.94894429011548e-05
c1579848_g1	-7.67222887600089	-1.99871424392043	6.18305203821932e-08	7.96210239519986e-05
c1524591_g1	-7.16094128931492	-2.36959173921795	6.18529791897022e-08	7.96210239519986e-05
c1763499_g5	-7.58650094550755	-2.08662343218142	6.19965189781535e-08	7.96914623934338e-05
c1778948_g3	-2.92018565504739	1.46469266605676	6.23798107892823e-08	8.00694400514756e-05
c720792_g2	-5.36570076563986	-2.05071702066163	6.25186635200564e-08	8.0133029029703e-05
c1771276_g3	7.56071281878304	-2.23571416520193	6.3827069443312e-08	8.16933679030917e-05
c1683523_g5	-7.92432818989279	-1.7279872171793	6.51537397912114e-08	8.32726050184476e-05
c1492493_g2	-8.26967150692863	-1.41684461253176	6.5363029059938e-08	8.34212626731375e-05
c1729355_g2	6.14982165757571	-1.63725392728268	6.61002745090896e-08	8.41270365570169e-05
c1646382_g1	-3.65650775020799	-0.895850854443264	6.61035515989319e-08	8.41270365570169e-05
c1667732_g1	-8.62468068414057	-1.08192853594699	6.62795433255251e-08	8.42315360079522e-05
c2860635_g1	-8.8579225550748	2.30334793349672	6.69440961316416e-08	8.48817893390998e-05
c1698689_g1	-3.47613716819015	4.75967066422586	6.70692107252519e-08	8.48817893390998e-05
c1752737_g4	-9.55993891091579	-0.230776087176196	6.70750256251204e-08	8.48817893390998e-05
c1776791_g7	-7.43037556614397	-0.867691172177205	6.79773623013154e-08	8.5899961642776e-05
c1741008_g2	-6.94083131887745	-1.28778182345371	6.80710824389212e-08	8.5899961642776e-05
c1625241_g1	-3.29674412581386	1.38677603732236	6.86954654946074e-08	8.65661277275319e-05
c1742928_g2	-7.13031898196668	2.08965404774437	6.90069855383013e-08	8.67271382735402e-05
c1697018_g1	-2.6393117389334	1.36043258837467	6.90165608147233e-08	8.67271382735402e-05
c1737174_g6	7.31430949134964	-2.43661544568194	6.94434137581714e-08	8.71414805299777e-05
c1684705_g3	-7.3422698999803	-2.1662246649006	7.00786733586972e-08	8.78158204863645e-05
c1755398_g6	-7.79201889182167	-1.84457216744554	7.02323602179683e-08	8.78856606687391e-05
c1604037_g1	-9.09928749813638	1.68780740294516	7.09398223987398e-08	8.85364916020515e-05
c1675623_g1	-6.06539831530437	-2.09262483432766	7.09498178398156e-08	8.85364916020515e-05
c1755057_g4	-7.74034363121433	-1.89402623833285	7.13627924225315e-08	8.89281490874008e-05
c1444542_g1	-7.73198549460612	-1.95049785445152	7.19310253559312e-08	8.95119257030503e-05
c1756353_g3	5.75626472109068	2.56473446475814	7.22263505920904e-08	8.97549456107154e-05
c1780474_g3	-5.59961802199794	-1.47719511509577	7.32144678200546e-08	9.08570280033817e-05
c1757374_g4	-5.72228127139494	-0.158007251196461	7.33975381879655e-08	9.09584060885121e-05
c1692460_g1	-5.41107963582572	1.60527900113327	7.38850267502474e-08	9.14362365116006e-05
c1777828_g6	-5.30590239262667	-1.66103652006291	7.42181939020808e-08	9.17220335664087e-05
c1708673_g3	-5.16334957174461	-1.39967567141943	7.43815590581153e-08	9.17974844308671e-05
c1767504_g5	11.8356934102871	1.87795471889491	7.64502307579374e-08	9.42209188751347e-05
c1722737_g3	-11.4482335671448	1.53847298085194	7.69054775485163e-08	9.46436785945825e-05
c1778805_g6	-7.53226274108795	-2.13478765309819	7.7004225681097e-08	9.46436785945825e-05
c779716_g1	-8.18818044850781	2.59081661149472	7.88550398088788e-08	9.67858776024649e-05
c1733803_g5	-7.63721815697765	-1.95071016562619	8.05058658387309e-08	9.86014805569772e-05
c1779055_g2	-9.93364740543164	0.0219484792608032	8.05540716213649e-08	9.86014805569772e-05
c1727785_g1	-8.15522072050385	-0.172128009075364	8.10694634932661e-08	9.90971473765057e-05
c1697479_g1	6.92339593692382	-2.83709527263539	8.17141807138726e-08	9.97493342155948e-05
c1149656_g2	-7.41271592322501	-2.18263597764536	8.18370808203979e-08	9.97636268041291e-05
c1701308_g3	-8.04826985696712	-1.53813255854175	8.25749822849474e-08	0.000100526581758026
c1614730_g1	-6.93870566883436	-1.20413561547476	8.45315725431065e-08	0.000102736120495656
c1672491_g3	-4.14106936296657	-1.113607883456	8.46189605764126e-08	0.000102736120495656
c1402094_g1	7.91141609057628	-1.98857219619519	8.47515887972451e-08	0.000102758094599786
c1741275_g1	-7.03465766100492	-2.50479363767774	8.51182752508874e-08	0.000103063413167546
c1474572_g1	-8.40780535788912	-1.26821230713158	8.55520777484712e-08	0.000103441594948037
c1748066_g3	-6.70222638264977	0.492062268333913	8.56611909275425e-08	0.000103441594948037
c1772069_g5	-2.9170689445099	-0.269881857274417	8.71079137235762e-08	0.000105047226568407
c1771611_g1	-3.88359239718973	1.38716650755024	8.82295829107165e-08	0.000106257077635327
c1700430_g2	-8.2366382033007	-1.43971348731268	9.43207643339739e-08	0.000113306983306539
c1760522_g10	-8.4737797059274	-1.18419816306417	9.4335979868956e-08	0.000113306983306539
c1705206_g1	7.62610149035923	-2.11603125596066	9.4602180842113e-08	0.000113474810026099
c1747468_g7	7.39620445992523	-2.50747842404917	9.55933592701746e-08	0.000114510634167029
c891211_g1	-7.30705924372704	-2.28533726518198	9.57350090920588e-08	0.000114527408436794
c1715828_g2	7.6727396887412	-2.15899395754693	9.85741023731451e-08	0.000117766781996589
c1402172_g2	-8.55765252809738	-1.2001282462125	9.90557389991933e-08	0.000118180058401111
c1773140_g1	-4.81110218080235	-1.56226510898969	9.9183461814397e-08	0.000118180058401111
c1649939_g1	7.3952002349989	-2.42466177503888	1.00626856471128e-07	0.000119740887820608
c1727451_g4	-8.00681439411298	-1.69334612350034	1.01386490258829e-07	0.000120485019288752
c1778483_g2	5.25454272270303	-1.79045753257983	1.01754471969612e-07	0.000120762368848571
c1735985_g3	7.08730760738868	-2.70660045476027	1.02063007957702e-07	0.000120968528567801
c1193610_g1	-4.62408371448685	-1.65745982436203	1.02268722514593e-07	0.000121052437667531
c1763489_g6	-6.27160445852427	-0.387386665449224	1.0374750301765e-07	0.000122641030503955
c1597836_g3	-7.62180456001376	-1.92727673270637	1.04373539546475e-07	0.000123218731446009
c1608470_g1	-5.49402425807152	-1.47855352803079	1.05410321204357e-07	0.000124279184246538
c1749660_g2	-2.77190487519897	-0.538024743070109	1.05841515074467e-07	0.000124623800312524
c1761884_g1	-3.36639019939995	1.60443448152788	1.06265704731649e-07	0.000124959276711323
c513909_g1	-7.2950279811277	-2.2145794982815	1.06990813106362e-07	0.000125647266121619
c1403175_g1	-7.93462909848273	-1.68984996992843	1.0820122506751e-07	0.000126902639944472
c1763761_g5	-9.23301273478502	-0.528817712520445	1.08479521555485e-07	0.00012706294163062
c1747634_g7	-7.12695759750904	-1.13900170119296	1.10674645144893e-07	0.000129358950074116
c595489_g1	-7.3893997675246	-2.23852479145729	1.10728084751512e-07	0.000129358950074116
c1766704_g1	9.73043422081229	-0.291485132919454	1.13173269028622e-07	0.00013204362390689
c1733053_g9	6.40900913188568	-0.0695673253178127	1.13761129657959e-07	0.000132517309567648
c1767880_g5	7.20984848633614	3.33509391430429	1.13874654964609e-07	0.000132517309567648
c1774083_g2	-5.68139758442082	-1.72274882486541	1.16218171072602e-07	0.00013495162698724
c1678364_g2	-6.8363767548817	-2.6906513879247	1.16267331453237e-07	0.00013495162698724
c1528520_g1	-9.80611773996233	-0.0589130019285784	1.1882923437013e-07	0.000137747032713226
c1721607_g1	6.02653319520972	1.67851460286548	1.19758587901322e-07	0.000138645212585807
c1777962_g4	-7.77896784205431	-1.83304354012329	1.23526917721707e-07	0.000142823541458898
c1758096_g1	6.80064778614083	-2.91656834149823	1.24165153070065e-07	0.000143376714244311
c1765361_g10	-8.02577423963224	-1.66447051467262	1.25506909439968e-07	0.000144635757687138
c1720459_g3	-7.54545009800288	-2.12146889243186	1.25577900718307e-07	0.000144635757687138
c1660979_g5	-5.8448301176343	2.33912547448772	1.26451376540176e-07	0.000145455073028372
c1373938_g1	-7.62718623810871	-2.00344852321263	1.26969292151112e-07	0.000145863818492196
c1556136_g1	-8.6017195138063	-1.07948092424155	1.2734551408918e-07	0.000146108947368443
c1755133_g4	6.23279214804531	-1.17574472699003	1.28043703808592e-07	0.00014663517502528
c1746444_g1	-4.15300902024435	-1.04606750453479	1.28150286774528e-07	0.00014663517502528
c1630536_g1	-7.49834514669582	-2.14598129203731	1.28294460451086e-07	0.00014663517502528
c1733263_g3	5.28318966093688	-0.416812034531529	1.28564689541785e-07	0.00014665997739252
c1773507_g4	8.97095842858973	-1.01047476176273	1.28643080762524e-07	0.00014665997739252
c1780300_g2	5.62783013044511	-0.360436578750696	1.2917674252297e-07	0.00014708149147201
c1747297_g3	6.13160215704339	-2.45951069086503	1.31012220964571e-07	0.000148982315485772
c1709494_g1	8.10684148120564	0.211347699206887	1.31860097300287e-07	0.000149756683822731
c1779718_g1	-3.29090436360409	2.91735789837475	1.33894496724279e-07	0.000151874953400697
c1480561_g1	-7.84792174511434	-1.80232687044696	1.35486598797243e-07	0.000153486814578358
c1765024_g1	8.16492695887424	-1.77681249575849	1.3899647578739e-07	0.000157264433794342
c1692379_g1	8.47424194546161	-1.52582590268035	1.39541795646373e-07	0.000157682580571071
c1769134_g1	-6.2109881336894	-1.93206664248337	1.43177253730726e-07	0.00016158714710288
c1772290_g1	-2.39983713360625	3.99063916066614	1.43616992191993e-07	0.00016187980523679
c1701875_g1	-8.18411636311503	-1.60808692891484	1.4566172956077e-07	0.000163978554981146
c1662636_g2	5.11345594266071	-1.99470109878894	1.45881341320239e-07	0.000164019985992516
c1677830_g1	-3.33758833454491	-0.388205552466863	1.46661667782663e-07	0.000164690957310759
c1612451_g2	-6.61315237068714	-0.951538396200041	1.46898902691841e-07	0.000164751159088723
c1686656_g2	-7.06570245939033	-2.44305370510881	1.48755206512051e-07	0.000166624773904064
c1767893_g7	4.40246398558547	-1.93853801842046	1.49707015389781e-07	0.000167428649192247
c1708448_g2	3.97074706401211	1.52664281788418	1.49846086365887e-07	0.000167428649192247
c1607924_g4	-7.67764446400844	-1.97353831135551	1.50354611505432e-07	0.000167787892094685
c1701449_g2	7.632989105192	-2.24668498505345	1.51878898217829e-07	0.00016927837120099
c897601_g1	-8.54721193282519	-1.2254915853208	1.52118435078941e-07	0.000169334995730021
c1638826_g5	-6.43643564634347	-1.18042479097375	1.52378744122433e-07	0.000169414574422574
c1777830_g2	-8.63762954265419	-1.15608279140983	1.53227078061485e-07	0.000170146912663963
c1777962_g21	-7.76107066535733	-1.86468346964447	1.56380307308444e-07	0.000173433686135843
c1478518_g1	-7.16465281535812	-2.37575121509826	1.57501553009764e-07	0.00017446155357349
c1760522_g9	-7.6796958250548	-1.95887550297669	1.58716308948531e-07	0.000175432463047598
c1770483_g4	-3.22140698659701	0.282670219136993	1.59049888211736e-07	0.000175432463047598
c1779707_g2	-5.81529502137324	-2.29627339397927	1.59155075026859e-07	0.000175432463047598
c1658539_g2	-9.18653048888379	-0.575365989535822	1.59160191034933e-07	0.000175432463047598
c1755718_g1	5.2724587796679	-2.07761014822254	1.59562424756902e-07	0.000175660021920536
c1770183_g1	7.27785909128004	-2.49576696796171	1.60080400840158e-07	0.000176014286032608
c1676278_g3	-7.88029177247161	-1.8168320680079	1.6139985336102e-07	0.000177247857077455
c1734353_g1	-5.55087622604684	10.0164298057801	1.64626416924631e-07	0.000180570223772557
c1753780_g1	-6.38401351333851	-1.88701432942645	1.65992725906479e-07	0.000181846551310455
c1438285_g2	-8.10687661544863	-1.54555813641064	1.67904604236303e-07	0.000183697869799551
c1780854_g1	4.24777642348447	-0.38961761682521	1.6809212336014e-07	0.000183697869799551
c1778760_g1	-7.50236430314693	-2.04807865361666	1.6970040101609e-07	0.00018522984574265
c1777962_g19	-6.94730226652292	-1.27946131297407	1.704121236957e-07	0.000185780688270356
c1771728_g2	6.11974124668453	-2.56306743705606	1.71684951259783e-07	0.000186941159392239
c1755221_g1	4.50575564620002	0.00563429361439691	1.72310631046476e-07	0.000187372128551873
c1649040_g4	-8.09573593569885	-1.58039854291252	1.72566973227625e-07	0.000187372128551873
c1617585_g2	-7.54538009760772	-2.07762875707347	1.72707256746266e-07	0.000187372128551873
c1768865_g2	5.09623357635435	-2.32059273019149	1.73253684969471e-07	0.000187737944125216
c1739831_g3	-4.87902324979726	-0.255282959784434	1.76364001594384e-07	0.000190705231868052
c1470401_g2	-8.24104616791842	-1.4470305765442	1.7641714363946e-07	0.000190705231868052
c1581657_g2	-8.06802639392065	-1.65574481231751	1.76738583510681e-07	0.000190822798284741
c1712051_g2	5.77743295703404	-2.30257135742414	1.77133997094395e-07	0.000191019854736812
c1597011_g3	-7.74562937110374	-1.89921853808538	1.7895774378957e-07	0.000192754891714724
c1773153_g1	-2.55536402995054	2.84636944503148	1.80250984007643e-07	0.000193915046011158
c1454276_g2	-7.47763046364602	-2.14718745999738	1.81338622533689e-07	0.000194851498906493
c1746869_g4	7.74605360974236	-2.1377330884431	1.83111663754104e-07	0.000196521307627733
c1681630_g1	-4.48070300195931	-1.7002336365587	1.87996970648518e-07	0.000201523318995465
c1665788_g1	-7.9113293413042	-1.74240683247441	1.88699497995011e-07	0.000202035013114653
c1763353_g1	-4.03978142270313	1.52110184131637	1.89210491969151e-07	0.00020234066272413
c1662018_g1	7.7819942374673	-2.00453936835356	1.90809804529853e-07	0.000203808040999862
c1750377_g7	9.34071166905671	-0.678496784714495	1.91585654754037e-07	0.000204393417752351
c1779731_g3	-2.52294837643232	2.51601158180695	1.92366500071616e-07	0.000204982726754461
c1666980_g7	-8.04288581814297	1.70226331935271	1.93901617120324e-07	0.000206369360889134
c1776894_g1	-2.32915366538345	4.14721090389149	1.94127808491576e-07	0.000206369360889134
c1720708_g3	-7.31662234371937	2.55499843817423	1.96353051565682e-07	0.000208487902522917
c1756700_g2	-5.56545702840193	-1.88310751283698	1.97716480738696e-07	0.000209687442412925
c1750643_g3	-7.40557145592459	-2.18197737910511	1.98916292245596e-07	0.000210710830650741
c1773622_g7	-7.19445140820462	-2.3375037107027	1.99219708815813e-07	0.000210783379225403
c229826_g1	-7.04251733579071	-2.43739393918977	2.04067486132725e-07	0.000215552661307199
c1752606_g1	5.61925300557341	-1.63965279295521	2.04207834974086e-07	0.000215552661307199
c1688797_g3	-8.07956803362365	-1.6208965198932	2.04920791899337e-07	0.000215832118524107
c1705370_g1	6.52424008001729	-2.03658859879578	2.04953695944303e-07	0.000215832118524107
c1369904_g1	-7.80449807313096	-1.81628311690837	2.0554306667722e-07	0.00021619901684674
c1689777_g5	-6.14974134880765	-1.32599494373349	2.08920568599791e-07	0.000219333881750613
c1609888_g1	-7.32595820289309	-2.18988827867178	2.09012339083052e-07	0.000219333881750613
c1765550_g2	-7.23418046815893	-2.38179476643595	2.10162677418727e-07	0.000220057738471696
c1777962_g5	-8.25624500680009	-1.43183867563235	2.1019266343251e-07	0.000220057738471696
c1689266_g3	-7.1540196683338	-2.36575244410659	2.13210641005399e-07	0.000222957200168002
c1766464_g1	-4.22224501685094	-0.759662037505407	2.16886208163015e-07	0.000226536760722278
c1735092_g4	-7.88171450751604	-1.6919151749264	2.17534409599783e-07	0.000226879602362386
c1741788_g6	-5.21422209678283	-1.59957634755586	2.17720182556842e-07	0.000226879602362386
c1638458_g2	-3.00768680478182	1.01946008804623	2.20697520391209e-07	0.000229715395174526
c1736507_g1	-3.03580797567604	1.85313427555081	2.23035993616761e-07	0.000231633025610334
c1669936_g1	7.47102074902548	-2.34534794796535	2.23056204737878e-07	0.000231633025610334
c1724177_g2	7.41490236952447	-2.4195508327032	2.27124282208696e-07	0.000235584858649539
c1655517_g1	-8.19508280632505	-1.60596036322117	2.28588314209529e-07	0.00023656058502211
c1763038_g2	-4.72144184992788	-1.1462453602806	2.28592285091281e-07	0.00023656058502211
c1646851_g1	7.16336380975221	-2.61403324540237	2.29026430544611e-07	0.000236736811136056
c1726282_g1	5.94148969367768	-1.98137073230522	2.2949898871149e-07	0.000236952291886882
c1747208_g1	-5.95284534381496	-2.18135719999201	2.30614248555623e-07	0.000237830088870774
c1080154_g1	-7.58394691964883	-2.10398211620108	2.30947269807934e-07	0.000237900081873265
c1734076_g2	6.99876124798005	-1.73080071669047	2.31229465083322e-07	0.000237917618258014
c1758575_g3	-3.4586989810823	2.13037374760685	2.31508518231806e-07	0.00023793188516034
c1208138_g1	-7.53758875006704	-2.15732751444022	2.32674644268788e-07	0.000238856761647747
c1643378_g1	-7.55529216318304	-2.10326217075108	2.35044995323198e-07	0.000240558742401043
c1601987_g1	-9.08339473850458	-0.715070963157317	2.3505711603602e-07	0.000240558742401043
c1780483_g2	4.93877868268998	-1.54455405423725	2.35136919386411e-07	0.000240558742401043
c1638826_g4	-7.86634107855977	0.569108837265306	2.35886543941432e-07	0.000241050793540114
c1707479_g1	-5.82865230576648	2.28335396204795	2.38675868536397e-07	0.000243623708896431
c1570542_g1	-7.09140875141388	-2.40938196097264	2.39519369941901e-07	0.000244206872884104
c1346763_g2	-7.27172573045405	-2.40270127977035	2.40484654169849e-07	0.000244912738233349
c1733015_g4	-7.17246082682664	-2.44842509905832	2.40800850068798e-07	0.000244956712358761
c1758668_g4	-5.79456378952323	3.09746003369883	2.44028977115229e-07	0.000247959418918777
c1722823_g5	-8.31284045151301	-1.32960619718715	2.44980500311079e-07	0.000248644676979759
c1780027_g1	3.23874236174666	0.868152820409861	2.46688605552304e-07	0.000250095417006609
c1744825_g1	-6.30132638277249	-1.84625946892833	2.57216668060965e-07	0.000260474552314893
c1778209_g6	-5.89606279921869	-2.15317701997008	2.60773534947466e-07	0.000263778751491133
c1773790_g4	-3.42385266175501	0.149098542926644	2.61456100774635e-07	0.000264171357713085
c1776700_g4	-7.74684763842036	-1.88573115141303	2.6446275149698e-07	0.000266908660094065
c1758247_g2	-3.02655955398401	1.71699322031362	2.65835178325971e-07	0.000267716535430099
c1759787_g2	-7.90839060278688	-1.64794651645185	2.65859991248786e-07	0.000267716535430099
c1744539_g3	-8.87212648224534	-0.890341706607629	2.70939717430649e-07	0.000272525869005114
c1763734_g2	-7.35479228345786	0.577185713177174	2.71824640676096e-07	0.000273109795920143
c435267_g1	-8.21762524892007	-1.54661349268937	2.74389388838257e-07	0.000275378295561788
c1763343_g3	4.09247210168941	0.109213280320268	2.75587271799953e-07	0.000276159150053353
c1734061_g1	-4.10304373716385	-0.871214798030048	2.75783026327714e-07	0.000276159150053353
c1735188_g3	-5.55367330849284	-1.45333039734671	2.79021159357512e-07	0.0002790902147615
c1589893_g2	-7.09365985682401	-2.4546174669436	2.80355562018957e-07	0.000280112670451863
c1446919_g3	-7.9832180860696	-1.67853824104487	2.81701911173104e-07	0.000281144774356568
c1496324_g1	7.04511847224268	-2.73659614165004	2.82715742986486e-07	0.000281575134081807
c216452_g1	-6.70188648684029	-2.80972177091735	2.82760783627361e-07	0.000281575134081807
c1671561_g2	8.32715217634908	-1.6402771106826	2.83980948882625e-07	0.000282135989917862
c1770183_g3	7.29623280407793	0.974970010388301	2.83992646453921e-07	0.000282135989917862
c1764279_g3	-5.31496540953882	-2.16894899564779	2.8426736625467e-07	0.000282135989917862
c1774912_g1	-5.42716056889407	-1.0527635641927	2.87098174804761e-07	0.000284630716679202
c1756764_g2	3.16937748417998	0.487620063338632	2.88592182775086e-07	0.000285796087653232
c1552680_g1	10.9251006886818	0.963814828212797	2.89636092577173e-07	0.000286384908025817
c1725592_g4	5.95580724900149	-2.56082671669116	2.89825145267773e-07	0.000286384908025817
c1714383_g1	7.52582164082308	0.109525786402084	2.93245804275315e-07	0.00028944619032289
c1096052_g1	-7.04744887449254	-2.50946126923273	2.99241897469555e-07	0.000295040015089483
c398349_g1	-8.33219432196475	-1.2949401648084	3.00929883998854e-07	0.000296378608541405
c1714916_g4	-7.10761554793995	-2.44613759956697	3.03134195343278e-07	0.000298222224796366
c1202752_g1	-4.75201738122426	-1.57029559963211	3.03733523071496e-07	0.000298484555352961
c1358528_g1	-9.43121566577488	0.934648360758872	3.05124332258914e-07	0.000299523264374188
c1760650_g2	-7.22197128434107	-1.19294145092989	3.06645122191117e-07	0.00030068715827602
c1698446_g6	-8.15280719713606	-1.55408218554369	3.08122217785248e-07	0.000301805712320651
c1504185_g1	-7.82126557674897	-1.83076084988505	3.11093215891887e-07	0.000304383508559379
c1626236_g2	-7.3963850133132	-2.21150979337939	3.15488286786848e-07	0.000308142127876313
c1764447_g1	-4.85027324419708	0.28050471343628	3.15621569152709e-07	0.000308142127876313
c1565492_g1	7.484658210805	-2.32206241905906	3.18396669839452e-07	0.000310513583594231
c1777328_g3	-5.89387290128749	-1.11954852865065	3.19212394934366e-07	0.000310971100334204
c982256_g1	-4.4540700755481	-1.10240903040968	3.22025834577581e-07	0.000313127510853047
c1753033_g3	9.10277370465041	-0.820426285312108	3.2212394760423e-07	0.000313127510853047
c1154368_g1	-7.83656467724193	-1.74653076348228	3.23036081357165e-07	0.000313674327908483
c1743688_g1	-5.46715758396451	-2.48551334058165	3.2629704033165e-07	0.000316498252022101
c1762484_g1	6.29963168294193	-2.15701663945087	3.27087849272368e-07	0.000316922693628351
c1729547_g2	-7.23092302373654	-2.26618119374335	3.28640951013853e-07	0.000318084025189375
c1501951_g1	-5.2658927369164	-1.36322150938757	3.29624670902962e-07	0.000318692356117347
c1629652_g1	-5.69917699230971	-0.893470193634349	3.30735370292666e-07	0.000319422013352773
c1773714_g3	-4.88368555347303	-1.99391861800362	3.34426208457597e-07	0.000322639302800798
c1678858_g2	5.79985809424972	-1.61282522765371	3.35274152518802e-07	0.000323109930903571
c1615189_g1	7.45615171274611	-2.34117823907882	3.38400681137628e-07	0.000325773107222816
c1184608_g1	-8.9336889714077	-0.764680839837222	3.41515864331975e-07	0.00032817026286909
c1601449_g1	-7.73854594534851	-1.87720214043563	3.41622280238035e-07	0.00032817026286909
c1409615_g2	-8.20935806881172	-1.44949438058961	3.42594145355449e-07	0.000328751876239686
c1614342_g4	-8.04262846275826	-1.61160549899584	3.42985565431903e-07	0.000328775849346093
c1671530_g1	-7.12509768036479	-2.42420981138058	3.45831655058874e-07	0.000331150233954358
c282713_g1	-6.72955044703184	-2.69753712142688	3.51228988135276e-07	0.000335959888265148
c1779772_g3	5.37107648825411	-1.60472692298227	3.54818337818296e-07	0.000339031755797665
c1765122_g1	-5.10698253163075	-0.363679001602709	3.5532186665329e-07	0.000339151697704679
c1598957_g2	-7.13109655702853	-2.48036938318078	3.57266554268564e-07	0.000340599567130493
c1776188_g6	-8.42733950284796	-1.40882309516328	3.57597999421463e-07	0.000340599567130493
c1751796_g2	-7.19438575197962	-2.3919109333328	3.58101397955611e-07	0.000340717340908303
c1630902_g2	-7.45285500358859	-2.09943867904346	3.59211674172451e-07	0.00034141167025885
c1780621_g1	-5.54592315636654	-2.49914288930317	3.62108493220014e-07	0.000343800747623119
c1767677_g3	-6.95079155599074	-2.53917024938598	3.68347827788612e-07	0.000349354941590015
c1750024_g1	-2.12648203661421	2.56361083649882	3.69440807343684e-07	0.000350021562879108
c1675234_g3	-7.59917092754453	-0.0762146216482272	3.7399836718046e-07	0.000353965783753573
c1747300_g2	4.15607357346282	-0.797749572628482	3.75770713588479e-07	0.000355268441714733
c1668221_g1	-3.36056141189452	3.14689525498675	3.77466991820309e-07	0.00035626492762629
c1769037_g2	4.08701590875892	4.37633753386524	3.77618857063917e-07	0.00035626492762629
c1702416_g2	3.72521960594899	-1.36644136342015	3.78509943876895e-07	0.000356730513513777
c2993542_g1	-7.21092709618806	-2.410965835202	3.81909814338492e-07	0.000359557069717115
c1770404_g5	5.50692914728494	-2.1608809296625	3.84731383039483e-07	0.000361539289590819
c1364269_g2	-7.30047245260664	-2.39271696059616	3.85022601736336e-07	0.000361539289590819
c1730889_g3	8.74508127651937	-0.0469786407865405	3.85224126078967e-07	0.000361539289590819
c1762992_g2	-6.30193591730525	-1.10044679236337	3.8911785936441e-07	0.000364812020913954
c1761138_g3	4.8699655798783	-1.85612390082152	3.92215593805096e-07	0.000367332421195194
c1759036_g8	7.29410363177621	-2.49915237158719	3.9290906922988e-07	0.000367598186561597
c1758147_g4	-3.11836621932889	0.787596493270651	3.94129329532161e-07	0.000368355734689067
c1760490_g2	-4.97343354550983	-1.98369350847184	3.99574348851436e-07	0.000373056083689056
c1757941_g1	4.33420918770107	-1.33899218559802	4.04159590696092e-07	0.000376944777841506
c1766334_g3	-5.43941927647597	-1.88388453516461	4.05178544887962e-07	0.000377144814940168
c1449783_g1	-7.81342999203597	-1.94452448935893	4.05214764687359e-07	0.000377144814940168
c1765330_g1	5.6021462122766	-1.7554664068858	4.0721582172752e-07	0.000378614501556486
c1736130_g2	-8.28333177989557	-0.0471639384266664	4.12766432428991e-07	0.000383230606557347
c1752428_g2	3.30076932851374	1.91417029265545	4.13034897205992e-07	0.000383230606557347
c1739664_g3	-6.53859187084327	-0.536438984852188	4.19992108164785e-07	0.000389283222388248
c1765771_g3	7.16806238547118	-2.58155358058547	4.22027712662557e-07	0.000390766303829231
c1292326_g2	-7.56850398895984	-1.95608191257085	4.25366854483028e-07	0.000393201744570619
c1726279_g1	-7.89992213314627	-1.71155701701709	4.25534476392767e-07	0.000393201744570619
c1631437_g1	-7.87995109931162	-1.7160380823001	4.28664071902523e-07	0.000395686045185726
c1775627_g4	-6.18456184256768	-1.90089782730053	4.29154300469243e-07	0.000395731428340817
c1698464_g3	-7.18696292253107	-2.3962039386403	4.30995587009422e-07	0.000397021275736928
c228849_g1	-7.47180213164994	-2.23068096436847	4.31738995961645e-07	0.000397298179933025
c1728173_g2	4.63603344946711	0.15221935558316	4.32716627869323e-07	0.000397713677703494
c1742329_g2	6.32413935749959	-2.25086095002008	4.33387418116708e-07	0.000397713677703494
c1355366_g1	-6.93379574348578	-2.57144862711594	4.33520329187221e-07	0.000397713677703494
c1698446_g2	-7.77048829039063	-1.91406686804336	4.38628971761304e-07	0.000401989339429644
c1671862_g1	-4.04042912221702	1.72738993243703	4.43884968461099e-07	0.000406391182829188
c1778744_g4	-3.37298473329508	-0.0721237968136675	4.47765308442716e-07	0.000409525877239134
c1766364_g7	3.28396378247531	-0.898207404492962	4.50716501928256e-07	0.00041180525589926
c1554828_g1	-9.08260127336585	-0.680704524070228	4.53797578301458e-07	0.000414198546082188
c1705610_g1	-4.61012467238544	-1.9875796205888	4.54475903725476e-07	0.000414396117167052
c1648736_g2	-5.48372861263515	-1.22607234230148	4.56951581211503e-07	0.000416230468627154
c1446919_g2	-7.4411865430249	-2.1224127657171	4.6008029062927e-07	0.000418655333183544
c1748681_g1	3.90158660696723	-0.192923331501913	4.6098072925842e-07	0.000419049697939917
c1774405_g10	-9.20600295237222	-0.687035997972184	4.63719265444976e-07	0.000421112476499061
c1779810_g1	5.76052116489809	-2.0612315717266	4.65582425365315e-07	0.000422376941204366
c1661916_g4	-6.78796564769709	-1.44723561837399	4.67029568029353e-07	0.000423261821299427
c1767504_g7	10.717637261398	0.760167252385698	4.73330166165736e-07	0.000428539090158985
c1690958_g2	-6.93056801345269	-2.53264919763208	4.74563432503818e-07	0.000429222532296311
c1761572_g1	5.73964329784121	-2.14820912488361	4.76439178787136e-07	0.000430485108630162
c1767297_g1	4.3892118974945	-1.51945979746019	4.79505480163114e-07	0.000432819784630693
c1673530_g2	-7.87918868819202	-1.66206694576573	4.86780554169708e-07	0.000438519486267151
c1674051_g1	-4.74767385029467	-0.487027219797183	4.87164713840811e-07	0.000438519486267151
c1715054_g3	6.43619773901345	-1.23357948762164	4.8728623217927e-07	0.000438519486267151
c1525628_g2	-7.14894427348087	-2.33934780786435	4.89697736738884e-07	0.000440012605556247
c1688757_g4	-2.21821302055039	3.53983696295769	4.903694143982e-07	0.000440012605556247
c1346763_g1	-6.83907776076137	-2.72336086507769	4.90416647781983e-07	0.000440012605556247
c1748650_g5	4.93749284957567	-1.726161056891	4.94121826067896e-07	0.00044289407894934
c1623751_g1	4.95923476116151	-1.63748120705679	4.95953294465514e-07	0.000443872829622811
c1443167_g1	-7.48855443291177	-2.12269288102813	4.96502230116775e-07	0.000443872829622811
c1174677_g1	-8.52318620251051	-1.23381759096789	4.96697942026948e-07	0.000443872829622811
c1573904_g2	-7.39971323620975	-2.07666654871063	4.97427252505269e-07	0.000444082263032122
c1737420_g6	-7.2159615377469	-2.38353954878133	5.04220008044203e-07	0.000449699089520314
c1772121_g2	-7.72489974186	-1.94183613225664	5.13881161871277e-07	0.00045770855386428
c1684822_g1	-10.3657321312336	0.450172311686296	5.14220808557073e-07	0.00045770855386428
c1755642_g11	-8.04006021766631	-1.65024994770237	5.16830876209608e-07	0.000459575849766637
c1739086_g6	4.68473416883935	-2.52527755158982	5.1918659808928e-07	0.000460764166941107
c1777962_g10	-7.42024232759099	-2.14796167819142	5.19194327354277e-07	0.000460764166941107
c1737638_g4	-5.51356890566451	-1.10626391079925	5.20707318233197e-07	0.000461650258379275
c1657328_g3	6.0201568766559	-1.78343809580648	5.26085495448579e-07	0.000465958026058603
c1628285_g1	-7.88800782409473	-1.87006841079561	5.26988369822649e-07	0.000466297395610471
c1722823_g1	-8.12131386379182	-1.50241523617922	5.29629040121698e-07	0.000468172242991202
c1746897_g1	7.4070665509418	-1.26147051690236	5.30922828970673e-07	0.000468853978794021
c2853879_g1	-5.50676688006944	-2.54402125410311	5.32347687887524e-07	0.000469650007101101
c1714868_g1	6.99653132246633	-0.97414827263015	5.40516391152064e-07	0.000476388209727149
c1776741_g2	-8.70733491865612	-0.986902321922584	5.43443828933115e-07	0.000478498291543697
c1706454_g2	-5.67942246485982	-2.43559597142752	5.4771663750457e-07	0.000481787663661887
c1589305_g1	-7.30595896741244	-2.19240894380229	5.50958144903955e-07	0.000484164318008831
c1534439_g1	-7.04045781649631	-2.38868744493598	5.52790943274124e-07	0.000485237561988071
c1549533_g1	-4.91688114391746	-2.0153061851797	5.53261094705431e-07	0.000485237561988071
c1778841_g5	3.09995610436143	2.53644459682673	5.54836386964449e-07	0.000485481371587045
c2997193_g1	-7.26978523285342	-0.996988591296842	5.55112455105846e-07	0.000485481371587045
c1708253_g2	6.97113179881958	-2.71707527313561	5.55162364775171e-07	0.000485481371587045
c1685408_g1	-7.70642390287714	-1.78350709384049	5.56531260266653e-07	0.000486204567087602
c1644464_g2	-7.81086030567924	-1.82431404937156	5.6392127329747e-07	0.000491931944715139
c1630273_g1	7.05331403739745	-2.78777142573544	5.64183636950362e-07	0.000491931944715139
c1106266_g1	-7.32804365060707	-2.38888572158624	5.6823318917179e-07	0.000494981862577759
c1669475_g3	-6.9372287184726	-2.49806616664523	5.6948701518e-07	0.000495592898868894
c1743295_g1	-7.22303938690119	-2.3477038103944	5.83330758746468e-07	0.000507148439945759
c1780560_g1	-5.48805900963562	-1.46851312651005	5.85285294560912e-07	0.000507988742887077
c1497041_g1	-8.30708026984346	-0.075872621473957	5.85429648565503e-07	0.000507988742887077
c1743465_g4	-7.45000900594343	-2.0756810483742	5.88325809692792e-07	0.000510008560023368
c1005901_g1	-7.8597695720029	-1.76977991331473	5.92865884985541e-07	0.000513161331059753
c1711908_g1	-5.66290502970972	-1.41121115652948	5.93106611640111e-07	0.000513161331059753
c1725972_g3	7.11311367532074	-2.66096831011827	5.95754696657061e-07	0.000514955896381543
c1762484_g3	7.38574860008727	-2.47661456658996	5.97893262634161e-07	0.000516024714826277
c1492113_g1	-7.70995503325468	-2.03281838937391	5.98141489418815e-07	0.000516024714826277
c1708532_g3	-8.66619814489297	-1.05011406011665	5.9901699828792e-07	0.000516283601573376
c1695537_g1	-3.60945051527161	1.30276228125548	6.03948103591209e-07	0.000520034093474388
c1760218_g2	-5.38902663199896	-1.53084799482793	6.08069275365621e-07	0.000523080662878326
c1777459_g3	-5.07308917088602	-2.23315164387244	6.14489537496093e-07	0.000527451374721371
c1573904_g1	-7.15726236109986	-2.35311754190131	6.14560422117948e-07	0.000527451374721371
c1633332_g2	-7.51802563688068	-2.0570691108551	6.15173082529938e-07	0.000527451374721371
c1772746_g3	4.73743874373737	-1.19242754999662	6.15501614241822e-07	0.000527451374721371
c1739019_g3	-7.90679341919311	-1.7658824911102	6.17434653678537e-07	0.000528603010346149
c1762715_g1	5.74788912551612	-1.65102149012543	6.30601302496175e-07	0.000539360688110794
c1759336_g3	9.94085916776343	0.0305635767512329	6.35975503345669e-07	0.000543439250536008
c1639639_g2	-7.24241727168039	-2.24448499519919	6.39643516498058e-07	0.000546053506336271
c1776594_g1	-2.63357646198648	3.12232997589036	6.45325297346225e-07	0.00055038027940644
c1640157_g2	-7.57757015616726	-1.96961762847023	6.49579717636063e-07	0.000553482633824182
c1649820_g1	-5.02369729832043	-2.26362670383044	6.53221481706069e-07	0.00055605757519856
c1446662_g1	-7.15954254228572	-2.47758083299607	6.64724716048994e-07	0.00056531340206911
c1733156_g2	6.58980722567068	-1.85753915846679	6.74504320740303e-07	0.00057308723074172
c443943_g1	-7.11384873374076	-2.37057820906288	6.7557378930659e-07	0.000573452853726809
c1775866_g8	-7.37370890900187	-2.15659022079742	6.77508087710632e-07	0.000574551192317494
c1762375_g2	8.84269707372227	3.24565541511183	6.82778856888706e-07	0.000577998329084616
c1699587_g1	-10.5841770625537	0.653705929220771	6.82861352964699e-07	0.000577998329084616
c1724948_g4	6.0928654565123	-1.76154377558982	6.86411172506971e-07	0.000580331329418021
c1778937_g4	-5.83576234981507	-2.26121290401588	6.86911234724447e-07	0.000580331329418021
c1779990_g1	-6.47536636194319	-2.94951047648323	6.90787654004974e-07	0.000582978731907223
c1325802_g1	-9.83399134637883	-0.0141188836138824	6.91698854745867e-07	0.000582978731907223
c1696765_g1	7.3073106998637	-2.49981007121035	6.91994121277892e-07	0.000582978731907223
c1779360_g5	3.8650758786265	2.56153693433448	6.94109356623738e-07	0.000584212181208877
c1704742_g3	-4.77242673049387	-2.08638915678705	7.04932607191188e-07	0.000592765739165222
c1764381_g4	-2.52289385183692	6.39168276697505	7.09803567939522e-07	0.000595866503571627
c1756933_g2	-3.78675496945623	1.23645325400754	7.09948365419115e-07	0.000595866503571627
c1479899_g1	-6.87149214448958	-2.62302369131749	7.16465999913989e-07	0.000600774819976475
c1666980_g3	-7.58953026141782	2.5351685362505	7.18541308105046e-07	0.000601952445882937
c1520983_g1	-7.59506438341341	-2.01296488091965	7.24770834775681e-07	0.000606604792834987
c1596989_g1	6.66781621117103	-3.01437282346972	7.26249888854513e-07	0.000607276214145223
c1416106_g1	-7.0659239416437	-2.48209872132085	7.39945330818266e-07	0.000618151982874699
c1477577_g1	-7.20430156483121	-2.30622880137601	7.40860094332713e-07	0.000618340442378963
c1487805_g2	-6.87474642300515	-2.5933987825888	7.51413491174996e-07	0.000626565720612465
c1767598_g1	-5.21843745424992	-0.377604663605983	7.62763077885714e-07	0.000635439010461259
c1735984_g2	-2.7802508220744	1.2891326474058	7.71759974478178e-07	0.000642337688145881
c1776305_g2	-5.40801256598012	-1.09407218731519	7.74714859898014e-07	0.000643955388696244
c1770167_g1	5.11553802450665	-2.32677393227343	7.75139062341252e-07	0.000643955388696244
c1591395_g2	7.23559232951928	-2.61113913686039	7.76830289746981e-07	0.000644763391514677
c1639336_g1	-5.84340797363934	-2.33036725234314	7.80476548643163e-07	0.00064719106277885
c1769535_g3	-7.37530816254013	-2.17241844365234	7.83596878761046e-07	0.000649178539940668
c1750802_g4	5.16466521203018	-1.10780527159429	7.88701092875787e-07	0.000652804402169926
c1720616_g9	7.14098686673915	-2.69152593632861	7.95819214013193e-07	0.000658088946392023
c1701449_g1	8.07786329677531	-0.713962524013271	7.9896858107538e-07	0.000659571513463912
c1747634_g3	-7.03012015242648	-2.42853285983532	7.99297370568058e-07	0.000659571513463912
c1737368_g4	-7.83643881791346	-1.74575746788698	8.00056719568029e-07	0.000659571513463912
c1757329_g1	7.25644124854461	-2.46665274100537	8.0055257022476e-07	0.000659571513463912
c1684515_g3	-3.8868233330436	0.578693778766571	8.02023135237537e-07	0.000660176882058801
c1506549_g1	-8.28722961715754	-1.5433835118597	8.03609648048332e-07	0.0006608764946299
c1739019_g5	-7.45528123112414	-2.17072385850524	8.08295683417292e-07	0.000664121492369075
c1747297_g1	7.92871557237271	-1.88089024762035	8.15865582733158e-07	0.00066972785898537
c1766854_g3	-9.70383541975128	-0.199544651160715	8.21962609161489e-07	0.000674116029357486
c1771276_g1	7.25493303099168	-2.51274350927447	8.25550887902022e-07	0.000676440565064136
c1665493_g1	-4.42652752881151	-2.10161468408836	8.30921297501673e-07	0.000680219770426137
c1772602_g2	6.82173345064821	-2.91432290938459	8.39906725437134e-07	0.000686948762087654
c1691412_g1	7.97376511782136	-1.90718255920698	8.41748512646999e-07	0.000687828127517455
c1717610_g1	-6.81370027114409	-2.64414071130157	8.44124946834944e-07	0.00068914237766073
c1777962_g3	-7.52000932400033	-2.1133678246262	8.57552558115557e-07	0.000699468201179596
c1779967_g1	4.4626425974657	0.380295234207106	8.69968640586013e-07	0.000708950956988069
c1694776_g1	5.36687731982255	-2.57896602233432	8.83586557540172e-07	0.000719395007558356
c1691378_g2	-7.19023978661089	-2.28280410391976	8.84928960856522e-07	0.000719834752599828
c1349253_g1	6.15925271353636	-2.48174248845171	8.92570051204854e-07	0.00072460556198362
c1725526_g4	-6.80432824463856	-1.48731572475848	8.92953908436477e-07	0.00072460556198362
c1673862_g2	-8.31636104510671	-1.28069274958624	8.93216786429538e-07	0.00072460556198362
c1484965_g1	7.53112485613863	7.96786956822545	8.94201703999306e-07	0.000724749269436012
c1730807_g1	-6.55237439200739	-2.93615361143098	9.0138811796437e-07	0.000729914485538112
c1761831_g2	6.46592988187688	-1.40801167915926	9.0295760851291e-07	0.000730304071791125
c1769383_g1	-6.98430520723775	-2.54614377364636	9.03880865867908e-07	0.000730304071791125
c1728745_g1	3.11960528379737	0.573858746596002	9.04311111140766e-07	0.000730304071791125
c1775636_g1	-7.73698826258317	-1.98728097222846	9.07606714465082e-07	0.000732306395292976
c1725406_g1	4.88128528307104	-0.161100020937688	9.11392439385351e-07	0.000733640941306113
c1661224_g8	5.12788315321851	-1.98377346254301	9.1171696784896e-07	0.000733640941306113
c1768706_g1	6.00959568263013	1.03915522274502	9.11804936470305e-07	0.000733640941306113
c1742626_g3	8.19991917508202	0.17097185577667	9.12531447621237e-07	0.000733640941306113
c1653616_g1	-6.64128322028408	-2.80629757399517	9.14410962822628e-07	0.000734493852180523
c1736959_g1	-8.38094523657033	-1.32817666022149	9.19907892283917e-07	0.000738248299580287
c1743169_g1	3.78761707899784	3.00689199477752	9.28127892949317e-07	0.000744179414090949
c1192591_g1	6.85746663355678	-2.88531518725373	9.29445513022276e-07	0.000744570501861493
c1726713_g1	-4.88790386637464	-1.92350085237181	9.32320340544116e-07	0.000745787018240659
c1069151_g1	-7.48292867379395	-2.23205825510608	9.32626523275197e-07	0.000745787018240659
c1779071_g5	3.18300989356991	2.20874532633677	9.38185664655771e-07	0.000749564397518949
c1703085_g1	4.12889118718431	1.9081996279668	9.39480353719753e-07	0.000749930998154043
c1402723_g2	-8.06082920820639	-1.63848833631512	9.50848347058283e-07	0.00075833071612829
c1482941_g1	-7.59762069409456	-1.92301468721992	9.542831353021e-07	0.000760394159166981
c1675610_g1	-7.37390409271424	-2.1682250116487	9.5557071483192e-07	0.000760488387330376
c1579324_g2	-7.15891914109528	-2.44559316241576	9.56096596949991e-07	0.000760488387330376
c1611372_g1	-3.5082585155888	-0.938705394023806	9.57000789017367e-07	0.000760533358656988
c1709456_g3	-2.66876475148778	5.46455393560575	9.58594398350337e-07	0.000761125648917421
c1767138_g1	-2.87526291003262	-0.621984606271399	9.64458752283235e-07	0.000765104872361688
c1778975_g7	-6.63513866762637	-2.77145215871283	9.73988668494299e-07	0.00077198238615176
c1720258_g2	-7.68183591665495	-2.08462923770822	9.79253113377511e-07	0.000775469935472901
c1998110_g1	-5.69149735835923	-2.36750534128876	9.85931098962705e-07	0.000780069728812624
c1710678_g1	4.02711073909353	-1.20175437994341	1.00125900070568e-06	0.000791499209807184
c1751872_g6	5.98179049689793	-2.08680401608501	1.00508776331714e-06	0.000793826455263144
c1401091_g1	-7.08229107799231	-2.44559745934864	1.01265472225444e-06	0.000799099468083174
c1760589_g1	7.08500706582343	-2.67240195552654	1.0231202394943e-06	0.000806648495184139
c1699854_g1	8.17427011930297	0.813056002254029	1.02690743404584e-06	0.000808923566101384
c1627563_g2	-9.61107623732318	-0.236983341907648	1.0312224058008e-06	0.000811610025769657
c1780157_g2	2.87403871425927	1.70157171887076	1.03384986169093e-06	0.00081296480333572
c1502391_g1	-7.09602526521084	-2.49881007363045	1.03816709560092e-06	0.000815644796715627
c1691378_g1	-7.51564649917478	-2.03788478460173	1.04389998596549e-06	0.000819431350138169
c1734641_g1	-3.86594658498446	-1.15748726464319	1.04493987624059e-06	0.000819530634300993
c1743295_g2	-7.83856896499285	-1.75183047626976	1.05457784176226e-06	0.000826367196804903
c1760841_g3	-6.23201343039801	1.15245438276193	1.06690505459793e-06	0.000834687136317895
c1647204_g1	-4.82207147858351	-1.24853540507697	1.06737237051078e-06	0.000834687136317895
c1775895_g4	5.95844055926421	-1.09729819621076	1.06798633169154e-06	0.000834687136317895
c1537860_g1	-7.4476962735837	-2.07472353754665	1.07574874055844e-06	0.000840022137947194
c1735291_g1	-6.82403010214147	-2.69914356474535	1.08245479557109e-06	0.000844523701384245
c1738982_g3	-6.92597270295168	-2.58922793693761	1.08462075450588e-06	0.000845165943540236
c800338_g1	-7.05585040414665	-2.42046999809502	1.08516194092248e-06	0.000845165943540236
c1779327_g1	-2.13218457757656	4.76128546445897	1.0889853955091e-06	0.000846697513843635
c1215750_g1	-7.39269995590222	-2.19806164903221	1.08901579650918e-06	0.000846697513843635
c1675541_g1	-7.65984300204145	-1.95476295733345	1.09615067776049e-06	0.000851481507153661
c1747979_g1	4.59468643753619	-1.29480978800582	1.09706697146262e-06	0.000851481507153661
c1470613_g1	-7.859384958207	-1.76888338369992	1.09833958654537e-06	0.000851732446429915
c1712668_g2	-7.21428117136671	-2.33007586879016	1.10078353936714e-06	0.00085289050842665
c801771_g1	-6.47981862947959	-2.90283164562223	1.10789491981523e-06	0.000857659789254924
c1726259_g4	-5.74515904148042	0.742536357463539	1.11237392387152e-06	0.000860384790279185
c1539401_g1	-7.67486942577344	-2.0224795887752	1.12022826975094e-06	0.000865713564722206
c1414993_g1	7.19880840182726	-2.65039959605184	1.12120942706408e-06	0.000865726131298873
c1534573_g1	-3.46817666754478	2.3914428667969	1.1226102154345e-06	0.000866062409899028
c1750455_g4	-5.79946066389102	-1.17654269509858	1.1287479024989e-06	0.000870049356164834
c1774478_g1	-3.02887024364654	2.47865008658184	1.13086131406966e-06	0.000870930171615632
c1780021_g2	-7.0365871147681	-2.43256264631146	1.13207243818449e-06	0.000871115177643884
c1514052_g1	-7.72252104328911	-2.05732207091664	1.13770151127995e-06	0.000874696508443551
c1764448_g6	-3.26193288109767	0.833993929746685	1.14248721962912e-06	0.000877623859734659
c1474631_g1	8.25345685936996	-1.76258532220848	1.14710877966416e-06	0.000880420216858717
c1661646_g6	8.34318622695749	-1.76349413225108	1.15492487545515e-06	0.00088508716019145
c1756340_g1	-4.09054942063086	-1.36549630946444	1.15516233951484e-06	0.00088508716019145
c1227796_g1	-6.54477531237404	-2.81835109660518	1.17905327873195e-06	0.000902381586849441
c1655666_g2	5.47094651002479	-2.23878085758003	1.17974548258334e-06	0.000902381586849441
c1757135_g1	-7.17357281385474	-1.11157401955162	1.18499165913831e-06	0.000904913480865716
c1754558_g4	6.6842565304368	-3.0287212060747	1.18507274678643e-06	0.000904913480865716
c1698243_g3	-7.80599406137261	-1.8387906734647	1.18611491037173e-06	0.000904939108940089
c1773661_g1	-3.00153677007547	2.01341389498811	1.18941557965451e-06	0.000906391475821435
c1735436_g1	-9.00381383974402	0.499434231149255	1.19003898535441e-06	0.000906391475821435
c1749671_g4	3.94761617568296	0.275774487644129	1.19394564998394e-06	0.000908086401719614
c1779940_g5	-4.68976996474628	-1.89443805412733	1.19428854177577e-06	0.000908086401719614
c1735988_g1	-3.89007175469264	-0.659368440739277	1.2095928957487e-06	0.000918944417535512
c1753594_g1	5.10439120218466	-2.26580583247546	1.21298171090057e-06	0.000920739320319482
c1698047_g3	5.27823404657204	-2.69183123044026	1.2141203509296e-06	0.000920824589604188
c1506533_g1	-7.94198834241154	-1.68898754930407	1.21987863964231e-06	0.000924410433122596
c1776791_g16	-7.09831685404904	-2.40963422867629	1.22313847372974e-06	0.000926098521246196
c1715618_g1	-5.2987000819127	-2.64373165127831	1.22608581260853e-06	0.000927547356627534
c1779986_g2	-7.10988670519149	-2.47606690181562	1.22785122561117e-06	0.000928100364233619
c1657219_g2	-7.57645230698242	-2.13737660526958	1.23075512301708e-06	0.000929019980833966
c1601511_g1	-7.99779219501256	-1.83920175899109	1.23113873401631e-06	0.000929019980833966
c1624128_g1	-6.16210119234291	-1.82827295284902	1.23318230269472e-06	0.000929780077301142
c762498_g1	-9.46136037483678	1.00913547611866	1.24907957472345e-06	0.000940975377155768
c1165270_g1	-6.37774272743563	-2.98014013066351	1.25488279974794e-06	0.00094455407328477
c1728298_g6	7.01775785691955	-1.20212686889524	1.25628958154238e-06	0.000944820327687023
c1502393_g1	-8.18597970761041	-1.60808065339795	1.25916863898612e-06	0.000946192466171196
c1772249_g5	-3.41782247288999	-0.407454684057569	1.27238453655542e-06	0.000955323346156758
c1723768_g2	-9.39070718142376	-0.441493363252685	1.27951780734389e-06	0.00095987585797717
c1681374_g2	-11.9636638441972	2.07445223116362	1.28398679314111e-06	0.000962423724741562
c1743140_g1	-4.77919237741848	1.29444179533133	1.29058494271837e-06	0.000966018602072524
c1365557_g1	-6.7715653251273	-2.66798998846476	1.29093613830797e-06	0.000966018602072524
c1737420_g3	-6.88331955094112	-2.62050279223737	1.29316627554465e-06	0.000966881026730604
c1778083_g5	4.14719373236072	0.263938345730621	1.300244382505e-06	0.000971363751340465
c1735410_g1	7.48842863693322	-2.29594454039981	1.30492169318328e-06	0.000974046964560138
c1698500_g2	-3.88431148305313	0.969531996231599	1.3076989739857e-06	0.000974995657013193
c1717682_g4	-6.69909943998596	-2.70116454441936	1.30879580683751e-06	0.000974995657013193
c1754623_g3	-6.63102471078268	-2.7569266171302	1.30945269587783e-06	0.000974995657013193
c1265294_g1	-6.61886302025108	-2.75518138541508	1.31421399356305e-06	0.000977729442564369
c1419781_g1	-6.90127192421057	-2.49392736586798	1.31638159810125e-06	0.000978530679545647
c1774074_g3	-4.84075271655838	-0.484287695441811	1.32765200253784e-06	0.000985315609696459
c1697406_g3	-6.51427138906902	-1.73934405954374	1.32770548662763e-06	0.000985315609696459
c2076052_g1	-8.66663771775556	-1.07146450037169	1.33044841343215e-06	0.00098653519536894
c1736501_g2	5.0696835247411	-1.82388413393265	1.33462964955801e-06	0.000988818400855275
c1730178_g3	-2.82462384832309	1.23151315139323	1.3382396781977e-06	0.000990674983953708
c1776700_g10	-8.06163156154688	-1.56306931232758	1.34333759903001e-06	0.000993629057936443
c3133871_g1	-7.58390026263605	-2.16371581608397	1.34885808077919e-06	0.00099595694835806
c1779405_g3	-6.03557088425525	-2.00698583656093	1.34895365223754e-06	0.00099595694835806
c1604733_g4	-7.44392180650604	-2.15145200276669	1.34981492785888e-06	0.00099595694835806
c1773695_g2	10.9471185506165	0.970218886198886	1.35492129746806e-06	0.000998903201607957
c1759737_g2	2.25901030054218	0.932665896505575	1.3590895318232e-06	0.0010011535533017
c1763489_g5	-5.43112085458664	-1.91858787717738	1.36243029266589e-06	0.00100239594739947
c320924_g1	-6.88409560197884	-2.57640127370917	1.36301055460896e-06	0.00100239594739947
c1777544_g3	-9.28192220863269	-0.611662903590059	1.37595120349787e-06	0.00101034850467868
c696397_g1	-7.12394475367492	-2.37140032020487	1.37607623611251e-06	0.00101034850467868
c1765771_g2	5.45316684833638	-1.91471177617518	1.37896928247342e-06	0.00101164478950071
c1768843_g1	4.89415078997192	-2.89926040707653	1.39133758764996e-06	0.00101988455315888
c1761138_g4	4.85383686182937	-1.59480220087606	1.39382887647861e-06	0.00102087667935665
c1746624_g2	-3.09364409294831	0.666666511418936	1.40558344083258e-06	0.00102864631806745
c1763828_g4	6.14843787804546	-2.546625279043	1.40896248286686e-06	0.00103027884010006
c1758680_g1	-3.29489901268957	-1.57913602878853	1.41509684930814e-06	0.00103392184473123
c924262_g1	-7.49407801663319	-2.03275284842434	1.41782774344292e-06	0.00103507424217034
c1777662_g2	-2.17843617198667	0.940802559170105	1.42094688273608e-06	0.00103623285941943
c136040_g1	-7.49690740816774	-2.17646429932382	1.42172466785847e-06	0.00103623285941943
c1577642_g3	-6.62943863843718	-2.72904086098091	1.42868094875595e-06	0.00104025091929125
c1778459_g3	-9.25844805343153	-0.532819640788047	1.43065487552505e-06	0.00104025091929125
c1229960_g1	7.10411222483603	4.55522963990147	1.43071573635667e-06	0.00104025091929125
c1751061_g2	7.15381542612664	-2.67403543283039	1.45119258917582e-06	0.00105428495323523
c1748731_g2	5.7601127414349	-2.06643131339049	1.46645299871634e-06	0.00106450962169439
c1775332_g5	-3.3331104393373	1.04453363081762	1.47208069065534e-06	0.00106773094699367
c1598957_g1	-7.98816789424927	-1.66198652690626	1.47668043060498e-06	0.00106947750124403
c338353_g1	-7.36477771181154	-2.21471125254562	1.47687264026222e-06	0.00106947750124403
c1679848_g2	-8.43824034200199	-1.43721537704328	1.48746714444379e-06	0.00107628084376786
c1750850_g1	7.35846095166265	-2.46509192546	1.50481533764212e-06	0.00108795602487505
c1766334_g1	-2.39727131143032	2.78126146333471	1.50956714135783e-06	0.00109051276143587
c1758615_g2	4.48551488819276	-1.27573048301021	1.51253850564741e-06	0.00109178022776668
c1750675_g5	-9.52733371558413	-0.352313895557422	1.52323446537511e-06	0.00109807635666574
c1780119_g6	5.53160697239246	-1.24581981524585	1.52370880790801e-06	0.00109807635666574
c1780171_g3	-2.37424208322895	4.18214451117662	1.52621046790577e-06	0.00109867701015338
c1728557_g2	-8.097841403366	-1.59400756703864	1.5269913484748e-06	0.00109867701015338
c1732804_g1	-9.09360542343062	-0.773293408421139	1.52969443529136e-06	0.00109973998447195
c1700425_g2	-9.39954004449763	-0.36155268602085	1.53123782672275e-06	0.00109996818684375
c1667732_g3	-7.7075486545413	-1.90353628425752	1.54383619871053e-06	0.00110813104150357
c1527408_g1	-7.65674726544115	-1.9146118270557	1.55045187586069e-06	0.00111199003434331
c1776480_g4	8.50193729670939	1.64377765001278	1.55719500093358e-06	0.00111593419578884
c1749248_g2	7.51047640928202	-2.32761506494906	1.56087540796664e-06	0.00111696941729021
c1773397_g4	-6.09689612455708	-2.00790006970157	1.56112940752894e-06	0.00111696941729021
c285033_g1	-6.97562663169201	-2.49059784302237	1.56826714876913e-06	0.00112118230099835
c1691344_g2	-7.38862775439424	-2.14329481013344	1.57291055534027e-06	0.00112360665149961
c1770726_g3	-7.96837877475395	-1.85670089621343	1.60038766415336e-06	0.00114232539443676
c1526194_g1	-7.7060102980007	-1.94168101225347	1.60404512225818e-06	0.0011440258924346
c1765536_g3	-2.3664240523562	1.21265606134075	1.60654272546928e-06	0.00114489712250278
c1642504_g1	7.72786944804797	-2.02098099883105	1.61488125869918e-06	0.00114992618467667
c1757914_g2	-5.94953585939127	1.76224828922647	1.61721237131922e-06	0.0011506728931164
c1607995_g2	-6.92928510280934	-2.47135018355781	1.62057868065696e-06	0.00115215439383233
c1746356_g3	-5.49623088486812	0.217532702546362	1.6249306593823e-06	0.00115433375777696
c1759967_g1	7.39651195761253	-2.46178699955271	1.63163537830395e-06	0.00115817971312708
c1571872_g1	7.53913133365255	-0.90197462964799	1.63416690723457e-06	0.00115905968446073
c1742147_g1	-3.16134762996282	3.16695961111384	1.63683834873833e-06	0.00116003742253689
c1778459_g1	-9.15669512314666	-0.63706594058806	1.64004718106533e-06	0.00116139416881594
c1750557_g1	-2.48083057274401	2.54304810668162	1.64389379066573e-06	0.00116320005887121
c1696067_g1	-5.75182750396881	-1.74729566164886	1.65221032926584e-06	0.00116808937790181
c1755398_g2	-7.38769052840339	-2.10599135253103	1.6534074174901e-06	0.00116808937790181
c1732176_g1	-7.67854400504848	-1.91826119618283	1.65687222919088e-06	0.00116961621968458
c1735436_g2	-8.43971786702741	0.572432456273839	1.66373990960036e-06	0.00117354091915995
c1712183_g1	-2.892938971506	2.94031054942848	1.66599367303253e-06	0.00117420752184257
c1740840_g2	5.89808470914036	-2.59852353716299	1.6758522842025e-06	0.00118022883684202
c1751740_g2	4.36028204741755	-2.40648305290052	1.67814504253676e-06	0.00118034680483159
c1710656_g1	-7.23157464108037	-2.29369381672447	1.678650905757e-06	0.00118034680483159
c1768691_g6	-7.24886790490099	-2.31547292353339	1.69701712538092e-06	0.00119151939937582
c1714452_g3	-6.84146731538996	-2.62302495117917	1.69719622613166e-06	0.00119151939937582
c1769066_g3	-2.96224479659935	-0.317349209067987	1.69954180470425e-06	0.00119223322681811
c1770726_g4	-7.62372371517431	-0.740171453140131	1.70133537895565e-06	0.00119255900888855
c1773474_g2	6.78240730276126	-2.92704146947984	1.70885431529145e-06	0.00119689436883249
c1778886_g3	7.8390426602521	-1.09367692753489	1.72010724420026e-06	0.00120383624169723
c1710891_g2	5.44971009302976	-0.478371744807557	1.73472769282064e-06	0.0012131222525393
c1746881_g4	8.79289612892143	-1.05505362808957	1.73742431823462e-06	0.00121406177698995
c1656896_g4	-6.71264091332651	-2.77324405969387	1.76631733730837e-06	0.00123329087471945
c1745665_g8	5.60312217438807	-2.95274158501165	1.76831775186369e-06	0.00123372751941108
c1187176_g1	-6.72106972572238	-2.76303300467962	1.78043027763372e-06	0.00124096323218083
c912762_g1	-6.54626601119692	-2.92488133759915	1.78145502790715e-06	0.00124096323218083
c1772897_g1	4.0208653632829	0.337952847464002	1.78425333597638e-06	0.00124194829062172
c1736043_g6	-7.25613226985302	-2.27842851273306	1.79797662872038e-06	0.001250530377344
c1677310_g1	4.51241440824483	-2.67203594149164	1.80850469217298e-06	0.00125687854137942
c1601601_g1	-9.69838101823965	-0.209096662982428	1.81289906539575e-06	0.00125809516473101
c1775371_g1	-3.31061919892563	2.10259160451664	1.8130596975968e-06	0.00125809516473101
c1714093_g2	-7.75962295006737	-1.82408340139276	1.82064036307068e-06	0.00126237912506569
c1748479_g2	-2.21120750230369	3.769145091464	1.82671693511909e-06	0.00126561437989299
c1729900_g2	4.83724555339758	-1.24652288093795	1.82922075645675e-06	0.00126637122341793
c1314839_g1	-4.57513879767226	-0.323739303833667	1.83938225328837e-06	0.00127242422826515
c1776188_g3	-8.34738909010798	-1.50713779332853	1.87397551738075e-06	0.00129480817018803
c1404111_g2	-7.25526717993982	-2.31846334456648	1.87462613831833e-06	0.00129480817018803
c1612179_g1	-5.26632825781563	-2.76772057532085	1.89527749996601e-06	0.00130793820527805
c532476_g1	-7.17047683948834	-2.41994807059071	1.89655136083014e-06	0.00130793820527805
c1721498_g3	-7.18105957617234	-2.46872981292	1.90065781019351e-06	0.00130976344222538
c1727169_g1	3.68234756050477	0.830009007039132	1.90592644152221e-06	0.00131238613485452
c1521043_g1	-7.14453492293863	-2.44087925548256	1.91461308881873e-06	0.00131735658341727
c1731866_g9	-6.79141111242097	-2.71717929573839	1.91799841400805e-06	0.00131867461533573
c1532073_g1	7.48905156736743	-2.22965088484546	1.92624193118406e-06	0.00132332820672345
c1777962_g22	-7.60036260865591	-1.95709769456919	1.93167245695729e-06	0.00132540688316198
c1727573_g2	-3.80977544280158	-0.314296565527979	1.93222212916743e-06	0.00132540688316198
c1763792_g2	-2.61667085399875	0.517613194438224	1.93372320737343e-06	0.00132542322655921
c1751918_g1	5.27873655028808	-2.39679192584675	1.94022519989645e-06	0.00132849489128429
c1614815_g4	-7.54915533146312	-0.128429306241225	1.94116595722542e-06	0.00132849489128429
c1374196_g1	-6.97820523675602	-2.56943821877429	1.95198793068944e-06	0.00133413422188738
c1773588_g1	6.23787535665724	-2.31193865858633	1.95237993867529e-06	0.00133413422188738
c1775636_g2	-7.093652348958	-2.53167506880566	1.96010903136272e-06	0.00133839645763875
c1655920_g1	-4.00931878892616	0.66678295386544	1.97259712789381e-06	0.00134589927017729
c1743688_g3	-9.11812789793366	-0.743964362355077	1.97476138055296e-06	0.00134635209375569
c1737289_g2	2.81513395193097	0.489501113373967	1.97907438272529e-06	0.00134789695400613
c1704034_g2	-7.4733316132055	-2.0344734676373	1.98003190445628e-06	0.00134789695400613
c666592_g1	-5.44795053246126	0.293108415897316	1.98668876890443e-06	0.00135140323776647
c1601601_g2	-9.10129525851664	-0.777058817965697	1.99407294590516e-06	0.00135539857323555
c1684230_g9	-9.33191878667951	-0.450923547905883	2.00525138573046e-06	0.00136193492654912
c1778614_g1	4.81418034842694	-0.914925351063609	2.00773163436882e-06	0.00136193492654912
c1432847_g1	-6.91689052187907	-2.53390307430967	2.00824311912156e-06	0.00136193492654912
c1695189_g1	-7.92206923988704	0.540018936438816	2.0274758439113e-06	0.00137393952539712
c1702563_g1	-2.48718954088559	4.74084939609336	2.02963620110783e-06	0.00137436547292858
c1699992_g2	6.33282430858446	-2.34134402267469	2.03958241165188e-06	0.00138005898231306
c1739929_g1	-6.37190555415162	-0.581466064096253	2.05261982487129e-06	0.00138783395969153
c1479092_g1	-7.84842869009672	-1.88060843660346	2.05652842544873e-06	0.00138942962871834
c1524885_g1	5.11494334839325	-2.53103517034805	2.06274029534935e-06	0.00139257785799393
c1774696_g5	3.78271345473581	-1.54765544786364	2.07468110294935e-06	0.00139958611169205
c1743465_g2	-7.24354807530738	-2.3252717800059	2.080752102376e-06	0.00140262701938242
c1702176_g3	8.87109160357376	-1.06388089783505	2.08667045297991e-06	0.00140556053841107
c1753260_g3	3.59269978640994	0.21903085627383	2.09283435861485e-06	0.00140781009423628
c1762338_g2	-6.69173707875109	-2.80102387585972	2.09314825729997e-06	0.00140781009423628
c1690829_g1	6.63773752124685	-2.96836166971086	2.10122971312564e-06	0.00141218691061424
c1763636_g3	3.15781546379622	1.46812974631882	2.10607667655692e-06	0.00141343564770772
c1712635_g3	6.14429494498345	0.131472389236233	2.10632347580026e-06	0.00141343564770772
c1622996_g2	-6.99703743576902	-2.44757557507398	2.10781378146427e-06	0.00141343564770772
c1738108_g1	-2.30523276242725	2.09292916021661	2.12719065089556e-06	0.0014253638910962
c1732486_g1	3.71166816040373	-0.424647770285238	2.13200233949397e-06	0.00142748783322056
c1771543_g4	-6.69255918806707	-2.78893842243541	2.13420567169392e-06	0.00142748783322056
c1737749_g3	7.4343222754756	-1.16905133196949	2.13616315012651e-06	0.00142748783322056
c1774405_g7	-8.87294511708039	-0.984904561055519	2.13672442273508e-06	0.00142748783322056
c1736511_g10	-5.0829442204705	-2.24534790939865	2.13935025895032e-06	0.00142817865925292
c1710432_g5	-7.74870822572639	-2.05405805351673	2.14515614489702e-06	0.00143098980419092
c1751796_g3	-6.64567380429447	-2.89867759562494	2.15055466659091e-06	0.00143352522961964
c1725809_g1	4.76898675910228	-1.73087557726304	2.15852428991302e-06	0.00143677663848046
c1745134_g1	-5.04864386606367	-1.26739828108659	2.15863510777897e-06	0.00143677663848046
c1768978_g3	-3.73023313819091	2.21862641793002	2.16451242632526e-06	0.0014396205842642
c1751195_g3	-6.70738551411786	-2.66730063099057	2.16878575801315e-06	0.00144139429287117
c1727451_g1	-7.88821813947786	-1.73667069186429	2.1944626539155e-06	0.00145737984550065
c1675242_g1	-10.2591183201646	0.357953477181291	2.20225753073378e-06	0.00146147478272191
c1699105_g2	6.80870465389471	-2.96875404840183	2.21123102047548e-06	0.00146536083136108
c1332427_g1	-8.42546603321447	-1.38041071819545	2.21137975402175e-06	0.00146536083136108
c1763657_g3	-6.63652189537647	-2.76024902549264	2.2292250284771e-06	0.00147609574797068
c1667355_g2	-6.52859030649416	-2.93146950799774	2.24542792526585e-06	0.0014857281223915
c1717302_g3	-7.28870045839202	-2.39827008166734	2.25057813118574e-06	0.00148803847606391
c1737732_g12	4.01750790047099	-0.918916792047313	2.25339143613611e-06	0.00148880145148226
c1765873_g2	-5.78163043242427	-1.60369195994956	2.27723140330018e-06	0.00150344526426181
c1762375_g1	8.85117135684306	-1.057010457645	2.29181781253212e-06	0.00151196276573213
c1760123_g4	4.49850919083051	-0.852371132559103	2.30609317114026e-06	0.001520262694487
c1723525_g2	-5.21556234564016	-2.76143434004504	2.32800538905843e-06	0.0015330375230761
c1435259_g1	-7.02680637459982	-2.46381041423224	2.32888866295379e-06	0.0015330375230761
c1725901_g2	2.96265207363775	0.548255708317537	2.33541870274541e-06	0.00153620897310457
c1678308_g1	-6.49943514498247	-1.57276418411229	2.35032384263543e-06	0.00154488077563154
c1760330_g2	6.89297662192255	-1.69262365539918	2.36941779413269e-06	0.00155629119479306
c1622746_g1	7.98773097609384	-2.10710601122054	2.37546722676534e-06	0.00155912323052879
c1692412_g4	-7.23161851963964	-2.38479284631617	2.3924735040775e-06	0.00156913732622473
c1615477_g1	-2.83137648275465	0.381667472862088	2.40206898542111e-06	0.00157427986796019
c1755057_g5	-7.72641957844581	-1.89419326282816	2.41344729938166e-06	0.00158058249112833
c1777609_g1	4.96955445811613	-0.899046458112182	2.41565741667726e-06	0.00158087598738585
c1752392_g3	8.48313147478586	1.35597153718064	2.41980270744568e-06	0.00158243456616606
c1424893_g2	-7.28792040535527	-2.2276027805201	2.43417868880754e-06	0.00159067638130319
c1647379_g1	-10.1443502629489	0.289432540375401	2.44179711673852e-06	0.00159449351723025
c1387617_g1	-6.49929073218343	-2.91764943543117	2.45202243392972e-06	0.00160000616161112
c1683725_g1	-5.04154290126672	-0.677855385952071	2.45984083186927e-06	0.00160394135963038
c1604053_g2	-7.59203744338958	-1.99685153309864	2.46787495521321e-06	0.00160801140382448
c1721011_g9	5.00286204711963	-2.56579315968639	2.48104622141792e-06	0.00161474298883775
c1661513_g1	-6.3917989502923	-2.99030230942992	2.48180559728501e-06	0.00161474298883775
c1533978_g1	-7.49962247143282	-1.95585027282688	2.4846837536704e-06	0.00161544414988091
c1492113_g2	-7.58815341516479	-2.15567598501154	2.49385013156136e-06	0.00161929653448794
c1055340_g1	-6.68988491216672	-2.72830223778461	2.49421861107098e-06	0.00161929653448794
c1760998_g5	6.61795083286201	-1.84270182951613	2.51036739501667e-06	0.00162860220888767
c1653085_g1	-6.5979128126037	-2.76295485325726	2.52626123533297e-06	0.00163772916046815
c1450228_g1	-7.08414104731898	-2.33686729006175	2.5417628136784e-06	0.00164658881964922
c1689939_g1	3.38252073377788	-0.726196577933732	2.54360076379674e-06	0.00164659059487391
c1706856_g1	2.21651742356945	3.08419412132834	2.54815766416773e-06	0.00164740364185025
c1495574_g1	6.81462997853573	-2.98888640770626	2.54852896483607e-06	0.00164740364185025
c1515871_g2	-7.15374903753735	-2.3363723898298	2.55996234751945e-06	0.0016536029786653
c1616064_g1	-7.129707618878	-2.35769138027123	2.58035813987511e-06	0.00166506777049485
c1779506_g2	7.55158091428837	-2.2240911555986	2.5814227345722e-06	0.00166506777049485
c1640362_g1	-6.81910491863897	-2.6604300178145	2.59158799622716e-06	0.00166966673610553
c1740848_g3	5.59882594203046	-2.92252421815356	2.59227455790764e-06	0.00166966673610553
c1733803_g4	-6.91082598674266	-2.71146966560883	2.60214203027498e-06	0.00167481999762365
c1701875_g8	-7.04456765819062	-2.58073697222922	2.63422233968878e-06	0.00169425249896792
c1416595_g1	-7.19860203414202	-2.27436503168186	2.6482176713876e-06	0.00170089405410622
c1776305_g4	-3.2089116252662	-0.840057865860995	2.64834009151178e-06	0.00170089405410622
c502511_g2	-7.23172927538526	-2.38055053326638	2.66689372800583e-06	0.00171158492448415
c1717217_g3	-6.62011483711947	-2.89388002087604	2.70572312240742e-06	0.00173526398236785
c1746883_g2	-7.28325510542523	-0.976469572555859	2.71889394343316e-06	0.00174246532979642
c1729177_g2	-7.23257605937476	-2.43960976352661	2.73916142756752e-06	0.00175419005089007
c1714602_g2	6.1129764048563	-1.92361271407952	2.74109913861661e-06	0.00175419005089007
c1719402_g1	-3.85716151987593	1.84286165961128	2.74940558029478e-06	0.001758251727415
c1767709_g5	-6.55155464132525	-2.90489592191468	2.75150110428921e-06	0.00175833854970981
c1678964_g3	-2.46695259257663	1.27583304282802	2.76715284768144e-06	0.0017670821439875
c1359496_g1	3.30528021326991	1.55447758067104	2.7769758267689e-06	0.00177209374484015
c1780735_g2	-1.98029575810706	4.87919506795996	2.78668910625518e-06	0.00177583825405605
c1760200_g4	6.75571689009182	-3.01953963474212	2.78680222030993e-06	0.00177583825405605
c1599425_g3	-7.35446357554874	-2.14331466487517	2.82157063067305e-06	0.00179466496756225
c1734499_g3	3.73045981810062	-1.4831996817105	2.82267847566177e-06	0.00179466496756225
c1774745_g1	-4.4591124907959	-1.54559910897568	2.82524088546025e-06	0.00179466496756225
c1700332_g1	-2.6544808441223	2.46136954438816	2.82800544890965e-06	0.00179466496756225
c1726617_g3	-7.8874668113183	-1.67876187289689	2.82944899944133e-06	0.00179466496756225
c1659728_g3	-4.552649820324	-2.23323619005303	2.83000110367976e-06	0.00179466496756225
c1741788_g4	-5.62983395011399	-1.662426514817	2.83034848577118e-06	0.00179466496756225
c1701443_g2	-6.96326366847216	-2.62109729483117	2.83775276574949e-06	0.00179748694759497
c1776128_g3	3.032772138145	0.416323633841355	2.83880578579445e-06	0.00179748694759497
c1738693_g14	6.92816794733029	-2.79008395910543	2.84712779203159e-06	0.00180148497307628
c1765071_g2	5.07966768013798	-2.75260874794188	2.85081262055634e-06	0.0018025453143346
c1712822_g1	-5.48871996529502	-1.6560612149526	2.85799966110843e-06	0.00180581702249228
c329063_g1	-7.15463669613578	-2.52363753084287	2.86584158364096e-06	0.00180949761953379
c1704347_g2	-5.62976210967712	-2.45249471983023	2.87007314920577e-06	0.00181089505701596
c853604_g1	-7.19164430556057	-2.45346870118456	2.88637500089853e-06	0.00181990101971622
c1729149_g2	4.77321557106765	-2.59074071728776	2.89327835099977e-06	0.00182292639572518
c1690938_g1	8.98850845788238	-0.930771821802308	2.89523675735591e-06	0.00182292639572518
c1763734_g1	-9.12797071103097	-0.719738377461487	2.89747529099039e-06	0.00182305650458133
c2864681_g1	-6.84817115391685	-2.5457417628005	2.90336707225987e-06	0.00182548339965462
c1765023_g1	-4.55381163824366	-0.839281295115446	2.91029721505439e-06	0.00182855930524197
c1767239_g3	3.11849926797769	2.93877581868554	2.92191074937382e-06	0.00183457145302637
c1779271_g7	-9.12324794466789	-0.641149405592269	2.93029795771163e-06	0.00183736904510709
c1724064_g1	-6.91029808859054	-2.4976999207586	2.93046214153046e-06	0.00183736904510709
c1607854_g2	-6.24047557499634	-3.12761307869904	2.93864480815396e-06	0.00184121282965189
c1744576_g2	8.4464268552327	-1.3981845880123	2.9509372711986e-06	0.001847624452435
c1723122_g3	-2.19523901039569	1.79838558756707	2.95547505984139e-06	0.00184917520511925
c1749743_g4	-5.24285629374596	-1.68399461687254	2.95838239572425e-06	0.00184970436923798
c1747081_g2	-4.72310204933457	-2.2696287951426	2.96604854744554e-06	0.00185320613498342
c1689212_g1	3.07099418846921	0.0910686574787768	2.96861570125368e-06	0.00185351935748798
c1744641_g14	-8.10767479235025	-1.57658611967322	2.97517262306182e-06	0.00185632150988093
c1517934_g1	6.88978023445405	-2.76530096222797	2.99273501007012e-06	0.00186598171730725
c2332951_g1	-6.781062244059	-2.79128787881644	2.99820657599292e-06	0.00186809506980939
c1777646_g2	-9.14117762607385	-0.674250955418653	3.00654709678163e-06	0.00187199181073464
c1709927_g2	5.14196597732122	-2.32466237352627	3.02308899323015e-06	0.00188098609756168
c1213310_g1	-6.50463610381275	-2.86323053546184	3.05912324509851e-06	0.00190208778670393
c1776420_g2	-2.85920409140896	4.95175180286727	3.06681621850717e-06	0.00190510050553833
c1688923_g1	-6.50609974147954	-2.94655699629137	3.06821525832279e-06	0.00190510050553833
c1760258_g9	7.5128181747741	-2.37428252084058	3.07389935352674e-06	0.0019070887015751
c1402958_g1	6.08981449968549	-2.60481984684608	3.07566839776461e-06	0.0019070887015751
c1403361_g1	-6.36535574095318	-3.00388268100422	3.08144649462163e-06	0.00190935192458385
c1517663_g1	6.61226881436388	-3.12484907994069	3.08824154556068e-06	0.00191224172256111
c1616524_g1	6.58712795349247	-3.08311456758078	3.09337688635717e-06	0.00191410054946976
c1765549_g1	7.3692582050432	-0.683846987431929	3.10966739639741e-06	0.00192285458354961
c1734492_g8	-7.19634959882928	-2.34164725069973	3.1167066697927e-06	0.00192530368629102
c1508661_g1	6.92114764754538	-2.86912332514137	3.11791981937675e-06	0.00192530368629102
c1619686_g2	-6.72235132788972	-2.73849621184238	3.12214810032836e-06	0.00192552705115415
c1755398_g3	-7.31618663149803	-2.26213442918958	3.12257374365462e-06	0.00192552705115415
c1607480_g1	-7.3219843722034	-2.21813899038598	3.1291830503538e-06	0.00192827738654158
c1721343_g1	-6.12329018421569	-2.07696625719189	3.13568459255995e-06	0.00193022886449635
c1725920_g6	-4.13431210532606	-0.687892569284737	3.13665256139024e-06	0.00193022886449635
c1741917_g1	5.52189177638225	1.70309330989008	3.15161389879013e-06	0.00193810646024694
c1749003_g4	5.79360543704151	1.48368885093957	3.15728278104636e-06	0.00194026272012053
c1696589_g1	-6.58347441383766	-2.87469922572225	3.16015799373092e-06	0.00194070039387491
c1688922_g1	-7.88383490999372	-1.74636263371587	3.1840918399066e-06	0.00195406104568036
c1712171_g3	7.51007560387057	-2.28491506468963	3.19750120153324e-06	0.00196094902463572
c1799938_g1	-6.82822494972116	-2.77915538363026	3.20046057302868e-06	0.00196142324880733
c1521029_g1	-6.89287132951853	-2.52407294535019	3.20881590478683e-06	0.00196520151790079
c1734972_g1	4.62137589833512	-2.20927519424598	3.21492698266843e-06	0.00196701319547288
c1685408_g3	-8.39480675301104	-1.17318298880326	3.2164077047628e-06	0.00196701319547288
c1143944_g1	-7.04206944071038	-2.48916003169294	3.21835105576345e-06	0.00196701319547288
c977294_g1	-7.0646470867386	-2.59201855790953	3.22169459358511e-06	0.00196771631493915
c1242630_g1	6.53069050560477	-3.03473451654654	3.22843696033529e-06	0.00197049297035779
c1614744_g1	-5.5876171129099	-2.51073244345956	3.24154890155466e-06	0.00197629133038021
c1621124_g1	-7.73173232447892	-1.98413335357826	3.24234229468256e-06	0.00197629133038021
c1201831_g1	-6.35350174060179	-3.05958272374904	3.2594314626603e-06	0.00198535887019077
c1728973_g2	-4.60961097454911	0.842490728830092	3.26428769579125e-06	0.00198696793418807
c1770060_g3	-5.5272379439256	-1.38212802340587	3.27447948968026e-06	0.00199182036385756
c1688083_g6	9.21546919298713	-0.772998409761104	3.27877539445365e-06	0.00199245024669182
c1493245_g2	-9.13407195130689	-0.713911720583908	3.27995637017796e-06	0.00199245024669182
c1437533_g2	-7.70715205277084	-1.86270417183017	3.28322591314452e-06	0.00199308695550971
c1768521_g2	-2.61708688073861	2.91914126782831	3.28789692549247e-06	0.00199457299207857
c1749772_g2	-4.45170503636306	-1.7010203112506	3.30813282335766e-06	0.00200549293786392
c1563536_g1	4.45579919199855	-2.61824774436721	3.32280343238663e-06	0.00201302656395192
c1695431_g1	-8.56117380371222	-1.21274361924738	3.34499921648109e-06	0.00202510586167989
c1766431_g4	-3.67877756191244	0.329753062629477	3.34962803522916e-06	0.00202654077210005
c1759489_g1	-6.54550597067733	-2.830415106221	3.35204966769248e-06	0.00202663929039514
c1537860_g2	-7.38016386426214	-2.12899760146925	3.36238612690018e-06	0.00203120069272367
c1620917_g2	-7.3045881141257	-2.23409442849669	3.36412195575606e-06	0.00203120069272367
c1773547_g1	-2.22024122509382	3.83620818417307	3.36895256738908e-06	0.00203274940176057
c1761285_g3	5.40651100544359	-1.39837204320516	3.37600293085254e-06	0.00203563447689878
c1614399_g2	-7.51551003653371	-2.05806708953389	3.4062346347204e-06	0.00205112130832399
c1742625_g2	-4.31850699955333	-1.66913179647948	3.40625926404251e-06	0.00205112130832399
c1777475_g5	-4.15272003907274	-1.14135188743113	3.41101683964035e-06	0.00205260855190865
c1402092_g1	-7.81508708974408	-1.7829333161677	3.41521607978909e-06	0.00205340750364893
c1778640_g2	3.59305974170929	-1.84425261681783	3.41692179075843e-06	0.00205340750364893
c1669475_g1	-4.62092949385352	-2.29138549928852	3.42481367124369e-06	0.00205639585679118
c1745510_g3	5.6720456853329	-2.89974222909922	3.42647840322999e-06	0.00205639585679118
c1743623_g1	7.57011457403255	-2.34644563701992	3.45376874873725e-06	0.00207058034587647
c1631893_g1	5.31225304289773	-3.0731093416481	3.45497543113855e-06	0.00207058034587647
c1766947_g3	-3.98897860841744	-1.34092760627034	3.45703667333497e-06	0.00207058034587647
c1362529_g1	-6.96358268931625	-2.6443589605739	3.46246408465591e-06	0.00207244759904146
c1762161_g1	-4.9146651993628	-2.36956585520012	3.4752409844001e-06	0.00207870844433695
c1762263_g2	-5.78624003202381	-2.34594798984462	3.48474338696553e-06	0.00208193196383314
c1584087_g2	-8.09747751737641	-1.59408636526628	3.4857650402016e-06	0.00208193196383314
c1774212_g1	5.81226873998351	-1.6291604963219	3.48759141175897e-06	0.00208193196383314
c1778874_g1	-2.44249370577276	0.0401122164522907	3.49923488108076e-06	0.00208749369579324
c1726038_g4	-7.23889440727392	0.982238659253731	3.53110216716854e-06	0.0021037613046214
c1768711_g1	4.77033596295752	-1.39862938489409	3.53119353377406e-06	0.0021037613046214
c1779573_g2	-5.02195781518941	-2.36427553541821	3.54360439191884e-06	0.00210865886756881
c1781030_g4	6.64861362074627	-2.01371907867068	3.5441145806654e-06	0.00210865886756881
c1614604_g3	-7.35475151662535	-2.09642575243253	3.55552626825074e-06	0.00211404664642311
c1744641_g3	-7.07761578490286	-2.39766245538308	3.56097264534782e-06	0.00211588278066508
c1708532_g4	-6.9797854589589	-2.53798554112303	3.56811360629503e-06	0.00211872271745019
c1715117_g1	-6.93601919585644	-0.77803624601467	3.59485041077332e-06	0.00212944532996681
c1735711_g1	-3.68983166694869	1.77986999934779	3.59491198005703e-06	0.00212944532996681
c1703335_g1	7.14149957355426	-2.77166248380767	3.59513904809303e-06	0.00212944532996681
c434507_g1	-6.2887432213214	-3.07101669855228	3.59566492451112e-06	0.00212944532996681
c1735436_g3	-8.81040379445419	-1.05011413415118	3.62468498048607e-06	0.00214521577015942
c1779562_g4	5.67531807925464	-2.82592088001417	3.69874925475531e-06	0.00218760659449576
c1640362_g3	-6.34970618090698	-2.98828206744643	3.70557473869433e-06	0.00219019972213492
c1070663_g1	-7.50025475973466	-2.1317053197514	3.72850667166999e-06	0.00220230297101323
c1725874_g1	-4.95799365758054	-2.38796668147913	3.73773287823164e-06	0.00220630011083733
c1589716_g1	-8.64604444508966	-1.21359734359658	3.76682131706892e-06	0.00222200851791138
c1749990_g3	5.1979122163941	-2.49017655957254	3.79196366030291e-06	0.00223537005205276
c1737230_g5	2.6184406433545	-0.257989782724611	3.80853780126215e-06	0.00224366638419175
c1699722_g1	-6.50255885898268	-2.9145970977539	3.83308468637897e-06	0.00225664560924036
c1524526_g1	-6.84096663740035	-2.60032469312729	3.84456481614018e-06	0.00226192008751929
c1758072_g4	3.05934881329058	3.69491597744771	3.85966019227009e-06	0.00226931326148687
c1455750_g1	-7.63679434472448	-1.89711677384854	3.86232449091848e-06	0.0022693926027445
c1471829_g1	-4.87832137866084	-2.47261862990575	3.87857221154409e-06	0.00227744785129975
c1667789_g3	5.99828759026378	-2.75800508044416	3.91600551794364e-06	0.00229792433147183
c1671908_g4	-3.43206055006963	-0.743161356319033	3.9273653953305e-06	0.00230308407498642
c2092910_g1	-7.07885208951109	-2.33753389608324	3.93048742659773e-06	0.00230340939899861
c1763746_g3	2.55875783914198	0.912666746903586	3.93528913243892e-06	0.00230375133716479
c1722032_g4	4.28166768493893	-0.00544792420873487	3.93620620077709e-06	0.00230375133716479
c1660587_g2	-8.43238326538419	1.42092502092115	3.94370842039689e-06	0.00230663752044676
c1704034_g3	-6.69211779066073	-2.65092932001014	3.98846275485984e-06	0.00233129415624812
c1558752_g1	-3.94140955822026	-1.48466307442543	4.01129699355444e-06	0.00234134073030861
c1738040_g2	-3.67250057455398	0.110954624818909	4.01316236448117e-06	0.00234134073030861
c1688486_g1	-6.64317603122421	0.987858054579903	4.01347943230844e-06	0.00234134073030861
c1756934_g3	-6.45933057343111	-2.92955200376107	4.04676382286834e-06	0.00235922386658972
c1666589_g2	6.29524937998503	-1.78822018882858	4.06851987093152e-06	0.00237036723093307
c1746612_g3	3.64318476242757	-2.11197504127568	4.09150698434731e-06	0.00238221290039589
c1776575_g3	3.80140223337459	-0.217454915974516	4.10121685566884e-06	0.00238631776243639
c1770858_g1	5.87806716387117	0.68228762771706	4.10657402163966e-06	0.00238788629737108
c1772481_g7	-5.14337367528015	-2.79472442286589	4.15163841263932e-06	0.00241252676157065
c1780171_g2	-5.29265139141302	-2.66284390546904	4.1795929728039e-06	0.00242719920145312
c1753137_g1	3.2832903241325	-0.622388213174717	4.18247681799556e-06	0.00242730285614205
c562472_g1	-7.07018185543957	-2.57567168796493	4.1887531138707e-06	0.00242937391488901
c1704318_g1	-3.84494615302843	-2.16754928636773	4.20821352504682e-06	0.00243908382129817
c1720102_g2	7.63275157142444	-2.21901564968284	4.24339932779182e-06	0.00245788975576503
c490396_g1	-6.9498189402275	-2.47079138112472	4.25167857227739e-06	0.00246109648514572
c1766348_g2	4.42424588607603	-0.408510659064673	4.26490031256773e-06	0.0024671582129224
c1753941_g1	-6.42846466507546	-3.0256013982175	4.28570308575954e-06	0.00247759477706917
c1699852_g4	-5.96738454201551	-0.790383103224034	4.28963576740765e-06	0.00247827146330008
c1754585_g1	7.21423222724462	-2.65242255483197	4.31504281329073e-06	0.00249134578058323
c1763761_g2	-4.803352891778	0.370685604609734	4.32076954788397e-06	0.00249304790693991
c226699_g1	-6.92451434014184	-2.6918582007174	4.33248275183505e-06	0.00249819976835922
c1605714_g2	-6.35474473344087	-3.03818983077206	4.33958646925381e-06	0.00250068879326708
c1755642_g15	-8.55199353090753	-1.19863068027746	4.3448862447798e-06	0.00250213576785226
c1520617_g1	-7.85766891339028	-1.92162906333037	4.34805862035859e-06	0.00250235654360191
c1769933_g3	-4.90964255174148	-0.53556833909587	4.35406692700282e-06	0.00250420810024316
c1745401_g2	-3.45861146971412	1.13814192898094	4.39973211928498e-06	0.00252885102596355
c1720584_g2	6.34487640131961	-3.19419321795714	4.44483158266517e-06	0.00255313744062869
c1716199_g1	-6.98228860153114	-2.45488330952323	4.46238016593451e-06	0.00255995023174705
c1711397_g3	-8.51764306263092	-1.30900083881702	4.46239856184131e-06	0.00255995023174705
c1773428_g9	-6.84035325946505	1.01100562923773	4.50368478206593e-06	0.0025819840687123
c1743859_g4	-8.81343077911256	-0.966343492920223	4.50821519364154e-06	0.00258293094027423
c1556904_g1	5.46847451835033	-2.55546848672628	4.51606019968581e-06	0.00258577445085035
c1732234_g1	-3.89777123292599	-1.70579830315773	4.52198458550021e-06	0.00258751534041561
c1734610_g3	8.96994888258734	-0.876774097515244	4.53380149180973e-06	0.00259098065994648
c1731361_g1	-6.53246211249179	-2.98575006921783	4.53381619723543e-06	0.00259098065994648
c1743241_g1	3.73761759313048	-0.396074215451564	4.53701345172076e-06	0.00259115740495213
c1345617_g1	4.47859330225148	-1.15804791970038	4.56805014091957e-06	0.00260638903807156
c1627287_g1	-8.31733493167301	-1.38611491258153	4.56949334377286e-06	0.00260638903807156
c1594009_g1	-2.77018943428207	2.88466437171656	4.58468543600034e-06	0.00261339303447211
c1772551_g2	-3.18150922467076	-0.728596463795249	4.58829299947497e-06	0.0026137888390952
c1664842_g2	-5.03000775529374	-1.90026500022758	4.59475778558538e-06	0.00261581076770209
c1690812_g1	4.06972731116463	-2.4416802110211	4.60939321580405e-06	0.00262247875705145
c1763944_g5	8.95018281107602	-1.00046497178097	4.619537657392e-06	0.00262658480103965
c3015768_g1	-7.04031223159044	-2.58917811710933	4.6247930243222e-06	0.00262790756609779
c1346347_g1	-6.68777401628621	-2.83224863592964	4.63192247498849e-06	0.00263029287775578
c288807_g1	-6.64822957676813	-2.77001870875905	4.6424404035833e-06	0.00263459814281076
c1761657_g1	-2.44784397684972	0.391116783542444	4.67495442739686e-06	0.00265137292114909
c1772377_g2	-5.53523824163504	-2.4545914155046	4.70299139556634e-06	0.00266558897404474
c1755645_g2	-4.81319693006622	-1.82877685360871	4.71329240857483e-06	0.00266974093523127
c1538024_g1	-6.87359525248406	-2.73466804813168	4.71633892106408e-06	0.00266978109743531
c1779444_g2	3.27139576842194	7.64667970798958	4.73273964175063e-06	0.00267737586812786
c1706734_g1	-3.78912067322158	-1.0979834546966	4.74247647806895e-06	0.00268119359206426
c1740084_g3	-5.87454697073408	1.15830061608731	4.75271253639099e-06	0.00268452995017646
c1716329_g3	3.43818878280624	-0.841845622872634	4.75436189798109e-06	0.00268452995017646
c1750455_g1	-6.93517173435907	-2.61369010689395	4.76578904873804e-06	0.00268928979992883
c1696110_g5	-5.29656073710303	-2.68392095700219	4.80300480718343e-06	0.00270778256935221
c1750831_g1	-1.91931270523663	0.951270012532014	4.80459668890054e-06	0.00270778256935221
c1538807_g1	-6.96905896370045	-2.57484613948853	4.81972761554517e-06	0.00271460492823268
c1425702_g1	6.20969116792728	-2.54143467940201	4.82377876615199e-06	0.00271508131617618
c1777923_g1	4.75741537675153	0.519592917341643	4.82662562810653e-06	0.00271508131617618
c1763792_g3	-5.86810580729718	-2.29018917419147	4.83406280161867e-06	0.00271756108708891
c1744818_g2	5.2716167529996	-2.48828260901495	4.84733254110599e-06	0.00272331458810031
c1720380_g1	-4.19405684198435	-1.35326960569951	4.85284202084705e-06	0.00272470376947962
c1744546_g2	-3.19503992994944	-0.662427626261839	4.87285035297981e-06	0.0027342267288313
c1549432_g1	-7.01017350337151	-2.56679128953281	4.88238039150808e-06	0.00273786193726854
c1779833_g4	-7.07869498850406	-2.55230280222513	4.88915550292839e-06	0.00273894743192512
c1779810_g3	4.26816234421448	-2.56691593037714	4.89042152994915e-06	0.00273894743192512
c1696273_g3	5.00066774262337	-2.88105039604652	4.91608215744881e-06	0.0027516014132692
c1506454_g1	-7.16275763660438	-2.34861284368448	4.95404601317053e-06	0.00277112161597811
c1675541_g2	-7.01645863147088	-2.54584226480684	4.96120155740354e-06	0.00277339513005403
c1688231_g2	9.45527834811682	0.624158380306734	4.97073370445621e-06	0.00277699354656264
c1532980_g1	-7.19040457971854	-0.40412084289435	4.97675043298005e-06	0.00277862475232061
c1498755_g1	5.01890868432126	-2.31869415357079	5.01061795176409e-06	0.00279579394273488
c1564860_g2	-6.5563935755996	-2.94533842752744	5.02301949156058e-06	0.00280097178014727
c775204_g1	-6.25691177839538	-3.06929028377367	5.04153441884218e-06	0.00280955005859777
c1710313_g1	-4.85616758624394	-2.35806164605164	5.05559700365265e-06	0.00281563802284993
c1721584_g2	-5.12726683247975	-1.82272601172738	5.07221168010404e-06	0.00282313890077314
c1708909_g2	5.10752572638675	-2.17005624468338	5.08593431996978e-06	0.00282852494966423
c1749145_g1	3.79817772888328	1.16856684704337	5.08819363408171e-06	0.00282852494966423
c1694116_g3	-6.93025064351706	-2.68478967481947	5.09414234309781e-06	0.0028300783785504
c1096337_g1	-7.06764350415803	-0.692927948468094	5.10708472297377e-06	0.00283551285229949
c1779624_g3	-4.74736165377579	-2.21532954017156	5.11826107787149e-06	0.00283996069314163
c1515692_g1	-7.11847848471481	-2.47292849254353	5.12601804688598e-06	0.00284250689991541
c1469975_g1	-7.13618769573285	-2.32594592067781	5.14302490284543e-06	0.00285017608979665
c1778459_g4	-9.58005417284407	3.79886853863481	5.15654427719025e-06	0.00285590430214148
c1756238_g5	-4.93434965994424	-2.48448840509799	5.16138964559822e-06	0.00285682439272235
c1688454_g1	8.47879750042597	-1.53518988553157	5.16580072478214e-06	0.00285750311830486
c1484321_g1	-7.68970685386794	-1.8680967659138	5.21374201456164e-06	0.00288224524817562
c1761944_g4	-5.33527854364824	-1.29377049376196	5.22336415761043e-06	0.00288578647550465
c1746777_g1	-4.71449508327379	-1.69831917577092	5.2394533532368e-06	0.00289289404092174
c1487772_g1	-7.10364790043145	-2.4231545550907	5.26251241316637e-06	0.00290383881449321
c1777786_g3	5.53600131099157	-2.8896017099056	5.27618943568083e-06	0.00290959633550118
c2658623_g1	-6.75196036042929	-2.72597277792884	5.29823199596338e-06	0.00291995719157387
c1685245_g1	-4.49935634692404	0.0829661229118475	5.30569903731829e-06	0.00292227741047317
c1704122_g1	-3.34793848014592	2.29230437741299	5.3099845996598e-06	0.00292284355980121
c1762301_g5	6.84243670663493	-2.88747707173884	5.31814888501195e-06	0.00292554272158687
c1749073_g1	-4.71044043490855	-1.32053978072974	5.32403906976437e-06	0.00292698834696821
c1742331_g2	3.12429264259565	-0.879581894716788	5.33135358158527e-06	0.00292850082653863
c1595215_g1	-5.7115266771462	-2.32208645871508	5.33331812033602e-06	0.00292850082653863
c1754001_g2	3.85714679344585	-1.48678569818312	5.34727009504489e-06	0.00293436597505588
c1701875_g3	-7.37799966602197	-2.27119564814518	5.35352022156182e-06	0.0029360000734903
c1763115_g2	5.35964024395018	-3.1136563246941	5.38424088773051e-06	0.00295060717564885
c1714341_g1	6.37117158005844	-3.22112291828064	5.38673210611512e-06	0.00295060717564885
c1730160_g1	3.04190414173603	-1.85812881619497	5.39117432287349e-06	0.0029512386871978
c1501583_g2	-7.50567637680691	-2.11032149664995	5.40875156971761e-06	0.00295905542736901
c1610208_g1	4.41977145617501	-2.2934276241189	5.42158532723315e-06	0.00296426912277317
c1462501_g2	-7.38670106075547	-2.12696897792422	5.4380949611519e-06	0.00297148504094679
c1701512_g1	-2.4464878061677	1.30604351392115	5.45572741045532e-06	0.00297930533089686
c1166396_g1	-7.33841603408723	-2.31487181271378	5.48172089358348e-06	0.00299151307203286
c1752538_g2	8.06413221887086	-1.85856980798351	5.48475071219169e-06	0.00299151307203286
c1743800_g1	-4.30625369497289	-2.05069262777533	5.52058766779003e-06	0.00300923007804976
c1655944_g1	-3.05646031425941	0.383407962577242	5.56469731040253e-06	0.00303143221022099
c1741303_g3	-7.63407386529747	-1.84734860763566	5.59209836618632e-06	0.00304451072834128
c1735281_g8	-5.51404679830346	-1.93157597947645	5.60188609476182e-06	0.0030479899610154
c1777045_g2	-3.55557421442884	-1.48803365433669	5.63101561396358e-06	0.00306025998956997
c1744510_g3	-2.81539639580422	0.456329318366433	5.63125875511303e-06	0.00306025998956997
c1401108_g1	-7.02656020528126	-2.44162391082003	5.65115691000251e-06	0.00306921447040331
c1726279_g6	-6.3743375398304	-3.04338886016484	5.66328617387709e-06	0.00307394128705284
c1763734_g3	-8.62382561771296	-1.19621813348503	5.66695407234032e-06	0.00307407247079403
c1488877_g1	-7.23451900528796	-2.24162943671586	5.67465514186708e-06	0.00307530286482818
c1735840_g7	-7.16855919618659	-2.30038004382893	5.67607743028533e-06	0.00307530286482818
c483717_g1	-7.04082822136715	-2.46226928846681	5.69913853576964e-06	0.00308593390183483
c1204877_g1	-7.13701372607233	-2.52147950023839	5.71539550419855e-06	0.00309155627553759
c130915_g1	-6.25183270485079	-3.11706217606921	5.7164133972605e-06	0.00309155627553759
c1760691_g3	-5.701305262653	-1.64168029309637	5.761767899852e-06	0.00311420778231386
c1742948_g7	-5.04218488056328	-2.23063380916952	5.78168833686113e-06	0.00312309330100856
c1765793_g1	-3.36685889774624	-1.21402264907404	5.79138621876755e-06	0.00312644953428102
c1534816_g1	-6.39994018186642	-2.90635256400613	5.82550345766447e-06	0.00314297646620122
c1683874_g2	-4.1763499711909	1.01381049184398	5.84882371431017e-06	0.00315366184531298
c1722042_g1	-3.24487572667949	1.48366396718851	5.8624684250013e-06	0.00315912050763755
c1744641_g16	-6.74208031368671	-2.77185009731168	5.88110359471291e-06	0.00316726022176201
c572659_g1	-7.48382208095304	1.06400232187904	5.89452531364254e-06	0.00317258415774265
c1747884_g3	2.83694999022274	4.0537625199626	5.89933942903859e-06	0.0031732716553962
c1731701_g2	7.01317240229995	-2.76813288804362	5.92123694499394e-06	0.00318314203370962
c1229469_g1	-4.8361754413381	-0.502048078998605	5.94093783448968e-06	0.00319182043457275
c1394099_g2	-6.68283925207505	-2.78508509314463	5.94819503582438e-06	0.00319380696973814
c1707988_g1	-5.36941673181768	-2.65851719038108	5.97089672885371e-06	0.00320407889046387
c1761050_g1	-3.41611846975401	-1.46119927590393	6.01928020617935e-06	0.00322811155119465
c1681374_g3	5.96362461890233	4.43881294665486	6.04161992001888e-06	0.00323801310418841
c1752410_g3	4.18738327051257	-2.18498292108927	6.04496094558046e-06	0.00323801310418841
c1734120_g1	-3.04190217965085	1.74213614593766	6.04999508992634e-06	0.00323877607074814
c1750802_g2	5.34569819402559	-3.06429938539659	6.05855360291425e-06	0.00324142372135595
c1743087_g6	-5.94798453066693	-2.11665911781493	6.09257848144792e-06	0.00325768501208681
c1765611_g1	-3.82140943553795	-1.85845921318734	6.10528429464188e-06	0.00326184362549562
c1733928_g5	6.60028017230589	-2.97986607965606	6.10762697619166e-06	0.00326184362549562
c1209455_g1	-6.74649930166825	-2.79388431851609	6.12509803476571e-06	0.00326922826231324
c1749283_g2	-5.13780709509441	-1.77810335602786	6.14891670209973e-06	0.00327999009589258
c2594889_g1	-7.28072273321988	2.37573057644071	6.16878941454623e-06	0.00328863551758645
c1759092_g1	2.89791692345496	2.3289109321055	6.1848537032233e-06	0.00329524157322649
c1675985_g1	3.72224148338658	-0.953880772712214	6.18901603837257e-06	0.00329550228366808
c1768911_g2	6.84869257612015	-1.90742231443125	6.19400661458887e-06	0.00329620344172874
c1769998_g3	-2.80483456877703	0.855020878994181	6.22258740097222e-06	0.00330945009666574
c1408300_g3	-6.59015853719921	-2.77746081960082	6.23693080255083e-06	0.00331508979313293
c1769512_g1	-8.27896386568428	-1.32131306464603	6.24058110545831e-06	0.00331508979313293
c1731374_g1	-4.40313759757997	-2.03106541077973	6.2822958359602e-06	0.00333527457664608
c1763534_g2	3.89973643833619	-2.37273515480627	6.29102008801488e-06	0.00333793118001708
c2646811_g1	-6.53499676243903	-2.92157536151896	6.31328644609564e-06	0.00334776565705604
c1780474_g5	-6.60430301063689	-2.84452751106249	6.35343240955953e-06	0.00336706398899576
c1701475_g1	-6.41444880309361	-2.96196688092354	6.36434666288241e-06	0.0033708570493298
c1780119_g4	5.74409669625153	-2.68187236969576	6.39010870740668e-06	0.00338250508240521
c1454183_g1	-8.27751376740936	-1.28455329967762	6.41452412568527e-06	0.00339342698413655
c1738658_g2	-6.75509314871256	-2.66949038291481	6.45864122439624e-06	0.00341289073116678
c1753167_g3	5.34813736853275	-2.66982762703665	6.45973812703855e-06	0.00341289073116678
c1661202_g1	-6.96544024912255	-2.53126400355369	6.46272756603423e-06	0.00341289073116678
c1766854_g6	-7.92324628410565	-1.87840247665803	6.46722002291185e-06	0.00341325416670413
c1753167_g2	4.50255087774759	-2.82465235285811	6.48203920891344e-06	0.00341906418759537
c1701149_g1	6.86835777961189	-2.92425890555511	6.50804004706277e-06	0.00343076187256507
c1601341_g1	7.00135527084915	-2.88901497265395	6.56369519712705e-06	0.00345806913221182
c1744842_g1	8.97311813588002	4.75750871968608	6.57984612656465e-06	0.00346416193400553
c903872_g1	-7.00603339410295	-2.51505945090368	6.5829818010252e-06	0.00346416193400553
c1560740_g2	-8.2070702790542	-1.5926954441181	6.606406485077e-06	0.00347445090231756
c1717371_g1	-7.16182204795288	-2.33888687970132	6.61300444981213e-06	0.00347588346717595
c1752411_g1	2.12774412208254	3.40327074114965	6.61877854979583e-06	0.00347688157377337
c1776575_g4	3.37789834393953	0.106252542318529	6.62545811427281e-06	0.00347835387958109
c3106332_g1	-7.25276535701052	-2.16095221757476	6.62947208873522e-06	0.00347842585169543
c1538094_g3	-6.70813701335726	-2.66343352599522	6.64686809802169e-06	0.00348551507226372
c755884_g1	-6.31337770906253	-3.07805955250842	6.66898942779494e-06	0.00349507244882304
c1511898_g1	-6.71396139406225	-2.72690743433997	6.68892938001404e-06	0.00350054757474095
c1598621_g1	5.79997999564194	-1.44888613295346	6.68952205496954e-06	0.00350054757474095
c1743859_g9	-7.83700567777596	-0.551283196285017	6.69114120104136e-06	0.00350054757474095
c1676163_g3	-6.56816079102218	-2.86089558213048	6.71539400603879e-06	0.00350986611318996
c1695755_g5	6.25204745845254	-3.31473736747822	6.71677702547102e-06	0.00350986611318996
c1541719_g2	-8.18886288954056	-1.49458935381949	6.7595229415177e-06	0.0035301470853518
c1687253_g2	5.80106136062089	-2.78262789549257	6.79081928066619e-06	0.00354442842154618
c1757827_g6	7.81181431458216	-0.897018272594306	6.81157549911987e-06	0.00355319499562286
c1756206_g1	5.16552627771115	-1.87785089959801	6.85084192077917e-06	0.00357160144674337
c1744368_g3	-4.80670768914404	-1.07597203621907	6.86741437544227e-06	0.00357715238222357
c1743533_g1	-4.27565391417833	-2.43778855328735	6.87200408587493e-06	0.00357715238222357
c1775903_g5	-2.98293854917489	6.11390885902289	6.87345016835682e-06	0.00357715238222357
c1756238_g3	-6.59675984371418	-2.80644779367633	6.87914185066932e-06	0.00357803907799491
c1539846_g1	-6.59723187354382	-2.82090455204915	6.89709674068779e-06	0.00358425029253551
c1744641_g12	-6.61182925257717	-2.78756269508256	6.89907320062239e-06	0.00358425029253551
c1147382_g1	-6.59262612978722	-2.77345019571132	6.91392450720392e-06	0.00358988725358942
c1525498_g1	-7.72976342761901	-1.87664899183599	6.93443635973234e-06	0.00359845509517164
c1778167_g1	3.07779636092795	7.66414418997099	6.93941419267864e-06	0.00359895669409452
c1730976_g1	-2.49617126357141	0.220503699649015	6.9447754309365e-06	0.00359965644234299
c1710928_g5	-3.56410591301782	-0.855391703439161	6.98463423410743e-06	0.00361822603741013
c1764155_g3	6.58811516524337	-3.05035684220938	7.01597383765513e-06	0.00362959306038278
c1757014_g5	-5.74152971855222	-2.31590268328008	7.01645734625204e-06	0.00362959306038278
c1714089_g1	8.55327133685102	-1.3959045923949	7.01871327248343e-06	0.00362959306038278
c1744837_g2	-6.43077401606451	-2.88722934259214	7.03854404644186e-06	0.00363775147836213
c1183556_g1	-7.01843270495362	-2.50283174936062	7.0523214890965e-06	0.00364277374271165
c1726279_g4	-7.50537065310536	-2.04874695137795	7.06165196049121e-06	0.00364549453124042
c1689374_g2	7.32418126882392	-2.61153024647766	7.07768556019674e-06	0.00365167061166811
c1777952_g4	3.29268176685521	-0.0987823122606388	7.13552764950462e-06	0.00367939792456542
c1758155_g1	-6.23613722326052	-3.04969008236611	7.20870070942645e-06	0.00371499418030616
c1852919_g1	-6.83908089455641	-2.77908272687765	7.29192666154475e-06	0.00375572733818858
c1778128_g1	-6.63669424040032	-2.74250488998139	7.33898568106609e-06	0.00377544247633149
c1691457_g3	7.67974348456488	-2.15155861985751	7.34202792241397e-06	0.00377544247633149
c1770775_g7	5.23080273385913	-1.50973857131075	7.34282833144801e-06	0.00377544247633149
c1778692_g4	3.08518319345332	0.412068254922634	7.35821080367373e-06	0.00377748493358924
c474393_g1	-6.77603971817936	-2.63426723271683	7.35848369106618e-06	0.00377748493358924
c1655546_g9	-6.55276405811565	-2.94415840680434	7.35943129338557e-06	0.00377748493358924
c1779589_g2	-8.67647698060697	-1.19760039083783	7.36400432650205e-06	0.00377753054567489
c1226539_g1	-6.651347636378	-2.80749092175695	7.36794066009422e-06	0.00377753054567489
c1761922_g2	-2.34647007028186	1.77617917123895	7.3796200858249e-06	0.00378135779134437
c1505907_g1	5.26703242062488	-2.49473683596508	7.38705562304263e-06	0.00378300731747577
c1749671_g3	4.3318318968877	1.95457870150011	7.40962601144933e-06	0.00379240129449207
c1770812_g3	-6.52225275923462	-2.83910889971362	7.41482797611659e-06	0.00379290010626413
c887016_g1	-6.31757347946534	-3.03792950450452	7.46670814159026e-06	0.00381726200126148
c1755642_g7	-6.59228458668657	-2.83493650780367	7.49453182058302e-06	0.00382930457239586
c1734947_g2	-5.23751127082276	-1.68022164115552	7.53748446956299e-06	0.0038490591296245
c1778708_g3	2.87467838280404	1.75599473123424	7.5467250607542e-06	0.00385158575225256
c1730347_g2	-2.35664021317685	-0.73872114513721	7.58936872040534e-06	0.00387114757365521
c1639640_g1	5.71135154064571	-2.7349551094128	7.64021113592174e-06	0.00389486677033748
c1750610_g2	-4.96175559853814	-2.28201560525301	7.66408662374515e-06	0.00390481949388408
c1709527_g2	6.43374141383434	-3.17340320630142	7.70728987217549e-06	0.00392460274329911
c1756652_g3	3.98373409725494	-0.392828611881933	7.78704946530311e-06	0.00396296772283505
c1770576_g1	-3.19415576486791	-1.29144101038836	7.8044115594593e-06	0.00396955201145193
c1774405_g1	-8.22597139967536	-1.59050941518576	7.81660952618067e-06	0.00397350370101919
c1575144_g1	5.97720802901174	-2.45724872657763	7.8839211931244e-06	0.00400545160857161
c1700510_g1	-1.90221893929735	4.73879490785784	7.89845519170951e-06	0.00401056466554385
c1322335_g1	5.04868339868981	-2.87670664925041	7.941838438983e-06	0.00403031231216131
c1597527_g1	5.33672410935123	-2.65567828839358	7.97439910638311e-06	0.0040445485104733
c1719427_g3	-6.51047107044694	-2.96574516246841	7.98756804178597e-06	0.00404893885513406
c1768352_g2	3.13727014923571	-0.935976948870035	8.021358662879e-06	0.00406377157663784
c1779226_g4	4.44547873983777	-1.03933626110449	8.0415520736258e-06	0.00407170284119791
c1758090_g5	-7.23907806477276	-2.45459510031568	8.06014319261733e-06	0.00407881432350057
c1660424_g3	-6.70484776349525	-2.69763046728632	8.06803618974439e-06	0.00408050708355966
c1740785_g2	5.80228673226535	-2.57764017848132	8.0808703546647e-06	0.00408469558386083
c65612_g1	5.74494156818659	-2.75906042669933	8.11008776059042e-06	0.00409715605897098
c1761455_g2	8.61066473737003	1.19404160850756	8.11987913733159e-06	0.00409758928475852
c1750446_g1	-5.21195028351214	-2.65645258587628	8.12397887608911e-06	0.00409758928475852
c1695535_g7	-8.36159686111157	-1.32759244381616	8.12464622756174e-06	0.00409758928475852
c1426930_g1	-5.36747195660167	1.93050004028521	8.14493580103244e-06	0.00410520896189615
c1750504_g2	-6.022312411687	-1.93621389644726	8.14890535579494e-06	0.00410520896189615
c997697_g1	6.92530679554698	-2.69779331896163	8.2069227206738e-06	0.00413206687254291
c1739174_g1	2.72415553676692	-0.00853348589173887	8.21261140016265e-06	0.00413206687254291
c1757291_g2	-1.95782228434747	2.47128322416529	8.2160349396432e-06	0.00413206687254291
c1779589_g5	-8.13529401097149	-1.67167912935141	8.25056880970924e-06	0.0041471102793193
c1720475_g2	-8.42537611898042	-1.28635636640303	8.27839110870566e-06	0.00415843716134837
c1574638_g1	-7.25672819610237	-2.34258494193988	8.28237293259588e-06	0.00415843716134837
c1752502_g2	6.71205361655175	-3.01592549894125	8.29481545537543e-06	0.00416235509647811
c1763925_g7	-7.53832097335448	-2.22521176027697	8.3107855468013e-06	0.00416636324404663
c1776700_g14	-7.29677655604637	-2.26761027199306	8.31241917711722e-06	0.00416636324404663
c1364815_g1	-7.82708231604213	-1.97389894758334	8.31673384077465e-06	0.00416636324404663
c1636258_g2	-6.21455425235135	-3.11789198813946	8.32838989725561e-06	0.00416987424129212
c1774976_g3	-5.2159598490648	-2.79233204771852	8.38746475219337e-06	0.00419710981589093
c1663599_g1	-7.11423926711757	-2.59548218281643	8.41323215600138e-06	0.00420765718030762
c1548775_g2	-7.00206351952698	-2.48372712659566	8.41946120653744e-06	0.00420842664214593
c1761841_g1	-6.16763313760983	-3.13795184108512	8.43280069273319e-06	0.0042127473848193
c1776288_g1	-3.69828393805345	-0.8675304742475	8.4715517417242e-06	0.00422975102772024
c1652593_g4	-7.36829651998897	-2.31960478941262	8.49011272257218e-06	0.00423666068808212
c1707604_g5	2.97416072162511	1.11338740872927	8.50628481253361e-06	0.0042423712462874
c1708919_g1	-5.56471528640549	-0.183545350593732	8.51807804807661e-06	0.00424589279025077
c1415732_g2	-7.20059708182787	-2.39856195402638	8.55149494990056e-06	0.00426018289946678
c1472854_g1	-4.78789284612211	-2.25098865558352	8.61126196973686e-06	0.00428615901482938
c1686072_g3	-4.88108103636629	1.90103941412904	8.61341629703177e-06	0.00428615901482938
c1622153_g1	-2.97036356568365	-1.37482841569686	8.61796842114014e-06	0.00428615901482938
c1702882_g1	-6.60260559728214	-2.72396645803343	8.62956815148421e-06	0.00428955035790081
c1777820_g3	-2.5555326773655	1.59055792365897	8.64462755098332e-06	0.00429232498646969
c1689274_g2	-9.18687884240014	-0.503605815209502	8.64673427869934e-06	0.00429232498646969
c1652935_g1	-6.53837135003112	-2.88159559872324	8.64950210264259e-06	0.00429232498646969
c1714093_g1	-7.79969108375335	-1.7845912711436	8.65838922386298e-06	0.00429436003107396
c1755451_g3	-6.4717499711702	-2.95393741090309	8.66956509176547e-06	0.00429752736506298
c1710313_g6	-6.22585064084335	-3.13049003880142	8.70368921642689e-06	0.0043120604340922
c1774494_g2	2.68804188907245	-0.647388057334552	8.76302536524421e-06	0.00433906133788915
c1087642_g1	-6.16527080655377	-3.18894878312769	8.79355155479911e-06	0.00435177491070048
c1698464_g7	-6.46190851317072	-2.86410200317471	8.80261972692965e-06	0.00435386112273168
c1774097_g1	-1.81466649970256	5.97492263456924	8.81351214366731e-06	0.00435684682785976
c1750899_g1	-2.25916472710012	0.55249584226056	8.81842681173084e-06	0.00435687584849932
c1776866_g1	6.79347346406763	-2.85009867587465	8.84036328273338e-06	0.00436531008544888
c804346_g1	-7.03318850807822	-0.550109877458823	8.8719613843734e-06	0.00437850326579223
c1770032_g1	5.92831437381086	-1.92810963654462	8.89891233977563e-06	0.0043893897346444
c1692738_g1	-4.11324229602713	-1.88774851435379	8.90450939039231e-06	0.00438973721113548
c1779589_g9	-8.02020719530571	-1.78972176723327	8.91956772171605e-06	0.00439474595849177
c1707579_g7	-8.16429778252261	-1.44419356038145	8.95872735102264e-06	0.00441161760227181
c1735710_g1	-3.15931878895323	0.7434022713672	8.97109955720012e-06	0.00441528682770719
c1773695_g3	9.67314255245183	-0.323419758899505	8.97770186996523e-06	0.00441611383068747
c1755001_g2	-3.58617024256967	-1.39208223217366	8.98312879254173e-06	0.00441636207205582
c1566126_g2	-6.92247136196409	-2.50805069468334	9.00897960491405e-06	0.00442664550880624
c1777797_g4	-3.22419128102851	0.297212530690601	9.01649957903751e-06	0.00442791559129896
c1753989_g3	5.0055783183153	-2.65068601713655	9.03476442397173e-06	0.00443445809956497
c1764758_g1	-3.13736325291022	0.752368101487605	9.05959811197409e-06	0.00444421582133495
c1762312_g1	6.18235890227836	-3.32682018853583	9.09626326938249e-06	0.00445976367381525
c1746746_g1	-7.15693253223497	-2.2700208795139	9.12802568254397e-06	0.0044728921130221
c1777830_g4	-8.11790069924228	-1.52679370822724	9.15987993190918e-06	0.00448605119665252
c1666980_g5	-7.20849499468916	4.91546300442339	9.1846882282381e-06	0.00449574704938148
c1662925_g1	-4.52936272489746	-1.95710678107725	9.2409500012823e-06	0.00452081987025655
c1774101_g6	5.39619043255556	-2.97357632057927	9.25388098109998e-06	0.0045246788019752
c1724720_g1	6.7934262532472	1.35088487255817	9.26188491513015e-06	0.00452612576651574
c1782427_g1	-7.55499112086369	-2.15027365537571	9.27176478254599e-06	0.00452800929048757
c2669487_g1	-6.78368697170178	-2.64999138635203	9.27583259875053e-06	0.00452800929048757
c1436003_g1	-7.48358258371948	-2.09435339756291	9.29235717304971e-06	0.00453360918298967
c1701409_g1	-3.05986001484582	1.82319044595847	9.30344142599106e-06	0.00453626524541205
c1773898_g2	5.54367840636549	-2.30513730263528	9.3079129990165e-06	0.00453626524541205
c1724523_g2	-3.60360182906662	-1.59229430037695	9.32903444040075e-06	0.00454357360562318
c1130724_g1	-8.72330246079415	-0.952786260965413	9.33303703560938e-06	0.00454357360562318
c1765585_g1	3.02973122996016	2.47717189217527	9.37980730597258e-06	0.00456386630730983
c1687905_g1	5.1164984033298	-1.80874834474105	9.39136517501472e-06	0.00456701324935342
c1630902_g4	-6.88329572655377	-2.61621364933056	9.41047418576588e-06	0.00457312267215085
c992798_g1	-6.88023579368423	-2.59772982158457	9.41412223001958e-06	0.00457312267215085
c1688171_g1	-5.36737032704097	-2.49885181494797	9.48518922869942e-06	0.00460515175874034
c1351577_g3	-6.37034119615159	-2.95994039486027	9.4949693015787e-06	0.00460740689383507
c1170742_g2	-6.95837551341457	-2.52068263652669	9.51921225880805e-06	0.00461667387095799
c1661965_g1	7.39339667231598	-2.55588750447247	9.53197486177811e-06	0.00462036604507525
c1748364_g1	2.86843863280187	1.78570412101228	9.54202692696183e-06	0.0046214128583234
c1198747_g1	2.87067899512513	2.99595131946795	9.54443607766333e-06	0.0046214128583234
c1741997_g1	-4.2033258344706	-2.01782126719978	9.63314344890288e-06	0.00466184910006016
c1307816_g1	-8.12079357587209	-1.59564479803667	9.64298553403011e-06	0.00466189419411435
c1770183_g2	5.49345997282904	-0.7569620249305	9.64362847129945e-06	0.00466189419411435
c1755995_g2	3.25699720597826	-0.366507926954042	9.65380392740073e-06	0.00466430009011866
c1716096_g1	3.50632128306223	-0.95406642078444	9.6660606976557e-06	0.00466770845601294
c1683672_g1	-6.29132102929194	-2.97591215352578	9.6764135561257e-06	0.00467019425694148
c1728298_g3	5.90840918982968	-2.58613263337654	9.72745642386811e-06	0.00469230532663215
c1453373_g1	-7.3385821977057	-2.06654939723131	9.81095741601205e-06	0.00473004128678623
c1771330_g1	-5.20461116143718	-2.0588345006002	9.82177968423702e-06	0.00473271579583808
c1759787_g3	-5.36648740647315	-2.56209855205557	9.85929413290141e-06	0.00474710498160558
c1779444_g5	3.06776108350883	8.31928451253783	9.86222326883737e-06	0.00474710498160558
c1684038_g3	-6.31904334107827	-0.442134589552188	9.87076754212927e-06	0.00474867013173421
c1755989_g8	-6.49463414600947	-2.8294823399855	9.93778638972576e-06	0.00477834972141615
c1776700_g1	-7.25571140311201	-2.27164815364358	9.94856719756422e-06	0.00478097126841615
c1764605_g3	-4.22601764045267	3.61254745377581	9.97682543955686e-06	0.00479093960549926
c1055401_g1	-6.71662090037774	-2.68523785212043	9.97998948162006e-06	0.00479093960549926
c1544745_g5	6.3462801202087	-3.29500307522927	1.00493750109538e-05	0.00482166863426631
c1738158_g5	-4.12253132299521	-0.831265669741496	1.00795070146734e-05	0.00483354112384785
c1707227_g1	-2.54041639371117	0.582107073842602	1.00866946129211e-05	0.00483440401388586
c1775115_g1	8.46746529083008	-1.42752889444718	1.0120655895729e-05	0.00484809136362936
c1497740_g3	-7.11783682601681	-2.33140288451351	1.0130815069555e-05	0.0048503682808625
c1775184_g2	-2.66582491119413	2.20769564010272	1.01491656762538e-05	0.00485656252073588
c1625671_g2	-6.37037320640416	-3.0923656785225	1.01704826812588e-05	0.00486416887646288
c1530218_g1	-6.8188351545658	-2.73333729399725	1.0187423259311e-05	0.00486967515799975
c1780483_g1	4.03381088953466	-1.54676005194611	1.01993318049298e-05	0.00487277150196098
c1764807_g1	-2.61339455308945	1.98848360554313	1.02309645126353e-05	0.00488528283233404
c1754204_g1	5.38763844220239	-1.73266746272594	1.02729775976325e-05	0.00490054487408152
c1776148_g1	-5.16713968576482	-2.74423631878259	1.02765227926888e-05	0.00490054487408152
c708321_g1	-6.26874401134802	-3.08444229692763	1.02793126483985e-05	0.00490054487408152
c1740824_g2	-7.30033416861743	-2.28203060333764	1.02855198178906e-05	0.00490089997984462
c1730656_g4	6.04539148717928	-2.2807416458793	1.02982364928284e-05	0.00490435474658623
c1760946_g3	-1.82556642365251	3.23190030204544	1.03046367037115e-05	0.00490479933823735
c1750675_g3	3.49256389225354	0.368127778738146	1.03389527513831e-05	0.00491852378870705
c1745721_g4	7.39710491817173	-1.20825341367655	1.03483181764631e-05	0.00492037028665742
c1780669_g3	-7.48812891183339	-2.01427056128283	1.03745586882864e-05	0.00493023426664285
c1748028_g3	4.80575977077445	2.70164918405561	1.04085941408952e-05	0.00494379018119761
c1767266_g3	-6.1696044787453	-0.481225403103655	1.04195799927865e-05	0.00494638962978194
c1662647_g2	-6.86908106910977	-2.47303871283841	1.04344919702841e-05	0.00495084915629946
c1776700_g3	-7.17248113898072	-2.33817059779465	1.04495831569451e-05	0.00495474826556962
c1755004_g4	-3.85579617226055	-1.90258992565501	1.04537544406215e-05	0.00495474826556962
c1728198_g2	3.95666278747972	-1.10234798386686	1.04916706976997e-05	0.00497009385783079
c1683523_g4	-7.05743956238887	-2.45154864594284	1.05168009645079e-05	0.00497674728285746
c1599972_g1	6.05223018197517	-3.44901735932332	1.05168094945262e-05	0.00497674728285746
c1766263_g2	-4.50460075479403	-2.30029585378829	1.05599813465e-05	0.00499454274310459
c1776769_g5	-7.0051513592197	-2.47450087717009	1.05714319948811e-05	0.00499732421354648
c1553785_g1	-5.15409867257659	3.37147317133659	1.06094384119971e-05	0.00501264957919373
c1763910_g3	7.68455256781102	-0.863357588156147	1.06912374251558e-05	0.00504863864477534
c1661599_g1	-3.78596201943508	-2.25828419544004	1.07227059005592e-05	0.0050608351570287
c1766995_g4	-5.24006070844167	-2.06045677419592	1.07507154254761e-05	0.00506902581669306
c1755628_g4	-6.08538461639149	-3.23435560183082	1.07513593393462e-05	0.00506902581669306
c1688378_g4	8.95731287226028	-0.969302998042005	1.07976743984122e-05	0.00508818856044756
c1488671_g1	-6.924734686166	-2.51301140859381	1.08158903161102e-05	0.0050940969770084
c1716407_g1	3.02791406100481	1.91151778207247	1.08281448945944e-05	0.00509719297933775
c1708801_g1	-4.12292845288464	8.37116514813965	1.08426061273281e-05	0.00509928560904521
c1639709_g1	-6.45935248277049	-2.97457032127061	1.08472577530853e-05	0.00509928560904521
c1774827_g1	2.86637969724434	-0.488341713496825	1.08496405880231e-05	0.00509928560904521
c1729362_g4	-5.68082857254503	-0.675273847339275	1.09394006629873e-05	0.00513878059772085
c1775932_g2	4.28337311670606	-1.86456154162912	1.10024440697478e-05	0.00516569067145329
c1750567_g1	-3.1746885125889	-1.68864419862262	1.10201192700589e-05	0.00517128318604643
c1740824_g4	-6.92880134457938	-2.5264622985231	1.10379941757048e-05	0.00517696351819874
c1610856_g2	-5.73407477536899	-2.2690115690122	1.11173254922662e-05	0.00521040196077533
c1692697_g2	-6.97218706735616	-2.69039639069164	1.11209040291976e-05	0.00521040196077533
c1763761_g7	-6.16697135755936	-3.18878935000397	1.11318388467512e-05	0.00521280308651346
c1704500_g2	5.4017238356619	-2.89412832363602	1.11485235507741e-05	0.00521789285199408
c1778500_g3	-2.61912283750931	4.93888648787686	1.12137867540576e-05	0.00524570186603186
c1756945_g2	-6.40067123682497	-2.92792922822413	1.12522001641494e-05	0.00526092836669019
c1261522_g1	-7.98448005650921	-1.66231958197506	1.12701523250452e-05	0.00526657740071966
c1612202_g1	-5.97793149320768	-3.28736433943794	1.13442334372822e-05	0.00529843613381842
c1695031_g5	-3.77612668880055	-1.98446509370071	1.13928087139644e-05	0.0053183551612698
c1770078_g4	7.07171352474143	-2.70210053339324	1.14171956516344e-05	0.00532696781952714
c1339203_g1	-6.07395058098672	-3.23808898048194	1.14287480246207e-05	0.00532958636182238
c1740949_g2	4.97948793780894	-3.34940014308289	1.15368598515438e-05	0.00537720751673861
c1741522_g3	-6.14791648349359	-3.11062940531405	1.15487322417069e-05	0.005379946334044
c1629844_g1	-7.39631125391279	-2.12362387527386	1.15634983552327e-05	0.00538402964259397
c1768559_g1	-2.99248649736196	0.787740221703871	1.15889684968384e-05	0.00539211648225499
c1764919_g3	4.60020637255363	-1.20222503729575	1.15928863695606e-05	0.00539211648225499
c1690355_g1	8.68192097717039	-1.26183009346859	1.16123757680384e-05	0.0053983829074357
c1713313_g2	4.27502343805189	-1.505047282149	1.1643443938063e-05	0.00541002281563791
c1573023_g1	-6.82910340727338	-2.60038281488297	1.16878132956603e-05	0.00542782775401599
c1757050_g1	-1.99001018719433	1.19643629755144	1.17321023595356e-05	0.00544557700115222
c1758537_g1	-5.55762421437322	-2.39253810457697	1.17594359436438e-05	0.00545530124948849
c1743746_g4	-6.22258956572373	-3.07322194899222	1.17715934710726e-05	0.00545530124948849
c1688923_g2	-6.73583912994652	-2.79019534858754	1.17728140352556e-05	0.00545530124948849
c1749888_g2	-3.26199642894471	1.55570307964447	1.17773734039727e-05	0.00545530124948849
c1760611_g1	4.34666645866183	-2.41574930133218	1.17899685559206e-05	0.00545831742398357
c1723939_g1	4.50552179578063	-2.87747587936459	1.1801803241199e-05	0.00546097860117333
c1770167_g5	5.36344834409381	-2.41821741674095	1.18230997838952e-05	0.00546767912435927
c1743859_g2	-8.71636875351775	-1.03726902637596	1.18284718613468e-05	0.00546767912435927
c1737420_g8	-6.91588905222064	-2.46560794154346	1.18611392031949e-05	0.00547995625034447
c1758926_g2	4.57455015393207	-2.41251037024453	1.18911578197367e-05	0.00549099763321658
c1704494_g1	-6.86361585341901	-2.7468208893609	1.1904657611529e-05	0.00549151793217282
c1766647_g2	5.93356761407827	-1.89730640757121	1.19061183478319e-05	0.00549151793217282
c1739775_g2	6.53641986318958	-2.18659219991715	1.19106463015935e-05	0.00549151793217282
c1533978_g2	-7.24652306099534	-2.21325678941042	1.19716526975577e-05	0.00551543879178291
c1375437_g1	-6.69598238939703	-2.68569751834216	1.19835551936791e-05	0.00551543879178291
c2313528_g1	5.47768698982825	-2.84009621021524	1.19856328395894e-05	0.00551543879178291
c1686760_g7	-6.45260204187341	-2.87777436606936	1.1987117618579e-05	0.00551543879178291
c1757162_g2	-5.16622283244263	-2.72434283963133	1.20258522270307e-05	0.00553042500606916
c1772539_g2	-5.16558791142039	-2.71096607593902	1.20389596600031e-05	0.00553361652872299
c1654617_g3	-6.66262312006674	-2.72301072901878	1.20457852759464e-05	0.00553391887191768
c1634919_g2	4.10284291346642	-2.91636848837205	1.20721083902524e-05	0.00554317361009164
c1697268_g2	4.82579569849238	-1.86150340317592	1.2106521263494e-05	0.00555613157088216
c1746612_g4	3.77920884482835	-2.88123673951747	1.2196790520638e-05	0.00559469774259093
c1659234_g1	6.33919010085411	-2.21201533469623	1.22072648206709e-05	0.00559664106128358
c1747497_g1	-8.27977667016213	-1.50383337375057	1.22408379424443e-05	0.00560916705842482
c1748906_g7	-6.31470866565084	-2.94773335290169	1.23209164778685e-05	0.00564297974686379
c912901_g1	-6.65039763711105	-2.83521057725608	1.23296701385499e-05	0.00564410780665819
c1574781_g1	4.71970731564729	-1.85672837301806	1.23469016313392e-05	0.00564898835557763
c1666980_g2	-8.78538173204684	-0.890908975779985	1.23529239738251e-05	0.00564898835557763
c1686131_g1	-6.51580744507198	-1.64910646141852	1.23640631910864e-05	0.00565120198901322
c1760936_g1	-9.1809528404652	-0.594688526071423	1.23823482732931e-05	0.00565667784239339
c1727425_g1	6.26404408465222	-3.33539238989841	1.23958745373137e-05	0.00565997523873674
c496899_g1	-6.54803214398283	-2.87670291731296	1.24894011958485e-05	0.00569972095367839
c1779849_g3	-6.81273508768607	-2.67717220222517	1.2495626629625e-05	0.00569972095367839
c1697018_g3	5.11769368865302	-2.84752476489786	1.25061876863465e-05	0.00570163959772317
c1750275_g1	-4.23115482035415	0.840671588405866	1.25154162972042e-05	0.00570294913205186
c1757135_g3	-7.31012373109836	-2.1570390342879	1.25450434440988e-05	0.00571111084685441
c1609642_g4	6.40267247955263	-3.19454737657217	1.25460582544231e-05	0.00571111084685441
c1538094_g1	-5.4870252682637	-2.53988231651519	1.2570619100448e-05	0.00571922280697407
c1758611_g4	5.9605504253897	-3.50489785175855	1.25766271872066e-05	0.00571922280697407
c1754001_g4	4.14015632486604	-2.6994935650051	1.26078458617694e-05	0.00573051503535384
c1472458_g1	6.69371020690966	-2.96417916376724	1.26650101930129e-05	0.00575358267108627
c1776258_g2	-2.17355885814158	3.20736574040307	1.26717398938145e-05	0.00575372662500406
c1775005_g5	2.452506079566	1.77414809034715	1.27494469847169e-05	0.00578608210547378
c1454183_g2	-7.68823285074031	-1.77654861249938	1.2766873613084e-05	0.00579106161621761
c1763386_g3	2.94504584401318	5.24001456816207	1.27906324536924e-05	0.00579505210780327
c1775277_g7	-6.72967111425583	-2.59273856526727	1.27916813639662e-05	0.00579505210780327
c1776784_g2	3.2862301860604	1.22123606547886	1.27950476309746e-05	0.00579505210780327
c1737643_g3	3.47548170905699	-1.2342834161846	1.28384638159602e-05	0.00581178213011275
c1751061_g3	3.36903268679595	0.635054936924749	1.28679808417252e-05	0.00582220650871124
c1697934_g1	-2.26277083418195	3.00903605103515	1.28760493328504e-05	0.00582292073312435
c1768666_g1	2.68605693767483	0.288311378910672	1.2899061751127e-05	0.00583038890804518
c1772481_g4	-6.29988941500738	-2.95505581610531	1.29170651978138e-05	0.00583558664195011
c1715482_g7	-8.01397206035784	-1.84183877209457	1.29521897927598e-05	0.00584851013097106
c1658191_g1	-6.6386578624162	-2.9382500376551	1.29595383823508e-05	0.00584888478193639
c1723772_g2	6.56178789848279	-3.04014697349882	1.29757286896933e-05	0.00585157811676658
c1776573_g2	3.02669944097164	8.09225232098964	1.29785498487169e-05	0.00585157811676658
c1687853_g1	6.0947364065681	0.228296344289277	1.2994579608364e-05	0.00585586273499527
c1775460_g3	2.45048844813234	2.37626084458182	1.30029816256714e-05	0.0058567074197531
c1566649_g1	6.20793233846304	-3.32682862829482	1.30528868508516e-05	0.00587623544711229
c1750112_g1	-2.64373465882604	2.1309067052	1.31217056435954e-05	0.00590425425323869
c1776700_g15	-7.3851400215989	-2.11417766808781	1.31396406828228e-05	0.0059093607482324
c1527872_g1	-8.12185916663365	-1.64935792033856	1.32086375423321e-05	0.00593741492635584
c1778275_g2	4.40120121349148	-2.36896259835941	1.32767961319795e-05	0.00596506438614268
c1652738_g3	-8.00731442455485	-1.65264505038874	1.33378454650748e-05	0.00598949368561829
c1673365_g1	5.31973696951919	-2.20447533629864	1.338875631692e-05	0.00600934803410686
[truncated: 895,223 more rows]
