# Supplementary material for: A robust transcriptional program in newts undergoing multiple events of lens regeneration throughout their lifespan
Source: eLife. 2015 Nov 2;4:e09594. doi: 10.7554/eLife.09594 (PMC4739772; doi:10.7554/eLife.09594)
Supplement: Supplementary file 5. — DOI: http://dx.doi.org/10.7554/eLife.09594.014 [file elife-09594-supp5.xlsx]

## Sheet: Tail Expression
ID	logFC	logCPM	PValue	FDR
c1745112_g1	-10.3873	10.8706	5.02501e-44	4.50855e-38
c1777830_g1	-11.7705	11.4484	2.99621e-24	1.34413e-18
c1743999_g3	-9.91059	10.7359	6.63793e-24	1.75456e-18
c1642538_g1	-11.4538	5.63494	7.8222e-24	1.75456e-18
c1760759_g1	8.50996	2.04896	6.25997e-23	1.12332e-17
c1726038_g3	-10.2148	6.92891	1.03322e-22	1.54504e-17
c1715395_g4	-10.2666	1.89553	1.46268e-21	1.87479e-16
c1707050_g1	-7.00506	2.25866	3.57811e-21	4.01294e-16
c1748649_g1	-9.67092	1.25265	4.21056e-21	4.19756e-16
c2981254_g1	-11.7767	8.29201	1.11953e-20	1.00446e-15
c1744749_g3	-10.923	1.02846	2.20893e-20	1.80173e-15
c1745112_g5	-6.24615	8.06164	1.38841e-19	1.0381e-14
c1729362_g5	-10.8205	0.918939	2.48474e-19	1.71489e-14
c1642538_g2	-11.4777	6.37345	8.66364e-19	5.55229e-14
c1683634_g1	11.539	2.7557	1.1063e-18	6.61734e-14
c1776960_g4	8.61909	0.464951	2.25082e-18	1.26218e-13
c1780533_g4	-7.08011	2.79917	3.28291e-18	1.70252e-13
c1770775_g1	11.3888	1.42192	3.41559e-18	1.70252e-13
c1766364_g4	10.1264	0.165614	6.98676e-18	3.09192e-13
c1737834_g1	-8.48599	0.914708	7.05704e-18	3.09192e-13
c1748649_g2	-8.43143	1.2027	7.23681e-18	3.09192e-13
c1749888_g4	10.5778	0.620883	1.40285e-17	5.59405e-13
c1741037_g8	-10.8607	0.97589	1.43402e-17	5.59405e-13
c1768996_g3	-8.94737	1.31953	1.56993e-17	5.86905e-13
c1527580_g1	-9.16852	0.763194	1.63661e-17	5.87359e-13
c1710809_g7	10.4352	0.502313	1.79613e-17	6.19818e-13
c1764236_g1	-10.5175	0.648435	2.21822e-17	7.37123e-13
c1743999_g1	-11.3685	6.57956	2.82722e-17	9.05944e-13
c1750549_g1	-9.89684	0.0283389	6.28816e-17	1.94547e-12
c1743877_g2	8.42988	0.980347	7.0984e-17	2.12295e-12
c1770205_g6	8.49856	0.532669	1.19205e-16	3.45011e-12
c1749098_g3	-10.4561	0.581736	2.19071e-16	6.14234e-12
c1770775_g5	11.0382	1.07202	2.56153e-16	6.96442e-12
c1723056_g2	-9.93447	3.78187	2.98186e-16	7.8688e-12
c1753657_g3	-9.85268	2.50433	4.25432e-16	1.09059e-11
c1718321_g1	8.20437	0.989431	4.39386e-16	1.09508e-11
c1756732_g1	-12.4259	3.93188	4.58139e-16	1.11095e-11
c1698446_g1	-8.8079	0.425448	7.96985e-16	1.87736e-11
c1780019_g5	-4.94765	1.34003	8.1604e-16	1.87736e-11
c1764944_g1	-10.0439	0.165844	1.42884e-15	3.20497e-11
c1777830_g3	-10.3891	10.1807	1.66997e-15	3.65447e-11
c1707761_g2	-12.3975	2.46146	1.9001e-15	4.05907e-11
c1776279_g3	-9.27208	-0.558545	2.63956e-15	5.46109e-11
c1698243_g1	-10.9206	1.02492	2.72124e-15	5.46109e-11
c1765547_g3	-11.8936	8.93629	2.79431e-15	5.46109e-11
c1729547_g1	-12.0482	2.13111	2.79987e-15	5.46109e-11
c1765173_g6	7.85508	1.49364	3.26757e-15	6.23773e-11
c1737368_g1	-10.5862	0.679491	4.2684e-15	7.97854e-11
c1541719_g1	-11.4758	3.65219	4.50744e-15	8.25342e-11
c1743859_g3	-11.0326	1.137	4.65644e-15	8.35573e-11
c1756732_g16	-10.8619	2.39218	4.91631e-15	8.64906e-11
c1759410_g2	-4.83327	0.944373	5.56046e-15	9.59418e-11
c1770858_g3	10.2288	0.277752	6.68815e-15	1.13222e-10
c1754077_g3	-9.31617	-0.503377	7.31451e-15	1.21532e-10
c1766364_g2	5.53699	0.591682	7.76545e-15	1.24464e-10
c1521287_g1	-11.5568	7.84176	7.76841e-15	1.24464e-10
c1770858_g5	9.36452	0.584233	8.66289e-15	1.3636e-10
c1735988_g2	-5.16998	2.66411	8.97142e-15	1.37168e-10
c1628691_g1	-11.9403	2.02699	9.01997e-15	1.37168e-10
c1577811_g2	-10.9425	1.04966	9.43185e-15	1.41041e-10
c1764920_g2	-4.48002	3.01094	1.15209e-14	1.69456e-10
c1762430_g7	-8.0399	-0.264764	1.19698e-14	1.73218e-10
c1756732_g4	-10.8411	0.950754	1.22858e-14	1.74969e-10
c1767839_g1	5.13959	3.61046	1.26804e-14	1.77768e-10
c1762338_g1	-8.39565	10.9989	1.376e-14	1.89936e-10
c1742663_g2	-9.46399	-0.360235	1.40157e-14	1.90534e-10
c1756244_g11	-8.60843	0.210089	1.4614e-14	1.95702e-10
c1237820_g1	-10.9779	1.0967	1.59269e-14	2.10147e-10
c1743859_g6	-11.67	1.76097	1.64487e-14	2.13886e-10
c1753657_g7	-10.9587	2.48492	2.35742e-14	2.99991e-10
c1593377_g1	-11.4306	1.50475	2.37392e-14	2.99991e-10
c1777479_g4	-8.27494	1.02409	2.86697e-14	3.57266e-10
c1771102_g2	3.73999	2.46317	2.94511e-14	3.61976e-10
c1736020_g4	-5.46156	7.89701	3.278e-14	3.97446e-10
c1611602_g1	-7.17203	-0.0150375	3.38695e-14	4.0518e-10
c1743877_g1	9.55636	-0.410105	3.48757e-14	4.11727e-10
c1684230_g1	-7.60091	1.14244	4.55383e-14	5.30623e-10
c1680074_g6	-8.94366	-0.85155	4.95421e-14	5.69875e-10
c1716977_g3	-9.88098	0.0157579	5.1489e-14	5.84773e-10
c1756732_g14	-11.1127	1.21923	5.33534e-14	5.98373e-10
c1762338_g3	-11.7432	11.6201	6.97557e-14	7.72671e-10
c1662018_g3	9.36475	-0.625178	7.16875e-14	7.84386e-10
c1726822_g2	9.11277	-0.813382	7.35937e-14	7.9554e-10
c1738807_g1	-6.69509	0.919939	7.46749e-14	7.97618e-10
c1776894_g2	-9.06126	-0.746482	9.21399e-14	9.72587e-10
c1593377_g2	-10.3074	1.82945	9.78845e-14	1.02121e-09
c1639659_g2	-11.2556	1.34997	9.9977e-14	1.03105e-09
c1740794_g1	4.57367	-0.496738	1.1508e-13	1.17333e-09
c1644960_g1	8.17752	-0.555948	1.59822e-13	1.61119e-09
c1645721_g2	-7.20742	1.92567	1.64442e-13	1.63935e-09
c1751872_g1	-3.61677	2.3781	1.76435e-13	1.73958e-09
c1638666_g4	-9.19883	-0.608228	1.90317e-13	1.85605e-09
c1630508_g2	-5.83749	2.99934	2.02192e-13	1.95066e-09
c1778083_g4	-9.71096	-0.141055	2.30964e-13	2.20454e-09
c1757213_g1	-7.8305	0.106653	2.88906e-13	2.72855e-09
c1776279_g2	-8.87059	-0.908319	2.99673e-13	2.77675e-09
c1743859_g8	-9.83775	2.04194	3.00199e-13	2.77675e-09
c1548707_g1	-10.4785	0.624991	3.15146e-13	2.88527e-09
c1710809_g3	8.37139	-0.251458	3.49592e-13	3.1683e-09
c1732070_g2	9.87765	-0.0396479	3.55633e-13	3.19082e-09
c1726836_g2	-10.5917	0.71099	3.98382e-13	3.53898e-09
c1583519_g2	-11.6287	1.72921	4.21284e-13	3.69897e-09
c1583519_g4	-10.5107	2.04761	4.24637e-13	3.69897e-09
c1701436_g3	-9.10384	-0.72411	4.46729e-13	3.85399e-09
c1699866_g1	7.39705	-1.33449	5.00291e-13	4.27497e-09
c1777435_g3	-3.97554	2.80195	5.36123e-13	4.53793e-09
c1756732_g13	-11.5565	1.64994	5.54116e-13	4.6464e-09
c1756732_g6	-11.0015	1.1174	5.67589e-13	4.71531e-09
c1743087_g4	-9.73426	-0.115519	5.86141e-13	4.79849e-09
c1689266_g2	-11.3434	1.44113	5.88298e-13	4.79849e-09
c1774970_g2	-8.54969	-1.21759	6.03571e-13	4.87871e-09
c1759959_g2	-7.53546	3.26081	6.37309e-13	5.10542e-09
c1777479_g1	-8.56539	0.239854	6.86969e-13	5.45455e-09
c1720600_g1	-10.4112	0.500611	7.076e-13	5.56907e-09
c1778760_g3	-9.00674	-0.787417	7.23254e-13	5.64278e-09
c1731701_g3	10.07	0.111536	7.42137e-13	5.74019e-09
c1620945_g1	-8.95554	-0.813416	7.5092e-13	5.75848e-09
c1745112_g3	-6.08435	6.87434	9.96611e-13	7.57781e-09
c1729362_g6	-7.90809	0.312878	1.15059e-12	8.59527e-09
c1737393_g2	6.51246	-0.419928	1.1556e-12	8.59527e-09
c1777659_g1	-3.57042	3.23281	1.15916e-12	8.59527e-09
c1731558_g1	-6.59173	-0.510827	1.21288e-12	8.91987e-09
c1700773_g6	-9.90105	3.96692	1.32478e-12	9.66356e-09
c1628691_g2	-10.9747	1.08951	1.41878e-12	1.02658e-08
c1753657_g1	-10.6302	2.80556	1.44327e-12	1.03594e-08
c1729547_g5	-9.90063	0.0601817	1.59423e-12	1.13522e-08
c1710432_g2	-6.56368	0.349604	1.81504e-12	1.28228e-08
c1595055_g1	-7.1506	-0.398255	1.96691e-12	1.37872e-08
c1744799_g8	-5.68049	1.21545	2.01797e-12	1.40354e-08
c1744641_g1	-8.60886	-1.15312	2.08705e-12	1.44042e-08
c1580402_g1	-10.1266	0.26652	2.33688e-12	1.60053e-08
c1503003_g1	7.83578	-0.912528	2.50111e-12	1.70004e-08
c1693624_g2	11.195	1.24871	2.67005e-12	1.80122e-08
c1696074_g1	-5.37963	10.2249	2.80896e-12	1.86925e-08
c1726038_g2	-10.6947	7.90076	2.81256e-12	1.86925e-08
c1642538_g3	8.4854	6.3568	2.86119e-12	1.88759e-08
c1689780_g1	5.26861	2.89758	3.25471e-12	2.13153e-08
c1736020_g3	-5.52432	5.4317	3.76454e-12	2.44756e-08
c1779177_g3	8.41565	0.902587	4.18802e-12	2.68795e-08
c1775582_g5	7.63931	-1.13222	4.21281e-12	2.68795e-08
c1745138_g1	7.62373	-1.02094	4.22415e-12	2.68795e-08
c1755490_g1	-6.49966	0.066955	4.82323e-12	3.04754e-08
c1754147_g5	4.91288	2.18491	5.05054e-12	3.16885e-08
c3020735_g1	-9.34609	1.71593	5.35736e-12	3.33801e-08
c1770812_g2	-9.45183	-0.371718	5.88642e-12	3.64237e-08
c1532108_g1	-9.20452	0.785535	5.96371e-12	3.66491e-08
c1668770_g2	-9.98054	0.163415	6.18659e-12	3.77602e-08
c1472673_g2	-8.63183	-1.1354	6.64989e-12	4.03137e-08
c1776345_g1	-5.70413	0.36373	6.74233e-12	4.05998e-08
c1767851_g6	8.87263	-1.07458	7.28153e-12	4.35544e-08
c1720175_g1	8.59101	-1.36278	7.52041e-12	4.46853e-08
c1679087_g5	-11.2427	2.74753	7.64188e-12	4.51083e-08
c1746500_g3	-7.31734	-0.940547	7.77371e-12	4.55866e-08
c1777649_g1	8.77927	-1.19758	7.98751e-12	4.65362e-08
c1717022_g1	4.74327	-0.669298	8.09751e-12	4.68727e-08
c1666980_g6	-10.6113	0.736639	8.98336e-12	5.16671e-08
c1763777_g3	5.37282	-0.516454	9.82993e-12	5.6176e-08
c1726822_g1	7.0651	-0.0312538	1.06356e-11	6.03957e-08
c1635926_g2	6.96145	3.16497	1.09727e-11	6.19177e-08
c1610856_g4	-9.60691	-0.208743	1.10771e-11	6.21166e-08
c1684400_g2	-7.2247	-1.03348	1.26805e-11	7.0666e-08
c1630902_g3	-9.77441	-0.0428122	1.30896e-11	7.24954e-08
c1700726_g1	8.34423	-1.60376	1.32714e-11	7.30514e-08
c1743859_g7	-9.06761	0.646462	1.36127e-11	7.44733e-08
c1757135_g4	-10.0151	0.181185	1.5092e-11	8.20661e-08
c1709178_g1	-3.79677	2.55258	1.58363e-11	8.55945e-08
c1611737_g1	-9.71531	-0.128694	1.63872e-11	8.80415e-08
c1771384_g4	-4.89132	1.48014	1.67006e-11	8.91915e-08
c1752410_g4	6.7539	1.59699	1.72561e-11	9.16127e-08
c1645151_g1	-7.45457	-0.782461	1.82663e-11	9.64052e-08
c1440145_g1	-9.66882	-0.157217	1.88086e-11	9.8687e-08
c1715828_g1	8.75761	-1.18363	1.90356e-11	9.92974e-08
c1758429_g4	-7.3653	-0.202208	1.91879e-11	9.95131e-08
c1780474_g4	-7.51847	-0.770385	1.94796e-11	1.00445e-07
c1744584_g1	8.15904	-1.75502	2.07078e-11	1.05842e-07
c1648933_g1	-5.91621	-0.517522	2.07622e-11	1.05842e-07
c1774579_g5	6.81678	0.0855246	2.13023e-11	1.07982e-07
c1755642_g3	-10.0239	0.166806	2.32051e-11	1.16967e-07
c1731701_g1	7.13137	-0.656158	2.4696e-11	1.23786e-07
c1774912_g8	-7.17359	0.554054	2.50618e-11	1.24922e-07
c1588489_g2	-9.18538	-0.607512	2.59795e-11	1.28335e-07
c1618196_g1	-5.16703	2.24012	2.60326e-11	1.28335e-07
c1685547_g4	5.67923	-0.817198	2.78588e-11	1.36588e-07
c1755642_g4	-9.49882	-0.321592	2.81643e-11	1.37335e-07
c1745785_g2	8.82589	-1.08563	2.86441e-11	1.3892e-07
c1771276_g2	7.72443	-0.169516	2.97641e-11	1.43575e-07
c1619972_g1	-9.15327	-0.667406	2.99331e-11	1.43618e-07
c1776791_g2	-9.01681	-0.745002	3.03472e-11	1.44831e-07
c1639554_g1	-6.3122	-1.22518	3.28804e-11	1.5609e-07
c1686073_g1	8.62386	-1.31464	3.44374e-11	1.62621e-07
c1764279_g1	-5.20443	-0.0321026	3.4632e-11	1.62684e-07
c1756115_g1	-5.86066	-0.77065	3.49942e-11	1.63529e-07
c1756732_g2	-10.3097	0.444626	3.63039e-11	1.68005e-07
c1719460_g1	8.20408	-1.67795	3.63265e-11	1.68005e-07
c1752328_g1	6.29901	-0.328377	4.02882e-11	1.84467e-07
c1776741_g4	-8.18088	-1.51528	4.0329e-11	1.84467e-07
c1613485_g2	-9.55783	1.10953	4.05027e-11	1.84467e-07
c1779027_g3	-8.39947	-1.29199	4.08937e-11	1.85307e-07
c1658926_g6	9.37559	-0.523942	4.26885e-11	1.92468e-07
c1770753_g2	-8.86001	-0.928487	4.29047e-11	1.92475e-07
c1719900_g6	8.64034	-1.27126	4.38951e-11	1.9518e-07
c103355_g1	-10.6039	0.744917	4.39427e-11	1.9518e-07
c1729547_g9	-10.0309	0.172911	4.50011e-11	1.98896e-07
c1736226_g5	-8.73672	-1.09403	4.71428e-11	2.07341e-07
c1767167_g3	10.2754	1.60365	4.7875e-11	2.09425e-07
c1686180_g1	6.69922	-1.20479	4.80834e-11	2.09425e-07
c1749671_g2	5.19544	1.63829	4.98641e-11	2.16131e-07
c1627527_g2	-8.20698	-1.5269	5.08305e-11	2.19261e-07
c1701875_g4	-8.96691	-0.874658	5.12814e-11	2.20148e-07
c1540421_g1	-8.36169	-1.35455	5.63947e-11	2.40945e-07
c1442750_g2	-8.5462	-1.18955	6.09206e-11	2.59049e-07
c1762630_g7	-4.63147	1.26175	6.61618e-11	2.80009e-07
c1778300_g4	-5.73624	-0.949556	6.81146e-11	2.8692e-07
c1689777_g2	-7.36834	-0.922581	7.00202e-11	2.93569e-07
c1778923_g3	-6.07715	2.25912	7.15172e-11	2.9845e-07
c1779027_g1	-6.23308	0.893697	7.29505e-11	3.03022e-07
c1557493_g3	-9.91072	0.0796607	7.33426e-11	3.03247e-07
c976511_g1	8.58209	-1.36174	7.73654e-11	3.17408e-07
c1771945_g5	8.13759	-1.7257	7.74751e-11	3.17408e-07
c1627017_g1	6.10382	-1.17324	7.86998e-11	3.204e-07
c1687393_g1	7.1941	0.584137	7.89196e-11	3.204e-07
c1770775_g2	9.44561	-0.545594	7.95372e-11	3.20941e-07
c1776791_g12	-9.4504	-0.342534	7.97682e-11	3.20941e-07
c1771497_g3	-5.89786	-0.540873	8.14994e-11	3.26442e-07
c1780483_g4	6.96061	-1.70196	8.28338e-11	3.30148e-07
c1537305_g1	-9.80085	-0.0910203	8.31604e-11	3.30148e-07
c1774970_g3	-3.17859	3.16564	8.70447e-11	3.44046e-07
c1655001_g3	-5.92724	2.52326	8.74581e-11	3.44164e-07
c1773622_g3	-9.00455	-0.733794	9.41049e-11	3.68703e-07
c1755642_g5	-10.1319	0.289528	9.57569e-11	3.73459e-07
c1736226_g2	-7.96721	-1.70045	9.61513e-11	3.73459e-07
c1424672_g1	-10.2727	0.36935	9.94037e-11	3.84427e-07
c1650304_g4	-8.1359	-1.61402	1.02415e-10	3.94375e-07
c1770858_g4	8.75936	-1.20032	1.0821e-10	4.14908e-07
c1776700_g7	-8.60774	-1.11608	1.0949e-10	4.18028e-07
c1756732_g15	-10.2861	0.429856	1.1182e-10	4.25117e-07
c1693624_g1	8.15455	0.188619	1.15077e-10	4.35653e-07
c1745020_g7	6.10559	-1.59663	1.17022e-10	4.38447e-07
c1678675_g1	-5.23603	0.896551	1.17144e-10	4.38447e-07
c1726024_g2	-7.83733	-0.384691	1.17281e-10	4.38447e-07
c1738883_g1	8.33614	-1.57494	1.25023e-10	4.65448e-07
c1675005_g1	-6.99709	-1.17461	1.3121e-10	4.86465e-07
c1737697_g1	-8.25745	-1.51149	1.33982e-10	4.94698e-07
c1707286_g1	9.64282	-0.293134	1.36275e-10	5.01102e-07
c1756732_g7	-9.22687	-0.567172	1.37071e-10	5.01971e-07
c1710901_g1	8.71575	0.11408	1.40921e-10	5.13972e-07
c1708023_g3	6.78478	-1.86634	1.51868e-10	5.51659e-07
c1732395_g3	-9.13956	-0.695896	1.61101e-10	5.82838e-07
c1765361_g12	-8.262	-1.43848	1.62297e-10	5.83467e-07
c1652327_g1	-9.40234	-0.385633	1.62576e-10	5.83467e-07
c1771384_g1	-4.7448	0.383593	1.63746e-10	5.85323e-07
c1730280_g2	8.90454	-1.03836	1.66125e-10	5.91471e-07
c1779360_g1	-7.11277	-1.08215	1.70301e-10	6.03945e-07
c1775779_g1	6.19715	-0.592257	1.73053e-10	6.11288e-07
c1645721_g1	-5.83599	1.03245	1.77099e-10	6.23124e-07
c1580402_g2	-8.62856	-1.13999	1.78943e-10	6.27154e-07
c1756764_g1	3.96813	0.762272	1.81227e-10	6.32687e-07
c1708027_g1	-6.70987	2.24542	1.82342e-10	6.3321e-07
c1774579_g4	8.49782	-1.42895	1.82788e-10	6.3321e-07
c1738938_g2	-7.19189	-0.987564	1.87324e-10	6.46426e-07
c1435976_g1	-8.70976	-1.12834	1.91199e-10	6.56827e-07
c1754295_g3	6.44701	-1.22328	1.91802e-10	6.56827e-07
c1720600_g7	-8.98383	-0.860568	1.959e-10	6.68311e-07
c1758759_g3	-6.08842	2.40189	2.01391e-10	6.84442e-07
c3082057_g1	-8.98244	-0.738702	2.03367e-10	6.87147e-07
c1700502_g1	-4.7462	-0.521107	2.03719e-10	6.87147e-07
c1743465_g6	-8.6919	-1.03948	2.0458e-10	6.87466e-07
c1777479_g2	-8.8872	-0.914224	2.05651e-10	6.88487e-07
c1614815_g3	-9.20097	-0.590894	2.11306e-10	7.0479e-07
c1762440_g1	-7.92965	-1.72519	2.12656e-10	7.06665e-07
c1734610_g1	8.07568	-1.81797	2.22e-10	7.34993e-07
c1771384_g2	-5.66795	0.308388	2.29035e-10	7.55497e-07
c1660979_g6	-9.4277	1.10567	2.39649e-10	7.87613e-07
c1729296_g3	8.8653	-1.01435	2.42581e-10	7.94339e-07
c1772743_g5	-6.48301	-1.15292	2.43717e-10	7.95157e-07
c1753657_g6	-9.42615	-0.360893	2.59352e-10	8.43103e-07
c1293940_g1	-7.6709	-0.540655	2.64824e-10	8.57783e-07
c1774812_g4	-4.81365	-0.642871	2.68488e-10	8.66524e-07
c1310479_g1	-9.47797	-0.318756	2.70171e-10	8.6883e-07
c1211830_g1	-10.4425	0.575745	2.83572e-10	9.08667e-07
c1708602_g6	6.43431	-1.55208	2.87833e-10	9.19038e-07
c1637756_g4	-7.04871	1.01312	2.98258e-10	9.47782e-07
c1780438_g5	7.71221	-0.926943	2.98947e-10	9.47782e-07
c1548043_g1	-9.39555	-0.394358	3.07534e-10	9.71572e-07
c1753843_g4	-8.16607	-1.55551	3.12529e-10	9.83889e-07
c1707761_g3	-8.97394	-0.857164	3.15932e-10	9.91124e-07
c1737781_g1	9.36359	-0.553124	3.37837e-10	1.05615e-06
c1707761_g4	-8.30228	-0.119798	3.39604e-10	1.05799e-06
c1755642_g13	-9.16436	0.733926	3.4386e-10	1.06754e-06
c1755909_g1	6.96962	-1.5897	3.50356e-10	1.08396e-06
c1728776_g1	-7.86248	-1.7813	3.56134e-10	1.09805e-06
c1704062_g1	-3.12122	2.95773	3.6029e-10	1.10706e-06
c1747427_g3	-4.81735	1.86252	3.62938e-10	1.11139e-06
c1700502_g2	-4.68528	-0.949281	3.66971e-10	1.11931e-06
c1719952_g6	-5.22012	1.08696	3.6802e-10	1.11931e-06
c1769731_g1	-8.04142	-1.65361	3.72743e-10	1.12984e-06
c1746500_g2	-7.8196	2.18816	3.87727e-10	1.1713e-06
c1691053_g2	-8.34786	-1.34223	3.90819e-10	1.17668e-06
c1651815_g1	-6.79831	-0.250347	3.9774e-10	1.19352e-06
c1591395_g3	7.74442	-2.13513	4.07304e-10	1.21814e-06
c1584798_g1	-7.81455	-1.88797	4.11733e-10	1.2273e-06
c1767167_g1	8.79329	-1.20047	4.21041e-10	1.25089e-06
c1726822_g3	6.60484	-0.398146	4.23608e-10	1.25436e-06
c1770666_g1	8.71285	-1.2814	4.25971e-10	1.25721e-06
c1701875_g6	-9.06513	-0.796558	4.30278e-10	1.26575e-06
c1717354_g5	-2.94889	5.45939	4.3687e-10	1.28095e-06
c880093_g1	-8.51903	-1.29223	4.39881e-10	1.28557e-06
c1693211_g1	-8.7167	-1.10529	4.4581e-10	1.29867e-06
c1540614_g1	-7.83676	-1.78852	4.65139e-10	1.35059e-06
c1580806_g1	-2.58275	1.44345	4.72267e-10	1.36319e-06
c1728016_g1	6.49909	-2.1835	4.72517e-10	1.36319e-06
c1778544_g2	6.42428	-1.11793	4.8121e-10	1.38382e-06
c1765697_g1	-10.3124	0.508347	4.8405e-10	1.38754e-06
c1524591_g2	-8.64922	-1.08035	5.49311e-10	1.5696e-06
c1667894_g8	-9.06529	0.708376	5.56504e-10	1.5851e-06
c1747557_g4	11.2564	1.26639	5.93065e-10	1.6839e-06
c1628790_g1	-7.83959	-1.82548	6.1806e-10	1.74812e-06
c1683253_g2	-12.5298	2.61802	6.19581e-10	1.74812e-06
c1697968_g5	-7.16156	-0.387644	6.36875e-10	1.79128e-06
c1639558_g4	6.63484	-1.28244	6.53812e-10	1.83317e-06
c1659515_g2	7.80095	-2.0199	6.62316e-10	1.85123e-06
c1760841_g2	-8.74713	-1.06091	6.64829e-10	1.85248e-06
c1701193_g2	-9.04264	-0.811698	6.67937e-10	1.85538e-06
c1744641_g9	-9.68802	-0.194662	6.82592e-10	1.89024e-06
c1707761_g1	-9.40366	-0.451579	6.99317e-10	1.93059e-06
c1727169_g2	-5.58323	1.44291	7.12143e-10	1.95997e-06
c1632062_g1	7.79602	0.709655	7.14588e-10	1.96068e-06
c1733447_g1	6.55049	1.61409	7.23213e-10	1.9783e-06
c1769655_g3	-6.89575	-1.3316	7.5444e-10	2.05329e-06
c1754558_g5	6.68195	-1.28216	7.55203e-10	2.05329e-06
c1713830_g5	-5.02295	-0.430153	7.63396e-10	2.06483e-06
c1756700_g1	-7.79518	-1.88525	7.64693e-10	2.06483e-06
c1712672_g3	-7.14684	0.857287	7.66352e-10	2.06483e-06
c1509227_g2	8.08222	-1.78606	7.86631e-10	2.11312e-06
c1775633_g3	-5.65231	-1.38773	7.94414e-10	2.12766e-06
c1700430_g1	-9.00172	-0.772177	8.1141e-10	2.16671e-06
c1646517_g2	-8.5625	-1.22622	8.24815e-10	2.19597e-06
c1776791_g1	-9.32854	-0.449405	8.33402e-10	2.20584e-06
c1775740_g5	4.71995	-0.00904683	8.3344e-10	2.20584e-06
c1772036_g3	-8.41801	-1.27131	8.42508e-10	2.22328e-06
c1758546_g4	6.61999	-1.12673	8.98545e-10	2.36421e-06
c1779594_g1	-5.16052	2.13555	9.13337e-10	2.3961e-06
c1668328_g2	8.55956	-1.28767	9.16232e-10	2.39669e-06
c1780300_g6	9.84911	-0.102948	9.20649e-10	2.40124e-06
c1698743_g1	-8.57359	-1.18629	9.78198e-10	2.54394e-06
c1664199_g3	7.99675	-1.84948	9.90086e-10	2.5606e-06
c1732298_g3	7.65451	1.37089	9.9031e-10	2.5606e-06
c1716799_g1	-5.80871	-1.20045	9.93761e-10	2.56214e-06
c1720551_g1	7.40618	0.245132	1.00216e-09	2.5764e-06
c1755989_g1	-10.3412	0.463142	1.06987e-09	2.7426e-06
c1706674_g1	-8.42335	-1.2411	1.08119e-09	2.75911e-06
c1760123_g1	6.21934	-1.85192	1.08246e-09	2.75911e-06
c1717628_g2	7.84136	-1.97825	1.0938e-09	2.77413e-06
c1726279_g5	-9.51483	-0.299724	1.09454e-09	2.77413e-06
c1606477_g1	-8.68483	0.335224	1.11021e-09	2.79935e-06
c850516_g1	-10.0916	0.261479	1.11267e-09	2.79935e-06
c1755628_g1	-5.81623	-0.321973	1.11385e-09	2.79935e-06
c1774970_g1	-2.92128	1.22292	1.1439e-09	2.86458e-06
c1755398_g5	-7.91469	-1.74985	1.14619e-09	2.86458e-06
c1675452_g2	6.52459	0.284239	1.23283e-09	3.06448e-06
c1778331_g3	7.56358	-2.28022	1.233e-09	3.06448e-06
c1777962_g17	-9.00442	-0.766692	1.2477e-09	3.09244e-06
c1750735_g2	-4.47846	0.363277	1.35093e-09	3.33909e-06
c1289788_g1	-7.53672	-2.11051	1.42563e-09	3.51402e-06
c1778760_g4	-7.57301	-2.05295	1.43117e-09	3.51803e-06
c1775371_g2	-6.11866	-0.262072	1.43904e-09	3.52771e-06
c1742554_g3	12.7684	4.18771	1.44973e-09	3.54421e-06
c1755057_g1	-8.89037	-0.877669	1.47539e-09	3.59716e-06
c1754050_g4	6.22156	-1.43473	1.56783e-09	3.81216e-06
c1771042_g3	4.88493	-0.237922	1.59934e-09	3.87829e-06
c1770404_g3	6.19546	0.463381	1.61525e-09	3.9063e-06
c1679376_g2	-8.48188	-1.25531	1.64808e-09	3.97498e-06
c1751872_g5	-5.27193	-1.37133	1.65545e-09	3.98205e-06
c422345_g1	-10.7537	0.894206	1.68501e-09	4.04233e-06
c1722823_g2	-7.89631	-0.423453	1.79186e-09	4.28719e-06
c1779262_g3	5.24834	0.177784	1.81272e-09	4.32556e-06
c1282374_g1	7.76764	-2.11085	1.83254e-09	4.36127e-06
c1705214_g1	-3.19634	0.121852	1.92785e-09	4.57594e-06
c1722565_g1	-8.25116	-1.39747	1.94675e-09	4.60862e-06
c1690620_g2	-5.49797	2.1644	1.97797e-09	4.6702e-06
c1692982_g4	3.52904	0.142459	2.00831e-09	4.7294e-06
c1614815_g1	-8.28492	-1.44657	2.03313e-09	4.75546e-06
c1732395_g1	-8.77314	-0.982813	2.03425e-09	4.75546e-06
c1755989_g6	-9.13661	-0.672912	2.03528e-09	4.75546e-06
c1779655_g6	6.02656	-1.60065	2.07344e-09	4.82941e-06
c1700784_g1	-10.3079	0.472393	2.07769e-09	4.82941e-06
c243535_g1	-8.46925	-1.3147	2.09682e-09	4.86127e-06
c1685810_g1	-5.45207	3.11729	2.20783e-09	5.10546e-06
c1774183_g1	-3.30127	2.0451	2.24244e-09	5.16328e-06
c1669084_g2	-9.08048	-0.657647	2.24435e-09	5.16328e-06
c1763271_g7	-7.53604	-2.09198	2.28031e-09	5.22269e-06
c1680152_g1	6.05111	-1.45691	2.28182e-09	5.22269e-06
c1752148_g1	-7.96396	-1.67949	2.43335e-09	5.55536e-06
c1778923_g5	-6.5789	0.998886	2.4429e-09	5.563e-06
c1735728_g4	-9.01776	-0.752388	2.54411e-09	5.77882e-06
c1540042_g1	6.64407	-1.90741	2.58066e-09	5.84703e-06
c1733156_g1	6.48097	1.23044	2.61359e-09	5.90673e-06
c1755398_g1	-8.35129	-1.328	2.67463e-09	6.02948e-06
c1744641_g15	-8.19145	-1.54517	2.79471e-09	6.2844e-06
c1711117_g3	6.74005	-1.94715	2.84633e-09	6.38449e-06
c1740824_g5	-7.44298	-0.858583	2.87401e-09	6.43048e-06
c1697272_g2	-5.64273	-1.33979	2.99267e-09	6.67932e-06
c1272882_g1	-8.4599	-1.35658	3.08089e-09	6.85915e-06
c1607790_g1	-9.57926	-0.300503	3.34049e-09	7.41872e-06
c1302718_g1	-9.71787	-0.115623	3.3652e-09	7.44397e-06
c1711123_g4	7.30172	-1.4647	3.36846e-09	7.44397e-06
c1729211_g4	7.32316	-1.22416	3.41809e-09	7.5351e-06
c1761729_g1	7.9041	-1.96189	3.43628e-09	7.55664e-06
c1757135_g2	-8.49995	-1.20422	3.54128e-09	7.7685e-06
c1701436_g1	-7.78742	-1.84038	3.63025e-09	7.94425e-06
c1664199_g1	6.99205	-1.5749	3.67029e-09	8.01232e-06
c1371249_g1	-9.03662	-0.810963	3.68177e-09	8.01787e-06
c1737420_g4	-8.13451	-1.56084	3.71832e-09	8.06841e-06
c1736020_g1	7.00188	5.98411	3.72296e-09	8.06841e-06
c1749108_g2	-4.11133	4.75926	3.80727e-09	8.21677e-06
c1771384_g3	-6.08241	-0.902715	3.80973e-09	8.21677e-06
c1754295_g1	7.72675	-2.17158	3.93266e-09	8.46155e-06
c1735279_g3	6.06151	-1.83529	4.03279e-09	8.65625e-06
c1708811_g7	-6.91232	1.85015	4.06532e-09	8.70524e-06
c1623668_g1	-8.95214	-0.830576	4.0765e-09	8.7084e-06
c1761691_g3	-3.53397	1.43758	4.20155e-09	8.9542e-06
c1630508_g1	-6.2179	4.23337	4.34325e-09	9.23427e-06
c1770775_g6	8.38445	-1.60268	4.42258e-09	9.3807e-06
c1765056_g3	6.70234	-1.92933	4.51586e-09	9.55596e-06
c1630104_g1	8.03574	-0.541677	4.57204e-09	9.65208e-06
c1688797_g1	-9.65212	-0.165151	4.64389e-09	9.78075e-06
c1759572_g2	5.842	-2.17482	4.74126e-09	9.96245e-06
c1336288_g1	-11.4554	5.19265	4.769e-09	9.99732e-06
c1646222_g2	-9.25499	-0.541918	4.78301e-09	1.00033e-05
c1755642_g8	-8.408	-1.27062	4.81698e-09	1.00497e-05
c1065432_g1	-9.74061	-0.148244	4.82759e-09	1.00497e-05
c1759132_g1	4.49671	0.846334	4.97896e-09	1.03317e-05
c1737368_g2	-8.08786	-1.54616	4.9861e-09	1.03317e-05
c1706761_g1	-5.97489	-1.17498	5.0265e-09	1.03914e-05
c1581657_g1	-8.91831	-0.899832	5.03861e-09	1.03925e-05
c1771945_g4	6.36651	-2.1772	5.10116e-09	1.04974e-05
c1568546_g1	-8.84942	-0.874992	5.19263e-09	1.06612e-05
c1777962_g18	-8.4778	-1.25219	5.34123e-09	1.09413e-05
c1127142_g1	-8.37865	-1.35077	5.5548e-09	1.13528e-05
c1686922_g2	-5.01307	2.15226	5.69644e-09	1.15969e-05
c1718801_g1	-6.24854	-0.871408	5.70007e-09	1.15969e-05
c465447_g1	-8.3446	-1.45748	5.88721e-09	1.19343e-05
c1744502_g2	-7.6059	-2.08198	5.89253e-09	1.19343e-05
c1744641_g2	-8.59993	-1.14222	6.00059e-09	1.21258e-05
c1757329_g2	8.81855	-1.02971	6.12772e-09	1.23387e-05
c1720071_g1	-6.94784	-1.26581	6.15096e-09	1.23387e-05
c1748066_g5	-6.2676	-0.848896	6.1572e-09	1.23387e-05
c1692619_g1	-7.68262	-1.92945	6.16097e-09	1.23387e-05
c1769531_g2	9.35606	-0.624613	6.21951e-09	1.24282e-05
c1558649_g1	-8.91767	-0.93222	6.24287e-09	1.24472e-05
c1696749_g1	-7.56296	-2.10248	6.29334e-09	1.252e-05
c1717371_g4	-8.41146	-1.25109	6.33508e-09	1.25752e-05
c1656997_g2	7.66838	-2.22819	6.37979e-09	1.26359e-05
c1700004_g1	6.28005	-2.26333	6.40838e-09	1.26646e-05
c52557_g1	-7.496	-2.1159	6.4674e-09	1.27532e-05
c1748400_g4	14.2239	4.27406	6.56412e-09	1.29155e-05
c1770404_g2	6.39928	-2.27979	6.78191e-09	1.33148e-05
c1762796_g2	-6.97481	-1.24503	6.80483e-09	1.33307e-05
c1776791_g4	-8.79151	-0.962169	6.83629e-09	1.33631e-05
c631663_g1	9.22457	2.05696	6.93682e-09	1.35302e-05
c1740367_g5	7.44211	-2.34212	6.98536e-09	1.35953e-05
c1756732_g12	-7.95726	-1.69834	7.10647e-09	1.3801e-05
c1370290_g1	-8.10593	-1.5734	7.15914e-09	1.38496e-05
c1720037_g4	-8.42673	-1.29456	7.16235e-09	1.38496e-05
c1747931_g6	-7.57921	-1.98255	7.19071e-09	1.38745e-05
c1776700_g6	-8.29899	-1.40135	7.38412e-09	1.42172e-05
c1678338_g4	-6.48473	-1.17722	7.42703e-09	1.42692e-05
c1661916_g1	-8.64684	-1.07687	7.46198e-09	1.42779e-05
c1604638_g1	-8.16984	-1.51237	7.46343e-09	1.42779e-05
c973045_g1	6.33173	-2.15783	7.51333e-09	1.43428e-05
c1743465_g5	-8.50183	-1.21964	7.67239e-09	1.46154e-05
c1760522_g1	-8.66985	-1.06172	7.70566e-09	1.46476e-05
c1588222_g1	-8.01545	-1.7679	7.84735e-09	1.48787e-05
c1738563_g2	7.78489	-0.14171	7.86086e-09	1.48787e-05
c1352819_g1	-8.21329	-1.48726	7.88011e-09	1.48787e-05
c1615695_g1	-6.04775	-1.41039	7.89355e-09	1.48787e-05
c1216158_g1	-7.65249	-1.99835	7.92959e-09	1.49153e-05
c1746356_g6	-8.11156	-1.54752	8.04975e-09	1.51096e-05
c1580287_g1	7.01376	0.220684	8.10243e-09	1.51768e-05
c1763153_g2	3.89333	0.538222	8.41636e-09	1.5732e-05
c1754001_g3	7.27548	-2.51771	8.45116e-09	1.57642e-05
c1595908_g1	-7.86401	-1.77842	8.69666e-09	1.61885e-05
c1768203_g2	-6.12062	-0.961743	8.75855e-09	1.62699e-05
c1723768_g1	-10.417	2.66725	9.08855e-09	1.6848e-05
c1776700_g2	-8.79745	-0.985033	9.1306e-09	1.68911e-05
c1752148_g3	-8.91762	-0.836626	9.22875e-09	1.70375e-05
c1630712_g1	7.8025	-0.888989	9.36788e-09	1.72589e-05
c1679950_g1	-5.42239	0.314342	9.60644e-09	1.76605e-05
c1657216_g2	-4.66537	0.471185	9.62525e-09	1.76605e-05
c1721361_g1	5.52168	-1.89773	9.76151e-09	1.7874e-05
c1735676_g2	5.31393	-1.6304	9.78552e-09	1.78814e-05
c1772087_g4	7.65528	-2.15162	1.00223e-08	1.82768e-05
c1778331_g5	6.6172	-1.29496	1.00679e-08	1.83227e-05
c1731786_g4	-7.24455	-0.316191	1.01726e-08	1.84758e-05
c1583519_g3	-9.142	-0.629373	1.021e-08	1.85064e-05
c1608470_g2	-6.55407	-1.03084	1.03067e-08	1.86439e-05
c1774212_g4	7.31578	-1.3915	1.03819e-08	1.87304e-05
c1772970_g1	3.83879	-0.433542	1.04093e-08	1.87304e-05
c905314_g1	-7.52752	-2.16421	1.04171e-08	1.87304e-05
c1741987_g3	6.42895	-0.522711	1.05515e-08	1.89126e-05
c586738_g1	-7.78022	-1.91768	1.0595e-08	1.89126e-05
c1774531_g2	4.30368	-0.0693996	1.05989e-08	1.89126e-05
c1758317_g1	-5.26157	-0.918047	1.06028e-08	1.89126e-05
c1374201_g1	-7.56099	-0.771824	1.08725e-08	1.93552e-05
c1743623_g2	5.8958	-0.715669	1.09935e-08	1.9532e-05
c1771384_g8	-4.35758	0.0478785	1.12356e-08	1.99226e-05
c1531558_g2	-7.85505	-1.85825	1.14368e-08	2.02393e-05
c1741621_g3	-7.63345	-2.00958	1.15639e-08	2.04239e-05
c1708601_g2	3.8025	-0.401241	1.1615e-08	2.04739e-05
c1412283_g1	-8.05506	-1.62713	1.18926e-08	2.09222e-05
c1758664_g1	-3.00013	1.79853	1.19682e-08	2.09984e-05
c1770812_g1	-7.88729	-1.76796	1.19841e-08	2.09984e-05
c1654617_g1	-7.76346	-1.86249	1.20062e-08	2.09984e-05
c1646222_g1	-7.88003	-1.78362	1.23348e-08	2.15313e-05
c1779966_g3	-3.06754	1.88026	1.23839e-08	2.1575e-05
c1770812_g5	-8.54493	-1.18275	1.24249e-08	2.16045e-05
c1746299_g1	-2.99584	0.237528	1.24745e-08	2.16488e-05
c1767153_g5	-6.84522	-0.412664	1.28633e-08	2.22381e-05
c1714509_g2	7.3803	-2.4739	1.28637e-08	2.22381e-05
c1751155_g3	-9.0599	-0.728653	1.30611e-08	2.2536e-05
c1780494_g2	5.19349	-1.77596	1.31702e-08	2.26433e-05
c1705151_g2	6.93127	-1.28589	1.31976e-08	2.26433e-05
c1659246_g2	-8.0034	-1.64349	1.32149e-08	2.26433e-05
c1739086_g4	7.33191	-2.46133	1.32242e-08	2.26433e-05
c1777962_g1	-8.87956	-0.922437	1.33357e-08	2.27907e-05
c1765361_g1	-8.02938	-1.64525	1.34747e-08	2.29845e-05
c1479144_g1	-8.12351	-1.50903	1.36121e-08	2.31748e-05
c1736226_g3	-7.47825	-2.16157	1.38159e-08	2.34771e-05
c1570598_g1	-7.16206	-1.11936	1.39665e-08	2.36282e-05
c1779177_g2	6.1292	-0.408446	1.39668e-08	2.36282e-05
c1755642_g10	-8.08087	-1.61542	1.39838e-08	2.36282e-05
c1778058_g4	-2.71966	4.93275	1.41678e-08	2.38699e-05
c1672445_g4	-7.12693	-0.441834	1.418e-08	2.38699e-05
c1738938_g5	-7.59694	-2.02861	1.42235e-08	2.38982e-05
c1752737_g2	-8.03968	-0.34094	1.42645e-08	2.39224e-05
c1608751_g1	-7.46772	-2.14682	1.43667e-08	2.40487e-05
c1771733_g5	3.75629	5.44403	1.44399e-08	2.41263e-05
c1660424_g2	-7.92433	-1.69194	1.45336e-08	2.42377e-05
c1736959_g3	-8.36743	-1.37436	1.48195e-08	2.45901e-05
c1714339_g5	-5.09708	1.93634	1.48269e-08	2.45901e-05
c1764633_g1	6.53186	4.30971	1.48652e-08	2.45901e-05
c1775115_g4	8.00654	-1.89142	1.48714e-08	2.45901e-05
c758663_g1	-7.36787	-2.16792	1.4882e-08	2.45901e-05
c1773366_g1	-5.85159	-1.24501	1.49141e-08	2.4598e-05
c895913_g1	-6.14842	-1.98042	1.55198e-08	2.55065e-05
c1776791_g11	-8.70213	-1.01717	1.55219e-08	2.55065e-05
c1760037_g3	-7.16945	-2.40522	1.56885e-08	2.57238e-05
c1771384_g6	-4.52279	-0.389718	1.57114e-08	2.57238e-05
c1558649_g2	-7.8898	-1.85926	1.57628e-08	2.57609e-05
c1228996_g1	-8.77945	-0.961097	1.58354e-08	2.58325e-05
c1771930_g7	-4.83925	-1.56909	1.58962e-08	2.58847e-05
c1589594_g1	-7.75149	-1.91358	1.59769e-08	2.59689e-05
c1755642_g6	-6.86875	-0.390833	1.61863e-08	2.62616e-05
c1743465_g3	-8.75653	-0.988932	1.62159e-08	2.62622e-05
c1776894_g4	-3.75811	1.3027	1.62961e-08	2.63446e-05
c1769197_g6	-4.89365	-1.51538	1.63369e-08	2.6363e-05
c1460051_g1	-8.46468	-1.33981	1.69138e-08	2.72449e-05
c1443805_g1	-4.21513	-0.180626	1.71965e-08	2.76507e-05
c1780238_g3	-6.15823	-0.836464	1.76661e-08	2.8355e-05
c1157104_g1	-7.33195	-2.24471	1.78848e-08	2.86547e-05
c1725581_g2	4.65903	-0.917355	1.85762e-08	2.97094e-05
c1597662_g1	-10.3034	0.375431	1.8808e-08	3.00266e-05
c1746151_g1	-5.637	-0.917984	1.8847e-08	3.00355e-05
c1743295_g8	-8.02983	-1.60551	1.89294e-08	3.01133e-05
c1756146_g1	-6.67076	-1.51249	1.91893e-08	3.04727e-05
c1529419_g1	-5.16809	-0.675887	1.93012e-08	3.05572e-05
c1770404_g1	6.72512	-1.87686	1.93106e-08	3.05572e-05
c1638310_g2	-7.61882	-2.00959	1.94456e-08	3.07166e-05
c1729439_g1	-6.10082	5.27243	1.96894e-08	3.10223e-05
c1510970_g2	-7.42124	-2.23497	1.97083e-08	3.10223e-05
c1154368_g2	-8.35244	-1.3253	2.01715e-08	3.16883e-05
c1720475_g4	-8.87676	-0.909066	2.0202e-08	3.16883e-05
c1763944_g1	-3.13446	1.56175	2.05136e-08	3.21208e-05
c1548707_g2	-10.3889	0.492394	2.06838e-08	3.2331e-05
c1755642_g9	-8.88582	-0.962192	2.0811e-08	3.24732e-05
c1741944_g1	-5.64267	-1.82692	2.10044e-08	3.27181e-05
c1763814_g3	3.46555	-0.505559	2.10945e-08	3.28015e-05
c1730280_g4	6.64205	-1.34687	2.11365e-08	3.281e-05
c1705583_g2	-3.66623	1.5158	2.15049e-08	3.33241e-05
c1768978_g2	-5.28241	6.22053	2.15555e-08	3.3345e-05
c1639659_g1	-8.24005	-1.43156	2.19723e-08	3.39312e-05
c1637261_g1	5.19646	-0.363615	2.22505e-08	3.43018e-05
c1728128_g4	-6.29457	-1.93988	2.25166e-08	3.46524e-05
c1466380_g1	6.55129	-1.23307	2.25873e-08	3.47018e-05
c1080237_g1	5.16345	-2.04247	2.3212e-08	3.56006e-05
c1732224_g1	3.09058	0.918037	2.33068e-08	3.56259e-05
c1759413_g4	-8.08628	-1.56464	2.3308e-08	3.56259e-05
c1672970_g1	-7.75779	-1.81427	2.36083e-08	3.60237e-05
c1687087_g2	-6.80575	-1.36685	2.38716e-08	3.6276e-05
c1716161_g2	-8.39806	-1.29713	2.38746e-08	3.6276e-05
c1618312_g1	-7.99628	-1.75709	2.3895e-08	3.6276e-05
c1771733_g1	3.04067	4.85523	2.39419e-08	3.62858e-05
c2577962_g1	-8.25298	-1.39569	2.39878e-08	3.62941e-05
c1732804_g2	-11.2069	1.27753	2.42228e-08	3.6588e-05
c1570931_g1	-8.66919	-1.06901	2.49172e-08	3.75735e-05
c1733156_g3	6.92941	-1.72599	2.50095e-08	3.76495e-05
c1738982_g2	-8.13085	-1.62401	2.52015e-08	3.7875e-05
c1757139_g2	-8.95837	0.691427	2.55212e-08	3.82801e-05
c1764042_g2	-6.30469	-1.86762	2.55564e-08	3.82801e-05
c1728545_g1	-5.63841	2.15329	2.59731e-08	3.87875e-05
c1742554_g4	12.9604	3.00819	2.59816e-08	3.87875e-05
c1774212_g5	8.05089	-1.9517	2.60548e-08	3.88321e-05
c1777659_g4	-2.85998	1.71476	2.64354e-08	3.9274e-05
c1764127_g1	-2.40556	3.55993	2.64388e-08	3.9274e-05
c1226450_g1	-9.76833	-0.0727846	2.65768e-08	3.94137e-05
c1715395_g1	-5.51	4.73874	2.70363e-08	4.0029e-05
c1761367_g2	-5.58298	-1.14395	2.71428e-08	4.01205e-05
c1770775_g3	7.2921	-2.4735	2.71965e-08	4.01338e-05
c1593632_g1	-6.27633	-1.84943	2.75386e-08	4.05718e-05
c1750828_g2	-6.25884	-0.877918	2.79271e-08	4.10767e-05
c1595908_g2	-9.0138	-0.730758	2.86557e-08	4.20794e-05
c1750039_g1	-7.72621	-1.97262	2.93955e-08	4.30952e-05
c1627287_g2	-7.96895	-1.65804	2.95117e-08	4.31951e-05
c1061821_g1	-8.44463	-1.37085	2.96438e-08	4.33177e-05
c1743295_g6	-8.34288	-1.355	2.98862e-08	4.36009e-05
c1502929_g2	7.42965	-2.33693	3.03204e-08	4.41626e-05
c1766986_g1	3.56972	-0.222139	3.03881e-08	4.41894e-05
c1777962_g15	-7.71675	-1.93667	3.12965e-08	4.54368e-05
c1767625_g1	6.8287	-1.8476	3.15975e-08	4.57997e-05
c1754558_g2	7.59114	-2.22719	3.19898e-08	4.62934e-05
c1606477_g2	-8.51548	-1.30181	3.22301e-08	4.65661e-05
c1366159_g2	-8.38109	-1.41588	3.26344e-08	4.70655e-05
c1646517_g3	-8.67198	-1.15097	3.26972e-08	4.70655e-05
c1780378_g2	-3.74782	0.139815	3.27331e-08	4.70655e-05
c1708040_g1	7.21842	-2.5905	3.28715e-08	4.71888e-05
c1749119_g4	5.70065	-1.73508	3.3698e-08	4.82552e-05
c1698785_g4	-7.62953	-1.99097	3.37219e-08	4.82552e-05
c1768866_g3	8.58294	-1.40218	3.41067e-08	4.87282e-05
c1778760_g2	-8.31459	-1.35368	3.44798e-08	4.91829e-05
c1537857_g1	-8.58921	-1.24642	3.58408e-08	5.10431e-05
c1501583_g1	-8.51542	-1.21051	3.61452e-08	5.1395e-05
c1728248_g2	-3.32263	8.74387	3.6261e-08	5.14781e-05
c1683918_g3	-7.88497	-1.75432	3.81564e-08	5.40834e-05
c1725754_g1	2.96646	2.26632	3.83465e-08	5.41818e-05
c1649374_g2	-8.82597	4.22987	3.83466e-08	5.41818e-05
c1743295_g11	-7.74213	-1.90403	3.84175e-08	5.41966e-05
c1773574_g1	3.90685	-0.642414	3.90428e-08	5.49922e-05
c1748681_g2	6.71111	-1.79984	3.91495e-08	5.50561e-05
c1263103_g1	-9.88431	0.0711592	3.92751e-08	5.51463e-05
c834809_g1	-9.27451	-0.539389	3.94693e-08	5.53323e-05
c1463299_g1	-7.22017	-2.34049	3.9624e-08	5.54626e-05
c1778975_g2	-5.65064	-1.44639	4.00411e-08	5.59591e-05
c1524591_g3	-7.59029	-1.99682	4.02257e-08	5.61297e-05
c1105717_g1	-7.52361	-2.01688	4.05345e-08	5.64728e-05
c1639639_g1	-8.07741	-1.58847	4.07662e-08	5.67075e-05
c1748782_g2	-4.8832	-0.34369	4.17801e-08	5.80279e-05
c1778331_g1	7.29066	-2.52972	4.2003e-08	5.8216e-05
c1569383_g1	-7.74279	-1.97763	4.20453e-08	5.8216e-05
c882486_g1	7.04802	-2.68829	4.22196e-08	5.82932e-05
c1588158_g1	-6.10098	-0.944051	4.22576e-08	5.82932e-05
c1701193_g1	-7.82202	-1.91395	4.22959e-08	5.82932e-05
c1710189_g2	7.47183	-2.33551	4.3334e-08	5.96322e-05
c1689082_g1	4.44597	0.208905	4.35798e-08	5.98786e-05
c1780194_g2	-2.87817	2.00199	4.37418e-08	6.00094e-05
c1739951_g7	6.18795	0.212431	4.39527e-08	6.02067e-05
c1767504_g8	12.4247	2.47032	4.45903e-08	6.09869e-05
c1733093_g7	8.16941	-1.76339	4.5145e-08	6.16516e-05
c1621582_g1	-8.55617	-1.1354	4.56494e-08	6.22457e-05
c1712016_g6	-4.80799	2.97274	4.58577e-08	6.23514e-05
c1616179_g1	-8.41781	-1.26868	4.58659e-08	6.23514e-05
c1725075_g4	8.28167	-1.71446	4.69641e-08	6.37477e-05
c1774212_g3	8.01518	-1.8917	4.71395e-08	6.38485e-05
c1733212_g2	4.87496	-1.15035	4.72031e-08	6.38485e-05
c1686355_g1	6.68411	-0.212929	4.72518e-08	6.38485e-05
c1326477_g1	-5.28683	-1.24975	4.75562e-08	6.41631e-05
c1697012_g3	-7.15691	-2.43703	4.76669e-08	6.42159e-05
c1736043_g5	-8.22297	-1.45985	4.82313e-08	6.48789e-05
c1653247_g1	-8.52284	-1.20044	4.83325e-08	6.49177e-05
c1775115_g2	7.28346	-0.534043	4.84829e-08	6.50224e-05
c1732804_g3	-10.8365	0.910472	4.9564e-08	6.6373e-05
c1776700_g8	-8.51425	-1.23452	4.99504e-08	6.67908e-05
c1473902_g1	-8.98398	-0.783722	5.04094e-08	6.73042e-05
c1771611_g2	-3.55146	1.69345	5.10369e-08	6.80407e-05
c1637423_g1	-7.66552	-1.93718	5.11127e-08	6.80407e-05
c1688922_g2	-8.29902	-1.38054	5.13999e-08	6.83217e-05
c1775621_g1	4.43356	1.03817	5.17621e-08	6.87013e-05
c1770265_g1	-4.3084	1.54286	5.21267e-08	6.9083e-05
c1755909_g3	5.77845	-2.31723	5.24797e-08	6.94483e-05
c1710987_g1	7.20548	-2.52408	5.27273e-08	6.96732e-05
c1755451_g1	-7.32946	-2.28919	5.33697e-08	7.04183e-05
c1676880_g1	-6.48884	0.329556	5.35039e-08	7.04918e-05
c1626166_g1	-5.03946	-0.710101	5.3783e-08	7.07556e-05
c1774977_g2	7.37401	-2.47859	5.4733e-08	7.17843e-05
c1763303_g2	-5.43663	1.08343	5.47567e-08	7.17843e-05
c1778182_g4	5.2802	1.05949	5.4805e-08	7.17843e-05
c1660878_g2	-7.67143	-1.95789	5.53056e-08	7.23344e-05
c1672636_g1	-7.63792	-1.89581	5.56568e-08	7.26878e-05
c1758782_g3	-7.72955	-1.9925	5.61897e-08	7.31986e-05
c1640487_g1	5.48379	-2.04355	5.62111e-08	7.31986e-05
c1774976_g2	-6.98417	-2.57918	5.77835e-08	7.51371e-05
c1662066_g2	-4.27647	-0.951209	5.80618e-08	7.53897e-05
c1769731_g4	-5.92243	-2.18208	5.90729e-08	7.65918e-05
c1737449_g2	-7.37816	-0.78365	5.94125e-08	7.6921e-05
c1640652_g1	-8.10224	-0.173098	6.10211e-08	7.88897e-05
c1732395_g4	-8.66313	-1.06817	6.15736e-08	7.94894e-05
c1579848_g1	-7.67223	-1.99871	6.18305e-08	7.9621e-05
c1524591_g1	-7.16094	-2.36959	6.1853e-08	7.9621e-05
c1763499_g5	-7.5865	-2.08662	6.19965e-08	7.96915e-05
c1778948_g3	-2.92019	1.46469	6.23798e-08	8.00694e-05
c720792_g2	-5.3657	-2.05072	6.25187e-08	8.0133e-05
c1771276_g3	7.56071	-2.23571	6.38271e-08	8.16934e-05
c1683523_g5	-7.92433	-1.72799	6.51537e-08	8.32726e-05
c1492493_g2	-8.26967	-1.41684	6.5363e-08	8.34213e-05
c1729355_g2	6.14982	-1.63725	6.61003e-08	8.4127e-05
c1646382_g1	-3.65651	-0.895851	6.61036e-08	8.4127e-05
c1667732_g1	-8.62468	-1.08193	6.62795e-08	8.42315e-05
c2860635_g1	-8.85792	2.30335	6.69441e-08	8.48818e-05
c1698689_g1	-3.47614	4.75967	6.70692e-08	8.48818e-05
c1752737_g4	-9.55994	-0.230776	6.7075e-08	8.48818e-05
c1776791_g7	-7.43038	-0.867691	6.79774e-08	8.59e-05
c1741008_g2	-6.94083	-1.28778	6.80711e-08	8.59e-05
c1625241_g1	-3.29674	1.38678	6.86955e-08	8.65661e-05
c1742928_g2	-7.13032	2.08965	6.9007e-08	8.67271e-05
c1697018_g1	-2.63931	1.36043	6.90166e-08	8.67271e-05
c1737174_g6	7.31431	-2.43662	6.94434e-08	8.71415e-05
c1684705_g3	-7.34227	-2.16622	7.00787e-08	8.78158e-05
c1755398_g6	-7.79202	-1.84457	7.02324e-08	8.78857e-05
c1604037_g1	-9.09929	1.68781	7.09398e-08	8.85365e-05
c1675623_g1	-6.0654	-2.09262	7.09498e-08	8.85365e-05
c1755057_g4	-7.74034	-1.89403	7.13628e-08	8.89281e-05
c1444542_g1	-7.73199	-1.9505	7.1931e-08	8.95119e-05
c1756353_g3	5.75626	2.56473	7.22264e-08	8.97549e-05
c1780474_g3	-5.59962	-1.4772	7.32145e-08	9.0857e-05
c1757374_g4	-5.72228	-0.158007	7.33975e-08	9.09584e-05
c1692460_g1	-5.41108	1.60528	7.3885e-08	9.14362e-05
c1777828_g6	-5.3059	-1.66104	7.42182e-08	9.1722e-05
c1708673_g3	-5.16335	-1.39968	7.43816e-08	9.17975e-05
c1767504_g5	11.8357	1.87795	7.64502e-08	9.42209e-05
c1722737_g3	-11.4482	1.53847	7.69055e-08	9.46437e-05
c1778805_g6	-7.53226	-2.13479	7.70042e-08	9.46437e-05
c779716_g1	-8.18818	2.59082	7.8855e-08	9.67859e-05
c1733803_g5	-7.63722	-1.95071	8.05059e-08	9.86015e-05
c1779055_g2	-9.93365	0.0219485	8.05541e-08	9.86015e-05
c1727785_g1	-8.15522	-0.172128	8.10695e-08	9.90971e-05
c1697479_g1	6.9234	-2.8371	8.17142e-08	9.97493e-05
c1149656_g2	-7.41272	-2.18264	8.18371e-08	9.97636e-05
c1701308_g3	-8.04827	-1.53813	8.2575e-08	0.000100527
c1614730_g1	-6.93871	-1.20414	8.45316e-08	0.000102736
c1672491_g3	-4.14107	-1.11361	8.4619e-08	0.000102736
c1402094_g1	7.91142	-1.98857	8.47516e-08	0.000102758
c1741275_g1	-7.03466	-2.50479	8.51183e-08	0.000103063
c1474572_g1	-8.40781	-1.26821	8.55521e-08	0.000103442
c1748066_g3	-6.70223	0.492062	8.56612e-08	0.000103442
c1772069_g5	-2.91707	-0.269882	8.71079e-08	0.000105047
c1771611_g1	-3.88359	1.38717	8.82296e-08	0.000106257
c1700430_g2	-8.23664	-1.43971	9.43208e-08	0.000113307
c1760522_g10	-8.47378	-1.1842	9.4336e-08	0.000113307
c1705206_g1	7.6261	-2.11603	9.46022e-08	0.000113475
c1747468_g7	7.3962	-2.50748	9.55934e-08	0.000114511
c891211_g1	-7.30706	-2.28534	9.5735e-08	0.000114527
c1715828_g2	7.67274	-2.15899	9.85741e-08	0.000117767
c1402172_g2	-8.55765	-1.20013	9.90557e-08	0.00011818
c1773140_g1	-4.8111	-1.56227	9.91835e-08	0.00011818
c1649939_g1	7.3952	-2.42466	1.00627e-07	0.000119741
c1727451_g4	-8.00681	-1.69335	1.01386e-07	0.000120485
c1778483_g2	5.25454	-1.79046	1.01754e-07	0.000120762
c1735985_g3	7.08731	-2.7066	1.02063e-07	0.000120969
c1193610_g1	-4.62408	-1.65746	1.02269e-07	0.000121052
c1763489_g6	-6.2716	-0.387387	1.03748e-07	0.000122641
c1597836_g3	-7.6218	-1.92728	1.04374e-07	0.000123219
c1608470_g1	-5.49402	-1.47855	1.0541e-07	0.000124279
c1749660_g2	-2.7719	-0.538025	1.05842e-07	0.000124624
c1761884_g1	-3.36639	1.60443	1.06266e-07	0.000124959
c513909_g1	-7.29503	-2.21458	1.06991e-07	0.000125647
c1403175_g1	-7.93463	-1.68985	1.08201e-07	0.000126903
c1763761_g5	-9.23301	-0.528818	1.0848e-07	0.000127063
c1747634_g7	-7.12696	-1.139	1.10675e-07	0.000129359
c595489_g1	-7.3894	-2.23852	1.10728e-07	0.000129359
c1766704_g1	9.73043	-0.291485	1.13173e-07	0.000132044
c1733053_g9	6.40901	-0.0695673	1.13761e-07	0.000132517
c1767880_g5	7.20985	3.33509	1.13875e-07	0.000132517
c1774083_g2	-5.6814	-1.72275	1.16218e-07	0.000134952
c1678364_g2	-6.83638	-2.69065	1.16267e-07	0.000134952
c1528520_g1	-9.80612	-0.058913	1.18829e-07	0.000137747
c1721607_g1	6.02653	1.67851	1.19759e-07	0.000138645
c1777962_g4	-7.77897	-1.83304	1.23527e-07	0.000142824
c1758096_g1	6.80065	-2.91657	1.24165e-07	0.000143377
c1765361_g10	-8.02577	-1.66447	1.25507e-07	0.000144636
c1720459_g3	-7.54545	-2.12147	1.25578e-07	0.000144636
c1660979_g5	-5.84483	2.33913	1.26451e-07	0.000145455
c1373938_g1	-7.62719	-2.00345	1.26969e-07	0.000145864
c1556136_g1	-8.60172	-1.07948	1.27346e-07	0.000146109
c1755133_g4	6.23279	-1.17574	1.28044e-07	0.000146635
c1746444_g1	-4.15301	-1.04607	1.2815e-07	0.000146635
c1630536_g1	-7.49835	-2.14598	1.28294e-07	0.000146635
c1733263_g3	5.28319	-0.416812	1.28565e-07	0.00014666
c1773507_g4	8.97096	-1.01047	1.28643e-07	0.00014666
c1780300_g2	5.62783	-0.360437	1.29177e-07	0.000147081
c1747297_g3	6.1316	-2.45951	1.31012e-07	0.000148982
c1709494_g1	8.10684	0.211348	1.3186e-07	0.000149757
c1779718_g1	-3.2909	2.91736	1.33894e-07	0.000151875
c1480561_g1	-7.84792	-1.80233	1.35487e-07	0.000153487
c1765024_g1	8.16493	-1.77681	1.38996e-07	0.000157264
c1692379_g1	8.47424	-1.52583	1.39542e-07	0.000157683
c1769134_g1	-6.21099	-1.93207	1.43177e-07	0.000161587
c1772290_g1	-2.39984	3.99064	1.43617e-07	0.00016188
c1701875_g1	-8.18412	-1.60809	1.45662e-07	0.000163979
c1662636_g2	5.11346	-1.9947	1.45881e-07	0.00016402
c1677830_g1	-3.33759	-0.388206	1.46662e-07	0.000164691
c1612451_g2	-6.61315	-0.951538	1.46899e-07	0.000164751
c1686656_g2	-7.0657	-2.44305	1.48755e-07	0.000166625
c1767893_g7	4.40246	-1.93854	1.49707e-07	0.000167429
c1708448_g2	3.97075	1.52664	1.49846e-07	0.000167429
c1607924_g4	-7.67764	-1.97354	1.50355e-07	0.000167788
c1701449_g2	7.63299	-2.24668	1.51879e-07	0.000169278
c897601_g1	-8.54721	-1.22549	1.52118e-07	0.000169335
c1638826_g5	-6.43644	-1.18042	1.52379e-07	0.000169415
c1777830_g2	-8.63763	-1.15608	1.53227e-07	0.000170147
c1777962_g21	-7.76107	-1.86468	1.5638e-07	0.000173434
c1478518_g1	-7.16465	-2.37575	1.57502e-07	0.000174462
c1760522_g9	-7.6797	-1.95888	1.58716e-07	0.000175432
c1770483_g4	-3.22141	0.28267	1.5905e-07	0.000175432
c1779707_g2	-5.8153	-2.29627	1.59155e-07	0.000175432
c1658539_g2	-9.18653	-0.575366	1.5916e-07	0.000175432
c1755718_g1	5.27246	-2.07761	1.59562e-07	0.00017566
c1770183_g1	7.27786	-2.49577	1.6008e-07	0.000176014
c1676278_g3	-7.88029	-1.81683	1.614e-07	0.000177248
c1734353_g1	-5.55088	10.0164	1.64626e-07	0.00018057
c1753780_g1	-6.38401	-1.88701	1.65993e-07	0.000181847
c1438285_g2	-8.10688	-1.54556	1.67905e-07	0.000183698
c1780854_g1	4.24778	-0.389618	1.68092e-07	0.000183698
c1778760_g1	-7.50236	-2.04808	1.697e-07	0.00018523
c1777962_g19	-6.9473	-1.27946	1.70412e-07	0.000185781
c1771728_g2	6.11974	-2.56307	1.71685e-07	0.000186941
c1755221_g1	4.50576	0.00563429	1.72311e-07	0.000187372
c1649040_g4	-8.09574	-1.5804	1.72567e-07	0.000187372
c1617585_g2	-7.54538	-2.07763	1.72707e-07	0.000187372
c1768865_g2	5.09623	-2.32059	1.73254e-07	0.000187738
c1739831_g3	-4.87902	-0.255283	1.76364e-07	0.000190705
c1470401_g2	-8.24105	-1.44703	1.76417e-07	0.000190705
c1581657_g2	-8.06803	-1.65574	1.76739e-07	0.000190823
c1712051_g2	5.77743	-2.30257	1.77134e-07	0.00019102
c1597011_g3	-7.74563	-1.89922	1.78958e-07	0.000192755
c1773153_g1	-2.55536	2.84637	1.80251e-07	0.000193915
c1454276_g2	-7.47763	-2.14719	1.81339e-07	0.000194851
c1746869_g4	7.74605	-2.13773	1.83112e-07	0.000196521
c1681630_g1	-4.4807	-1.70023	1.87997e-07	0.000201523
c1665788_g1	-7.91133	-1.74241	1.88699e-07	0.000202035
c1763353_g1	-4.03978	1.5211	1.8921e-07	0.000202341
c1662018_g1	7.78199	-2.00454	1.9081e-07	0.000203808
c1750377_g7	9.34071	-0.678497	1.91586e-07	0.000204393
c1779731_g3	-2.52295	2.51601	1.92367e-07	0.000204983
c1666980_g7	-8.04289	1.70226	1.93902e-07	0.000206369
c1776894_g1	-2.32915	4.14721	1.94128e-07	0.000206369
c1720708_g3	-7.31662	2.555	1.96353e-07	0.000208488
c1756700_g2	-5.56546	-1.88311	1.97716e-07	0.000209687
c1750643_g3	-7.40557	-2.18198	1.98916e-07	0.000210711
c1773622_g7	-7.19445	-2.3375	1.9922e-07	0.000210783
c229826_g1	-7.04252	-2.43739	2.04067e-07	0.000215553
c1752606_g1	5.61925	-1.63965	2.04208e-07	0.000215553
c1688797_g3	-8.07957	-1.6209	2.04921e-07	0.000215832
c1705370_g1	6.52424	-2.03659	2.04954e-07	0.000215832
c1369904_g1	-7.8045	-1.81628	2.05543e-07	0.000216199
c1689777_g5	-6.14974	-1.32599	2.08921e-07	0.000219334
c1609888_g1	-7.32596	-2.18989	2.09012e-07	0.000219334
c1765550_g2	-7.23418	-2.38179	2.10163e-07	0.000220058
c1777962_g5	-8.25625	-1.43184	2.10193e-07	0.000220058
c1689266_g3	-7.15402	-2.36575	2.13211e-07	0.000222957
c1766464_g1	-4.22225	-0.759662	2.16886e-07	0.000226537
c1735092_g4	-7.88171	-1.69192	2.17534e-07	0.00022688
c1741788_g6	-5.21422	-1.59958	2.1772e-07	0.00022688
c1638458_g2	-3.00769	1.01946	2.20698e-07	0.000229715
c1736507_g1	-3.03581	1.85313	2.23036e-07	0.000231633
c1669936_g1	7.47102	-2.34535	2.23056e-07	0.000231633
c1724177_g2	7.4149	-2.41955	2.27124e-07	0.000235585
c1655517_g1	-8.19508	-1.60596	2.28588e-07	0.000236561
c1763038_g2	-4.72144	-1.14625	2.28592e-07	0.000236561
c1646851_g1	7.16336	-2.61403	2.29026e-07	0.000236737
c1726282_g1	5.94149	-1.98137	2.29499e-07	0.000236952
c1747208_g1	-5.95285	-2.18136	2.30614e-07	0.00023783
c1080154_g1	-7.58395	-2.10398	2.30947e-07	0.0002379
c1734076_g2	6.99876	-1.7308	2.31229e-07	0.000237918
c1758575_g3	-3.4587	2.13037	2.31509e-07	0.000237932
c1208138_g1	-7.53759	-2.15733	2.32675e-07	0.000238857
c1643378_g1	-7.55529	-2.10326	2.35045e-07	0.000240559
c1601987_g1	-9.08339	-0.715071	2.35057e-07	0.000240559
c1780483_g2	4.93878	-1.54455	2.35137e-07	0.000240559
c1638826_g4	-7.86634	0.569109	2.35887e-07	0.000241051
c1707479_g1	-5.82865	2.28335	2.38676e-07	0.000243624
c1570542_g1	-7.09141	-2.40938	2.39519e-07	0.000244207
c1346763_g2	-7.27173	-2.4027	2.40485e-07	0.000244913
c1733015_g4	-7.17246	-2.44843	2.40801e-07	0.000244957
c1758668_g4	-5.79456	3.09746	2.44029e-07	0.000247959
c1722823_g5	-8.31284	-1.32961	2.44981e-07	0.000248645
c1780027_g1	3.23874	0.868153	2.46689e-07	0.000250095
c1744825_g1	-6.30133	-1.84626	2.57217e-07	0.000260475
c1778209_g6	-5.89606	-2.15318	2.60774e-07	0.000263779
c1773790_g4	-3.42385	0.149099	2.61456e-07	0.000264171
c1776700_g4	-7.74685	-1.88573	2.64463e-07	0.000266909
c1758247_g2	-3.02656	1.71699	2.65835e-07	0.000267717
c1759787_g2	-7.90839	-1.64795	2.6586e-07	0.000267717
c1744539_g3	-8.87213	-0.890342	2.7094e-07	0.000272526
c1763734_g2	-7.35479	0.577186	2.71825e-07	0.00027311
c435267_g1	-8.21763	-1.54661	2.74389e-07	0.000275378
c1763343_g3	4.09247	0.109213	2.75587e-07	0.000276159
c1734061_g1	-4.10304	-0.871215	2.75783e-07	0.000276159
c1735188_g3	-5.55367	-1.45333	2.79021e-07	0.00027909
c1589893_g2	-7.09366	-2.45462	2.80356e-07	0.000280113
c1446919_g3	-7.98322	-1.67854	2.81702e-07	0.000281145
c1496324_g1	7.04512	-2.7366	2.82716e-07	0.000281575
c216452_g1	-6.70189	-2.80972	2.82761e-07	0.000281575
c1671561_g2	8.32715	-1.64028	2.83981e-07	0.000282136
c1770183_g3	7.29623	0.97497	2.83993e-07	0.000282136
c1764279_g3	-5.31497	-2.16895	2.84267e-07	0.000282136
c1774912_g1	-5.42716	-1.05276	2.87098e-07	0.000284631
c1756764_g2	3.16938	0.48762	2.88592e-07	0.000285796
c1552680_g1	10.9251	0.963815	2.89636e-07	0.000286385
c1725592_g4	5.95581	-2.56083	2.89825e-07	0.000286385
c1714383_g1	7.52582	0.109526	2.93246e-07	0.000289446
c1096052_g1	-7.04745	-2.50946	2.99242e-07	0.00029504
c398349_g1	-8.33219	-1.29494	3.0093e-07	0.000296379
c1714916_g4	-7.10762	-2.44614	3.03134e-07	0.000298222
c1202752_g1	-4.75202	-1.5703	3.03734e-07	0.000298485
c1358528_g1	-9.43122	0.934648	3.05124e-07	0.000299523
c1760650_g2	-7.22197	-1.19294	3.06645e-07	0.000300687
c1698446_g6	-8.15281	-1.55408	3.08122e-07	0.000301806
c1504185_g1	-7.82127	-1.83076	3.11093e-07	0.000304384
c1626236_g2	-7.39639	-2.21151	3.15488e-07	0.000308142
c1764447_g1	-4.85027	0.280505	3.15622e-07	0.000308142
c1565492_g1	7.48466	-2.32206	3.18397e-07	0.000310514
c1777328_g3	-5.89387	-1.11955	3.19212e-07	0.000310971
c982256_g1	-4.45407	-1.10241	3.22026e-07	0.000313128
c1753033_g3	9.10277	-0.820426	3.22124e-07	0.000313128
c1154368_g1	-7.83656	-1.74653	3.23036e-07	0.000313674
c1743688_g1	-5.46716	-2.48551	3.26297e-07	0.000316498
c1762484_g1	6.29963	-2.15702	3.27088e-07	0.000316923
c1729547_g2	-7.23092	-2.26618	3.28641e-07	0.000318084
c1501951_g1	-5.26589	-1.36322	3.29625e-07	0.000318692
c1629652_g1	-5.69918	-0.89347	3.30735e-07	0.000319422
c1773714_g3	-4.88369	-1.99392	3.34426e-07	0.000322639
c1678858_g2	5.79986	-1.61283	3.35274e-07	0.00032311
c1615189_g1	7.45615	-2.34118	3.38401e-07	0.000325773
c1184608_g1	-8.93369	-0.764681	3.41516e-07	0.00032817
c1601449_g1	-7.73855	-1.8772	3.41622e-07	0.00032817
c1409615_g2	-8.20936	-1.44949	3.42594e-07	0.000328752
c1614342_g4	-8.04263	-1.61161	3.42986e-07	0.000328776
c1671530_g1	-7.1251	-2.42421	3.45832e-07	0.00033115
c282713_g1	-6.72955	-2.69754	3.51229e-07	0.00033596
c1779772_g3	5.37108	-1.60473	3.54818e-07	0.000339032
c1765122_g1	-5.10698	-0.363679	3.55322e-07	0.000339152
c1598957_g2	-7.1311	-2.48037	3.57267e-07	0.0003406
c1776188_g6	-8.42734	-1.40882	3.57598e-07	0.0003406
c1751796_g2	-7.19439	-2.39191	3.58101e-07	0.000340717
c1630902_g2	-7.45286	-2.09944	3.59212e-07	0.000341412
c1780621_g1	-5.54592	-2.49914	3.62108e-07	0.000343801
c1767677_g3	-6.95079	-2.53917	3.68348e-07	0.000349355
c1750024_g1	-2.12648	2.56361	3.69441e-07	0.000350022
c1675234_g3	-7.59917	-0.0762146	3.73998e-07	0.000353966
c1747300_g2	4.15607	-0.79775	3.75771e-07	0.000355268
c1668221_g1	-3.36056	3.1469	3.77467e-07	0.000356265
c1769037_g2	4.08702	4.37634	3.77619e-07	0.000356265
c1702416_g2	3.72522	-1.36644	3.7851e-07	0.000356731
c2993542_g1	-7.21093	-2.41097	3.8191e-07	0.000359557
c1770404_g5	5.50693	-2.16088	3.84731e-07	0.000361539
c1364269_g2	-7.30047	-2.39272	3.85023e-07	0.000361539
c1730889_g3	8.74508	-0.0469786	3.85224e-07	0.000361539
c1762992_g2	-6.30194	-1.10045	3.89118e-07	0.000364812
c1761138_g3	4.86997	-1.85612	3.92216e-07	0.000367332
c1759036_g8	7.2941	-2.49915	3.92909e-07	0.000367598
c1758147_g4	-3.11837	0.787596	3.94129e-07	0.000368356
c1760490_g2	-4.97343	-1.98369	3.99574e-07	0.000373056
c1757941_g1	4.33421	-1.33899	4.0416e-07	0.000376945
c1766334_g3	-5.43942	-1.88388	4.05179e-07	0.000377145
c1449783_g1	-7.81343	-1.94452	4.05215e-07	0.000377145
c1765330_g1	5.60215	-1.75547	4.07216e-07	0.000378615
c1736130_g2	-8.28333	-0.0471639	4.12766e-07	0.000383231
c1752428_g2	3.30077	1.91417	4.13035e-07	0.000383231
c1739664_g3	-6.53859	-0.536439	4.19992e-07	0.000389283
c1765771_g3	7.16806	-2.58155	4.22028e-07	0.000390766
c1292326_g2	-7.5685	-1.95608	4.25367e-07	0.000393202
c1726279_g1	-7.89992	-1.71156	4.25534e-07	0.000393202
c1631437_g1	-7.87995	-1.71604	4.28664e-07	0.000395686
c1775627_g4	-6.18456	-1.9009	4.29154e-07	0.000395731
c1698464_g3	-7.18696	-2.3962	4.30996e-07	0.000397021
c228849_g1	-7.4718	-2.23068	4.31739e-07	0.000397298
c1728173_g2	4.63603	0.152219	4.32717e-07	0.000397714
c1742329_g2	6.32414	-2.25086	4.33387e-07	0.000397714
c1355366_g1	-6.9338	-2.57145	4.3352e-07	0.000397714
c1698446_g2	-7.77049	-1.91407	4.38629e-07	0.000401989
c1671862_g1	-4.04043	1.72739	4.43885e-07	0.000406391
c1778744_g4	-3.37298	-0.0721238	4.47765e-07	0.000409526
c1766364_g7	3.28396	-0.898207	4.50717e-07	0.000411805
c1554828_g1	-9.0826	-0.680705	4.53798e-07	0.000414199
c1705610_g1	-4.61012	-1.98758	4.54476e-07	0.000414396
c1648736_g2	-5.48373	-1.22607	4.56952e-07	0.00041623
c1446919_g2	-7.44119	-2.12241	4.6008e-07	0.000418655
c1748681_g1	3.90159	-0.192923	4.60981e-07	0.00041905
c1774405_g10	-9.206	-0.687036	4.63719e-07	0.000421112
c1779810_g1	5.76052	-2.06123	4.65582e-07	0.000422377
c1661916_g4	-6.78797	-1.44724	4.6703e-07	0.000423262
c1767504_g7	10.7176	0.760167	4.7333e-07	0.000428539
c1690958_g2	-6.93057	-2.53265	4.74563e-07	0.000429223
c1761572_g1	5.73964	-2.14821	4.76439e-07	0.000430485
c1767297_g1	4.38921	-1.51946	4.79505e-07	0.00043282
c1673530_g2	-7.87919	-1.66207	4.86781e-07	0.000438519
c1674051_g1	-4.74767	-0.487027	4.87165e-07	0.000438519
c1715054_g3	6.4362	-1.23358	4.87286e-07	0.000438519
c1525628_g2	-7.14894	-2.33935	4.89698e-07	0.000440013
c1688757_g4	-2.21821	3.53984	4.90369e-07	0.000440013
c1346763_g1	-6.83908	-2.72336	4.90417e-07	0.000440013
c1748650_g5	4.93749	-1.72616	4.94122e-07	0.000442894
c1623751_g1	4.95923	-1.63748	4.95953e-07	0.000443873
c1443167_g1	-7.48855	-2.12269	4.96502e-07	0.000443873
c1174677_g1	-8.52319	-1.23382	4.96698e-07	0.000443873
c1573904_g2	-7.39971	-2.07667	4.97427e-07	0.000444082
c1737420_g6	-7.21596	-2.38354	5.0422e-07	0.000449699
c1772121_g2	-7.7249	-1.94184	5.13881e-07	0.000457709
c1684822_g1	-10.3657	0.450172	5.14221e-07	0.000457709
c1755642_g11	-8.04006	-1.65025	5.16831e-07	0.000459576
c1739086_g6	4.68473	-2.52528	5.19187e-07	0.000460764
c1777962_g10	-7.42024	-2.14796	5.19194e-07	0.000460764
c1737638_g4	-5.51357	-1.10626	5.20707e-07	0.00046165
c1657328_g3	6.02016	-1.78344	5.26085e-07	0.000465958
c1628285_g1	-7.88801	-1.87007	5.26988e-07	0.000466297
c1722823_g1	-8.12131	-1.50242	5.29629e-07	0.000468172
c1746897_g1	7.40707	-1.26147	5.30923e-07	0.000468854
c2853879_g1	-5.50677	-2.54402	5.32348e-07	0.00046965
c1714868_g1	6.99653	-0.974148	5.40516e-07	0.000476388
c1776741_g2	-8.70733	-0.986902	5.43444e-07	0.000478498
c1706454_g2	-5.67942	-2.4356	5.47717e-07	0.000481788
c1589305_g1	-7.30596	-2.19241	5.50958e-07	0.000484164
c1534439_g1	-7.04046	-2.38869	5.52791e-07	0.000485238
c1549533_g1	-4.91688	-2.01531	5.53261e-07	0.000485238
c1778841_g5	3.09996	2.53644	5.54836e-07	0.000485481
c2997193_g1	-7.26979	-0.996989	5.55112e-07	0.000485481
c1708253_g2	6.97113	-2.71708	5.55162e-07	0.000485481
c1685408_g1	-7.70642	-1.78351	5.56531e-07	0.000486205
c1644464_g2	-7.81086	-1.82431	5.63921e-07	0.000491932
c1630273_g1	7.05331	-2.78777	5.64184e-07	0.000491932
c1106266_g1	-7.32804	-2.38889	5.68233e-07	0.000494982
c1669475_g3	-6.93723	-2.49807	5.69487e-07	0.000495593
c1743295_g1	-7.22304	-2.3477	5.83331e-07	0.000507148
c1780560_g1	-5.48806	-1.46851	5.85285e-07	0.000507989
c1497041_g1	-8.30708	-0.0758726	5.8543e-07	0.000507989
c1743465_g4	-7.45001	-2.07568	5.88326e-07	0.000510009
c1005901_g1	-7.85977	-1.76978	5.92866e-07	0.000513161
c1711908_g1	-5.66291	-1.41121	5.93107e-07	0.000513161
c1725972_g3	7.11311	-2.66097	5.95755e-07	0.000514956
c1762484_g3	7.38575	-2.47661	5.97893e-07	0.000516025
c1492113_g1	-7.70996	-2.03282	5.98141e-07	0.000516025
c1708532_g3	-8.6662	-1.05011	5.99017e-07	0.000516284
c1695537_g1	-3.60945	1.30276	6.03948e-07	0.000520034
c1760218_g2	-5.38903	-1.53085	6.08069e-07	0.000523081
c1777459_g3	-5.07309	-2.23315	6.1449e-07	0.000527451
c1573904_g1	-7.15726	-2.35312	6.1456e-07	0.000527451
c1633332_g2	-7.51803	-2.05707	6.15173e-07	0.000527451
c1772746_g3	4.73744	-1.19243	6.15502e-07	0.000527451
c1739019_g3	-7.90679	-1.76588	6.17435e-07	0.000528603
c1762715_g1	5.74789	-1.65102	6.30601e-07	0.000539361
c1759336_g3	9.94086	0.0305636	6.35976e-07	0.000543439
c1639639_g2	-7.24242	-2.24448	6.39644e-07	0.000546054
c1776594_g1	-2.63358	3.12233	6.45325e-07	0.00055038
c1640157_g2	-7.57757	-1.96962	6.4958e-07	0.000553483
c1649820_g1	-5.0237	-2.26363	6.53221e-07	0.000556058
c1446662_g1	-7.15954	-2.47758	6.64725e-07	0.000565313
c1733156_g2	6.58981	-1.85754	6.74504e-07	0.000573087
c443943_g1	-7.11385	-2.37058	6.75574e-07	0.000573453
c1775866_g8	-7.37371	-2.15659	6.77508e-07	0.000574551
c1762375_g2	8.8427	3.24566	6.82779e-07	0.000577998
c1699587_g1	-10.5842	0.653706	6.82861e-07	0.000577998
c1724948_g4	6.09287	-1.76154	6.86411e-07	0.000580331
c1778937_g4	-5.83576	-2.26121	6.86911e-07	0.000580331
c1779990_g1	-6.47537	-2.94951	6.90788e-07	0.000582979
c1325802_g1	-9.83399	-0.0141189	6.91699e-07	0.000582979
c1696765_g1	7.30731	-2.49981	6.91994e-07	0.000582979
c1779360_g5	3.86508	2.56154	6.94109e-07	0.000584212
c1704742_g3	-4.77243	-2.08639	7.04933e-07	0.000592766
c1764381_g4	-2.52289	6.39168	7.09804e-07	0.000595867
c1756933_g2	-3.78675	1.23645	7.09948e-07	0.000595867
c1479899_g1	-6.87149	-2.62302	7.16466e-07	0.000600775
c1666980_g3	-7.58953	2.53517	7.18541e-07	0.000601952
c1520983_g1	-7.59506	-2.01296	7.24771e-07	0.000606605
c1596989_g1	6.66782	-3.01437	7.2625e-07	0.000607276
c1416106_g1	-7.06592	-2.4821	7.39945e-07	0.000618152
c1477577_g1	-7.2043	-2.30623	7.4086e-07	0.00061834
c1487805_g2	-6.87475	-2.5934	7.51413e-07	0.000626566
c1767598_g1	-5.21844	-0.377605	7.62763e-07	0.000635439
c1735984_g2	-2.78025	1.28913	7.7176e-07	0.000642338
c1776305_g2	-5.40801	-1.09407	7.74715e-07	0.000643955
c1770167_g1	5.11554	-2.32677	7.75139e-07	0.000643955
c1591395_g2	7.23559	-2.61114	7.7683e-07	0.000644763
c1639336_g1	-5.84341	-2.33037	7.80477e-07	0.000647191
c1769535_g3	-7.37531	-2.17242	7.83597e-07	0.000649179
c1750802_g4	5.16467	-1.10781	7.88701e-07	0.000652804
c1720616_g9	7.14099	-2.69153	7.95819e-07	0.000658089
c1701449_g1	8.07786	-0.713963	7.98969e-07	0.000659572
c1747634_g3	-7.03012	-2.42853	7.99297e-07	0.000659572
c1737368_g4	-7.83644	-1.74576	8.00057e-07	0.000659572
c1757329_g1	7.25644	-2.46665	8.00553e-07	0.000659572
c1684515_g3	-3.88682	0.578694	8.02023e-07	0.000660177
c1506549_g1	-8.28723	-1.54338	8.0361e-07	0.000660876
c1739019_g5	-7.45528	-2.17072	8.08296e-07	0.000664121
c1747297_g1	7.92872	-1.88089	8.15866e-07	0.000669728
c1766854_g3	-9.70384	-0.199545	8.21963e-07	0.000674116
c1771276_g1	7.25493	-2.51274	8.25551e-07	0.000676441
c1665493_g1	-4.42653	-2.10161	8.30921e-07	0.00068022
c1772602_g2	6.82173	-2.91432	8.39907e-07	0.000686949
c1691412_g1	7.97377	-1.90718	8.41749e-07	0.000687828
c1717610_g1	-6.8137	-2.64414	8.44125e-07	0.000689142
c1777962_g3	-7.52001	-2.11337	8.57553e-07	0.000699468
c1779967_g1	4.46264	0.380295	8.69969e-07	0.000708951
c1694776_g1	5.36688	-2.57897	8.83587e-07	0.000719395
c1691378_g2	-7.19024	-2.2828	8.84929e-07	0.000719835
c1349253_g1	6.15925	-2.48174	8.9257e-07	0.000724606
c1725526_g4	-6.80433	-1.48732	8.92954e-07	0.000724606
c1673862_g2	-8.31636	-1.28069	8.93217e-07	0.000724606
c1484965_g1	7.53112	7.96787	8.94202e-07	0.000724749
c1730807_g1	-6.55237	-2.93615	9.01388e-07	0.000729914
c1761831_g2	6.46593	-1.40801	9.02958e-07	0.000730304
c1769383_g1	-6.98431	-2.54614	9.03881e-07	0.000730304
c1728745_g1	3.11961	0.573859	9.04311e-07	0.000730304
c1775636_g1	-7.73699	-1.98728	9.07607e-07	0.000732306
c1725406_g1	4.88129	-0.1611	9.11392e-07	0.000733641
c1661224_g8	5.12788	-1.98377	9.11717e-07	0.000733641
c1768706_g1	6.0096	1.03916	9.11805e-07	0.000733641
c1742626_g3	8.19992	0.170972	9.12531e-07	0.000733641
c1653616_g1	-6.64128	-2.8063	9.14411e-07	0.000734494
c1736959_g1	-8.38095	-1.32818	9.19908e-07	0.000738248
c1743169_g1	3.78762	3.00689	9.28128e-07	0.000744179
c1192591_g1	6.85747	-2.88532	9.29446e-07	0.000744571
c1726713_g1	-4.8879	-1.9235	9.3232e-07	0.000745787
c1069151_g1	-7.48293	-2.23206	9.32627e-07	0.000745787
c1779071_g5	3.18301	2.20875	9.38186e-07	0.000749564
c1703085_g1	4.12889	1.9082	9.3948e-07	0.000749931
c1402723_g2	-8.06083	-1.63849	9.50848e-07	0.000758331
c1482941_g1	-7.59762	-1.92301	9.54283e-07	0.000760394
c1675610_g1	-7.3739	-2.16823	9.55571e-07	0.000760488
c1579324_g2	-7.15892	-2.44559	9.56097e-07	0.000760488
c1611372_g1	-3.50826	-0.938705	9.57001e-07	0.000760533
c1709456_g3	-2.66876	5.46455	9.58594e-07	0.000761126
c1767138_g1	-2.87526	-0.621985	9.64459e-07	0.000765105
c1778975_g7	-6.63514	-2.77145	9.73989e-07	0.000771982
c1720258_g2	-7.68184	-2.08463	9.79253e-07	0.00077547
c1998110_g1	-5.6915	-2.36751	9.85931e-07	0.00078007
c1710678_g1	4.02711	-1.20175	1.00126e-06	0.000791499
c1751872_g6	5.98179	-2.0868	1.00509e-06	0.000793826
c1401091_g1	-7.08229	-2.4456	1.01265e-06	0.000799099
c1760589_g1	7.08501	-2.6724	1.02312e-06	0.000806648
c1699854_g1	8.17427	0.813056	1.02691e-06	0.000808924
c1627563_g2	-9.61108	-0.236983	1.03122e-06	0.00081161
c1780157_g2	2.87404	1.70157	1.03385e-06	0.000812965
c1502391_g1	-7.09603	-2.49881	1.03817e-06	0.000815645
c1691378_g1	-7.51565	-2.03788	1.0439e-06	0.000819431
c1734641_g1	-3.86595	-1.15749	1.04494e-06	0.000819531
c1743295_g2	-7.83857	-1.75183	1.05458e-06	0.000826367
c1760841_g3	-6.23201	1.15245	1.06691e-06	0.000834687
c1647204_g1	-4.82207	-1.24854	1.06737e-06	0.000834687
c1775895_g4	5.95844	-1.0973	1.06799e-06	0.000834687
c1537860_g1	-7.4477	-2.07472	1.07575e-06	0.000840022
c1735291_g1	-6.82403	-2.69914	1.08245e-06	0.000844524
c1738982_g3	-6.92597	-2.58923	1.08462e-06	0.000845166
c800338_g1	-7.05585	-2.42047	1.08516e-06	0.000845166
c1779327_g1	-2.13218	4.76129	1.08899e-06	0.000846698
c1215750_g1	-7.3927	-2.19806	1.08902e-06	0.000846698
c1675541_g1	-7.65984	-1.95476	1.09615e-06	0.000851482
c1747979_g1	4.59469	-1.29481	1.09707e-06	0.000851482
c1470613_g1	-7.85938	-1.76888	1.09834e-06	0.000851732
c1712668_g2	-7.21428	-2.33008	1.10078e-06	0.000852891
c801771_g1	-6.47982	-2.90283	1.10789e-06	0.00085766
c1726259_g4	-5.74516	0.742536	1.11237e-06	0.000860385
c1539401_g1	-7.67487	-2.02248	1.12023e-06	0.000865714
c1414993_g1	7.19881	-2.6504	1.12121e-06	0.000865726
c1534573_g1	-3.46818	2.39144	1.12261e-06	0.000866062
c1750455_g4	-5.79946	-1.17654	1.12875e-06	0.000870049
c1774478_g1	-3.02887	2.47865	1.13086e-06	0.00087093
c1780021_g2	-7.03659	-2.43256	1.13207e-06	0.000871115
c1514052_g1	-7.72252	-2.05732	1.1377e-06	0.000874697
c1764448_g6	-3.26193	0.833994	1.14249e-06	0.000877624
c1474631_g1	8.25346	-1.76259	1.14711e-06	0.00088042
c1661646_g6	8.34319	-1.76349	1.15492e-06	0.000885087
c1756340_g1	-4.09055	-1.3655	1.15516e-06	0.000885087
c1227796_g1	-6.54478	-2.81835	1.17905e-06	0.000902382
c1655666_g2	5.47095	-2.23878	1.17975e-06	0.000902382
c1757135_g1	-7.17357	-1.11157	1.18499e-06	0.000904913
c1754558_g4	6.68426	-3.02872	1.18507e-06	0.000904913
c1698243_g3	-7.80599	-1.83879	1.18611e-06	0.000904939
c1773661_g1	-3.00154	2.01341	1.18942e-06	0.000906391
c1735436_g1	-9.00381	0.499434	1.19004e-06	0.000906391
c1749671_g4	3.94762	0.275774	1.19395e-06	0.000908086
c1779940_g5	-4.68977	-1.89444	1.19429e-06	0.000908086
c1735988_g1	-3.89007	-0.659368	1.20959e-06	0.000918944
c1753594_g1	5.10439	-2.26581	1.21298e-06	0.000920739
c1698047_g3	5.27823	-2.69183	1.21412e-06	0.000920825
c1506533_g1	-7.94199	-1.68899	1.21988e-06	0.00092441
c1776791_g16	-7.09832	-2.40963	1.22314e-06	0.000926099
c1715618_g1	-5.2987	-2.64373	1.22609e-06	0.000927547
c1779986_g2	-7.10989	-2.47607	1.22785e-06	0.0009281
c1657219_g2	-7.57645	-2.13738	1.23076e-06	0.00092902
c1601511_g1	-7.99779	-1.8392	1.23114e-06	0.00092902
c1624128_g1	-6.1621	-1.82827	1.23318e-06	0.00092978
c762498_g1	-9.46136	1.00914	1.24908e-06	0.000940975
c1165270_g1	-6.37774	-2.98014	1.25488e-06	0.000944554
c1728298_g6	7.01776	-1.20213	1.25629e-06	0.00094482
c1502393_g1	-8.18598	-1.60808	1.25917e-06	0.000946192
c1772249_g5	-3.41782	-0.407455	1.27238e-06	0.000955323
c1723768_g2	-9.39071	-0.441493	1.27952e-06	0.000959876
c1681374_g2	-11.9637	2.07445	1.28399e-06	0.000962424
c1743140_g1	-4.77919	1.29444	1.29058e-06	0.000966019
c1365557_g1	-6.77157	-2.66799	1.29094e-06	0.000966019
c1737420_g3	-6.88332	-2.6205	1.29317e-06	0.000966881
c1778083_g5	4.14719	0.263938	1.30024e-06	0.000971364
c1735410_g1	7.48843	-2.29594	1.30492e-06	0.000974047
c1698500_g2	-3.88431	0.969532	1.3077e-06	0.000974996
c1717682_g4	-6.6991	-2.70116	1.3088e-06	0.000974996
c1754623_g3	-6.63102	-2.75693	1.30945e-06	0.000974996
c1265294_g1	-6.61886	-2.75518	1.31421e-06	0.000977729
c1419781_g1	-6.90127	-2.49393	1.31638e-06	0.000978531
c1774074_g3	-4.84075	-0.484288	1.32765e-06	0.000985316
c1697406_g3	-6.51427	-1.73934	1.32771e-06	0.000985316
c2076052_g1	-8.66664	-1.07146	1.33045e-06	0.000986535
c1736501_g2	5.06968	-1.82388	1.33463e-06	0.000988818
c1730178_g3	-2.82462	1.23151	1.33824e-06	0.000990675
c1776700_g10	-8.06163	-1.56307	1.34334e-06	0.000993629
c3133871_g1	-7.5839	-2.16372	1.34886e-06	0.000995957
c1779405_g3	-6.03557	-2.00699	1.34895e-06	0.000995957
c1604733_g4	-7.44392	-2.15145	1.34981e-06	0.000995957
c1773695_g2	10.9471	0.970219	1.35492e-06	0.000998903
c1759737_g2	2.25901	0.932666	1.35909e-06	0.00100115
c1763489_g5	-5.43112	-1.91859	1.36243e-06	0.0010024
c320924_g1	-6.8841	-2.5764	1.36301e-06	0.0010024
c1777544_g3	-9.28192	-0.611663	1.37595e-06	0.00101035
c696397_g1	-7.12394	-2.3714	1.37608e-06	0.00101035
c1765771_g2	5.45317	-1.91471	1.37897e-06	0.00101164
c1768843_g1	4.89415	-2.89926	1.39134e-06	0.00101988
c1761138_g4	4.85384	-1.5948	1.39383e-06	0.00102088
c1746624_g2	-3.09364	0.666667	1.40558e-06	0.00102865
c1763828_g4	6.14844	-2.54663	1.40896e-06	0.00103028
c1758680_g1	-3.2949	-1.57914	1.4151e-06	0.00103392
c924262_g1	-7.49408	-2.03275	1.41783e-06	0.00103507
c1777662_g2	-2.17844	0.940803	1.42095e-06	0.00103623
c136040_g1	-7.49691	-2.17646	1.42172e-06	0.00103623
c1577642_g3	-6.62944	-2.72904	1.42868e-06	0.00104025
c1778459_g3	-9.25845	-0.53282	1.43065e-06	0.00104025
c1229960_g1	7.10411	4.55523	1.43072e-06	0.00104025
c1751061_g2	7.15382	-2.67404	1.45119e-06	0.00105428
c1748731_g2	5.76011	-2.06643	1.46645e-06	0.00106451
c1775332_g5	-3.33311	1.04453	1.47208e-06	0.00106773
c1598957_g1	-7.98817	-1.66199	1.47668e-06	0.00106948
c338353_g1	-7.36478	-2.21471	1.47687e-06	0.00106948
c1679848_g2	-8.43824	-1.43722	1.48747e-06	0.00107628
c1750850_g1	7.35846	-2.46509	1.50482e-06	0.00108796
c1766334_g1	-2.39727	2.78126	1.50957e-06	0.00109051
c1758615_g2	4.48551	-1.27573	1.51254e-06	0.00109178
c1750675_g5	-9.52733	-0.352314	1.52323e-06	0.00109808
c1780119_g6	5.53161	-1.24582	1.52371e-06	0.00109808
c1780171_g3	-2.37424	4.18214	1.52621e-06	0.00109868
c1728557_g2	-8.09784	-1.59401	1.52699e-06	0.00109868
c1732804_g1	-9.09361	-0.773293	1.52969e-06	0.00109974
c1700425_g2	-9.39954	-0.361553	1.53124e-06	0.00109997
c1667732_g3	-7.70755	-1.90354	1.54384e-06	0.00110813
c1527408_g1	-7.65675	-1.91461	1.55045e-06	0.00111199
c1776480_g4	8.50194	1.64378	1.5572e-06	0.00111593
c1749248_g2	7.51048	-2.32762	1.56088e-06	0.00111697
c1773397_g4	-6.0969	-2.0079	1.56113e-06	0.00111697
c285033_g1	-6.97563	-2.4906	1.56827e-06	0.00112118
c1691344_g2	-7.38863	-2.14329	1.57291e-06	0.00112361
c1770726_g3	-7.96838	-1.8567	1.60039e-06	0.00114233
c1526194_g1	-7.70601	-1.94168	1.60405e-06	0.00114403
c1765536_g3	-2.36642	1.21266	1.60654e-06	0.0011449
c1642504_g1	7.72787	-2.02098	1.61488e-06	0.00114993
c1757914_g2	-5.94954	1.76225	1.61721e-06	0.00115067
c1607995_g2	-6.92929	-2.47135	1.62058e-06	0.00115215
c1746356_g3	-5.49623	0.217533	1.62493e-06	0.00115433
c1759967_g1	7.39651	-2.46179	1.63164e-06	0.00115818
c1571872_g1	7.53913	-0.901975	1.63417e-06	0.00115906
c1742147_g1	-3.16135	3.16696	1.63684e-06	0.00116004
c1778459_g1	-9.1567	-0.637066	1.64005e-06	0.00116139
c1750557_g1	-2.48083	2.54305	1.64389e-06	0.0011632
c1696067_g1	-5.75183	-1.7473	1.65221e-06	0.00116809
c1755398_g2	-7.38769	-2.10599	1.65341e-06	0.00116809
c1732176_g1	-7.67854	-1.91826	1.65687e-06	0.00116962
c1735436_g2	-8.43972	0.572432	1.66374e-06	0.00117354
c1712183_g1	-2.89294	2.94031	1.66599e-06	0.00117421
c1740840_g2	5.89808	-2.59852	1.67585e-06	0.00118023
c1751740_g2	4.36028	-2.40648	1.67815e-06	0.00118035
c1710656_g1	-7.23157	-2.29369	1.67865e-06	0.00118035
c1768691_g6	-7.24887	-2.31547	1.69702e-06	0.00119152
c1714452_g3	-6.84147	-2.62302	1.6972e-06	0.00119152
c1769066_g3	-2.96224	-0.317349	1.69954e-06	0.00119223
c1770726_g4	-7.62372	-0.740171	1.70134e-06	0.00119256
c1773474_g2	6.78241	-2.92704	1.70885e-06	0.00119689
c1778886_g3	7.83904	-1.09368	1.72011e-06	0.00120384
c1710891_g2	5.44971	-0.478372	1.73473e-06	0.00121312
c1746881_g4	8.7929	-1.05505	1.73742e-06	0.00121406
c1656896_g4	-6.71264	-2.77324	1.76632e-06	0.00123329
c1745665_g8	5.60312	-2.95274	1.76832e-06	0.00123373
c1187176_g1	-6.72107	-2.76303	1.78043e-06	0.00124096
c912762_g1	-6.54627	-2.92488	1.78146e-06	0.00124096
c1772897_g1	4.02087	0.337953	1.78425e-06	0.00124195
c1736043_g6	-7.25613	-2.27843	1.79798e-06	0.00125053
c1677310_g1	4.51241	-2.67204	1.8085e-06	0.00125688
c1601601_g1	-9.69838	-0.209097	1.8129e-06	0.0012581
c1775371_g1	-3.31062	2.10259	1.81306e-06	0.0012581
c1714093_g2	-7.75962	-1.82408	1.82064e-06	0.00126238
c1748479_g2	-2.21121	3.76915	1.82672e-06	0.00126561
c1729900_g2	4.83725	-1.24652	1.82922e-06	0.00126637
c1314839_g1	-4.57514	-0.323739	1.83938e-06	0.00127242
c1776188_g3	-8.34739	-1.50714	1.87398e-06	0.00129481
c1404111_g2	-7.25527	-2.31846	1.87463e-06	0.00129481
c1612179_g1	-5.26633	-2.76772	1.89528e-06	0.00130794
c532476_g1	-7.17048	-2.41995	1.89655e-06	0.00130794
c1721498_g3	-7.18106	-2.46873	1.90066e-06	0.00130976
c1727169_g1	3.68235	0.830009	1.90593e-06	0.00131239
c1521043_g1	-7.14453	-2.44088	1.91461e-06	0.00131736
c1731866_g9	-6.79141	-2.71718	1.918e-06	0.00131867
c1532073_g1	7.48905	-2.22965	1.92624e-06	0.00132333
c1777962_g22	-7.60036	-1.9571	1.93167e-06	0.00132541
c1727573_g2	-3.80978	-0.314297	1.93222e-06	0.00132541
c1763792_g2	-2.61667	0.517613	1.93372e-06	0.00132542
c1751918_g1	5.27874	-2.39679	1.94023e-06	0.00132849
c1614815_g4	-7.54916	-0.128429	1.94117e-06	0.00132849
c1374196_g1	-6.97821	-2.56944	1.95199e-06	0.00133413
c1773588_g1	6.23788	-2.31194	1.95238e-06	0.00133413
c1775636_g2	-7.09365	-2.53168	1.96011e-06	0.0013384
c1655920_g1	-4.00932	0.666783	1.9726e-06	0.0013459
c1743688_g3	-9.11813	-0.743964	1.97476e-06	0.00134635
c1737289_g2	2.81513	0.489501	1.97907e-06	0.0013479
c1704034_g2	-7.47333	-2.03447	1.98003e-06	0.0013479
c666592_g1	-5.44795	0.293108	1.98669e-06	0.0013514
c1601601_g2	-9.1013	-0.777059	1.99407e-06	0.0013554
c1684230_g9	-9.33192	-0.450924	2.00525e-06	0.00136193
c1778614_g1	4.81418	-0.914925	2.00773e-06	0.00136193
c1432847_g1	-6.91689	-2.5339	2.00824e-06	0.00136193
c1695189_g1	-7.92207	0.540019	2.02748e-06	0.00137394
c1702563_g1	-2.48719	4.74085	2.02964e-06	0.00137437
c1699992_g2	6.33282	-2.34134	2.03958e-06	0.00138006
c1739929_g1	-6.37191	-0.581466	2.05262e-06	0.00138783
c1479092_g1	-7.84843	-1.88061	2.05653e-06	0.00138943
c1524885_g1	5.11494	-2.53104	2.06274e-06	0.00139258
c1774696_g5	3.78271	-1.54766	2.07468e-06	0.00139959
c1743465_g2	-7.24355	-2.32527	2.08075e-06	0.00140263
c1702176_g3	8.87109	-1.06388	2.08667e-06	0.00140556
c1753260_g3	3.5927	0.219031	2.09283e-06	0.00140781
c1762338_g2	-6.69174	-2.80102	2.09315e-06	0.00140781
c1690829_g1	6.63774	-2.96836	2.10123e-06	0.00141219
c1763636_g3	3.15782	1.46813	2.10608e-06	0.00141344
c1712635_g3	6.14429	0.131472	2.10632e-06	0.00141344
c1622996_g2	-6.99704	-2.44758	2.10781e-06	0.00141344
c1738108_g1	-2.30523	2.09293	2.12719e-06	0.00142536
c1732486_g1	3.71167	-0.424648	2.132e-06	0.00142749
c1771543_g4	-6.69256	-2.78894	2.13421e-06	0.00142749
c1737749_g3	7.43432	-1.16905	2.13616e-06	0.00142749
c1774405_g7	-8.87295	-0.984905	2.13672e-06	0.00142749
c1736511_g10	-5.08294	-2.24535	2.13935e-06	0.00142818
c1710432_g5	-7.74871	-2.05406	2.14516e-06	0.00143099
c1751796_g3	-6.64567	-2.89868	2.15055e-06	0.00143353
c1725809_g1	4.76899	-1.73088	2.15852e-06	0.00143678
c1745134_g1	-5.04864	-1.2674	2.15864e-06	0.00143678
c1768978_g3	-3.73023	2.21863	2.16451e-06	0.00143962
c1751195_g3	-6.70739	-2.6673	2.16879e-06	0.00144139
c1727451_g1	-7.88822	-1.73667	2.19446e-06	0.00145738
c1675242_g1	-10.2591	0.357953	2.20226e-06	0.00146147
c1699105_g2	6.8087	-2.96875	2.21123e-06	0.00146536
c1332427_g1	-8.42547	-1.38041	2.21138e-06	0.00146536
c1763657_g3	-6.63652	-2.76025	2.22923e-06	0.0014761
c1667355_g2	-6.52859	-2.93147	2.24543e-06	0.00148573
c1717302_g3	-7.2887	-2.39827	2.25058e-06	0.00148804
c1737732_g12	4.01751	-0.918917	2.25339e-06	0.0014888
c1765873_g2	-5.78163	-1.60369	2.27723e-06	0.00150345
c1762375_g1	8.85117	-1.05701	2.29182e-06	0.00151196
c1760123_g4	4.49851	-0.852371	2.30609e-06	0.00152026
c1723525_g2	-5.21556	-2.76143	2.32801e-06	0.00153304
c1435259_g1	-7.02681	-2.46381	2.32889e-06	0.00153304
c1725901_g2	2.96265	0.548256	2.33542e-06	0.00153621
c1678308_g1	-6.49944	-1.57276	2.35032e-06	0.00154488
c1760330_g2	6.89298	-1.69262	2.36942e-06	0.00155629
c1622746_g1	7.98773	-2.10711	2.37547e-06	0.00155912
c1692412_g4	-7.23162	-2.38479	2.39247e-06	0.00156914
c1615477_g1	-2.83138	0.381667	2.40207e-06	0.00157428
c1755057_g5	-7.72642	-1.89419	2.41345e-06	0.00158058
c1777609_g1	4.96955	-0.899046	2.41566e-06	0.00158088
c1752392_g3	8.48313	1.35597	2.4198e-06	0.00158243
c1424893_g2	-7.28792	-2.2276	2.43418e-06	0.00159068
c1647379_g1	-10.1444	0.289433	2.4418e-06	0.00159449
c1387617_g1	-6.49929	-2.91765	2.45202e-06	0.00160001
c1683725_g1	-5.04154	-0.677855	2.45984e-06	0.00160394
c1604053_g2	-7.59204	-1.99685	2.46787e-06	0.00160801
c1721011_g9	5.00286	-2.56579	2.48105e-06	0.00161474
c1661513_g1	-6.3918	-2.9903	2.48181e-06	0.00161474
c1533978_g1	-7.49962	-1.95585	2.48468e-06	0.00161544
c1492113_g2	-7.58815	-2.15568	2.49385e-06	0.0016193
c1055340_g1	-6.68988	-2.7283	2.49422e-06	0.0016193
c1760998_g5	6.61795	-1.8427	2.51037e-06	0.0016286
c1653085_g1	-6.59791	-2.76295	2.52626e-06	0.00163773
c1450228_g1	-7.08414	-2.33687	2.54176e-06	0.00164659
c1689939_g1	3.38252	-0.726197	2.5436e-06	0.00164659
c1706856_g1	2.21652	3.08419	2.54816e-06	0.0016474
c1495574_g1	6.81463	-2.98889	2.54853e-06	0.0016474
c1515871_g2	-7.15375	-2.33637	2.55996e-06	0.0016536
c1616064_g1	-7.12971	-2.35769	2.58036e-06	0.00166507
c1779506_g2	7.55158	-2.22409	2.58142e-06	0.00166507
c1640362_g1	-6.8191	-2.66043	2.59159e-06	0.00166967
c1740848_g3	5.59883	-2.92252	2.59227e-06	0.00166967
c1733803_g4	-6.91083	-2.71147	2.60214e-06	0.00167482
c1701875_g8	-7.04457	-2.58074	2.63422e-06	0.00169425
c1416595_g1	-7.1986	-2.27437	2.64822e-06	0.00170089
c1776305_g4	-3.20891	-0.840058	2.64834e-06	0.00170089
c502511_g2	-7.23173	-2.38055	2.66689e-06	0.00171158
c1717217_g3	-6.62011	-2.89388	2.70572e-06	0.00173526
c1746883_g2	-7.28326	-0.97647	2.71889e-06	0.00174247
c1729177_g2	-7.23258	-2.43961	2.73916e-06	0.00175419
c1714602_g2	6.11298	-1.92361	2.7411e-06	0.00175419
c1719402_g1	-3.85716	1.84286	2.74941e-06	0.00175825
c1767709_g5	-6.55155	-2.9049	2.7515e-06	0.00175834
c1678964_g3	-2.46695	1.27583	2.76715e-06	0.00176708
c1359496_g1	3.30528	1.55448	2.77698e-06	0.00177209
c1780735_g2	-1.9803	4.8792	2.78669e-06	0.00177584
c1760200_g4	6.75572	-3.01954	2.7868e-06	0.00177584
c1599425_g3	-7.35446	-2.14331	2.82157e-06	0.00179466
c1734499_g3	3.73046	-1.4832	2.82268e-06	0.00179466
c1774745_g1	-4.45911	-1.5456	2.82524e-06	0.00179466
c1700332_g1	-2.65448	2.46137	2.82801e-06	0.00179466
c1726617_g3	-7.88747	-1.67876	2.82945e-06	0.00179466
c1659728_g3	-4.55265	-2.23324	2.83e-06	0.00179466
c1741788_g4	-5.62983	-1.66243	2.83035e-06	0.00179466
c1701443_g2	-6.96326	-2.6211	2.83775e-06	0.00179749
c1776128_g3	3.03277	0.416324	2.83881e-06	0.00179749
c1738693_g14	6.92817	-2.79008	2.84713e-06	0.00180148
c1765071_g2	5.07967	-2.75261	2.85081e-06	0.00180255
c1712822_g1	-5.48872	-1.65606	2.858e-06	0.00180582
c329063_g1	-7.15464	-2.52364	2.86584e-06	0.0018095
c1704347_g2	-5.62976	-2.45249	2.87007e-06	0.0018109
c853604_g1	-7.19164	-2.45347	2.88638e-06	0.0018199
c1729149_g2	4.77322	-2.59074	2.89328e-06	0.00182293
c1690938_g1	8.98851	-0.930772	2.89524e-06	0.00182293
c1763734_g1	-9.12797	-0.719738	2.89748e-06	0.00182306
c2864681_g1	-6.84817	-2.54574	2.90337e-06	0.00182548
c1765023_g1	-4.55381	-0.839281	2.9103e-06	0.00182856
c1767239_g3	3.1185	2.93878	2.92191e-06	0.00183457
c1779271_g7	-9.12325	-0.641149	2.9303e-06	0.00183737
c1724064_g1	-6.9103	-2.4977	2.93046e-06	0.00183737
c1607854_g2	-6.24048	-3.12761	2.93864e-06	0.00184121
c1744576_g2	8.44643	-1.39818	2.95094e-06	0.00184762
c1723122_g3	-2.19524	1.79839	2.95548e-06	0.00184918
c1749743_g4	-5.24286	-1.68399	2.95838e-06	0.0018497
c1747081_g2	-4.7231	-2.26963	2.96605e-06	0.00185321
c1689212_g1	3.07099	0.0910687	2.96862e-06	0.00185352
c1744641_g14	-8.10767	-1.57659	2.97517e-06	0.00185632
c1517934_g1	6.88978	-2.7653	2.99274e-06	0.00186598
c2332951_g1	-6.78106	-2.79129	2.99821e-06	0.0018681
c1777646_g2	-9.14118	-0.674251	3.00655e-06	0.00187199
c1709927_g2	5.14197	-2.32466	3.02309e-06	0.00188099
c1213310_g1	-6.50464	-2.86323	3.05912e-06	0.00190209
c1776420_g2	-2.8592	4.95175	3.06682e-06	0.0019051
c1688923_g1	-6.5061	-2.94656	3.06822e-06	0.0019051
c1760258_g9	7.51282	-2.37428	3.0739e-06	0.00190709
c1402958_g1	6.08981	-2.60482	3.07567e-06	0.00190709
c1403361_g1	-6.36536	-3.00388	3.08145e-06	0.00190935
c1517663_g1	6.61227	-3.12485	3.08824e-06	0.00191224
c1616524_g1	6.58713	-3.08311	3.09338e-06	0.0019141
c1765549_g1	7.36926	-0.683847	3.10967e-06	0.00192285
c1734492_g8	-7.19635	-2.34165	3.11671e-06	0.0019253
c1508661_g1	6.92115	-2.86912	3.11792e-06	0.0019253
c1619686_g2	-6.72235	-2.7385	3.12215e-06	0.00192553
c1755398_g3	-7.31619	-2.26213	3.12257e-06	0.00192553
c1607480_g1	-7.32198	-2.21814	3.12918e-06	0.00192828
c1721343_g1	-6.12329	-2.07697	3.13568e-06	0.00193023
c1725920_g6	-4.13431	-0.687893	3.13665e-06	0.00193023
c1741917_g1	5.52189	1.70309	3.15161e-06	0.00193811
c1749003_g4	5.79361	1.48369	3.15728e-06	0.00194026
c1696589_g1	-6.58347	-2.8747	3.16016e-06	0.0019407
c1688922_g1	-7.88383	-1.74636	3.18409e-06	0.00195406
c1712171_g3	7.51008	-2.28492	3.1975e-06	0.00196095
c1799938_g1	-6.82822	-2.77916	3.20046e-06	0.00196142
c1521029_g1	-6.89287	-2.52407	3.20882e-06	0.0019652
c1734972_g1	4.62138	-2.20928	3.21493e-06	0.00196701
c1685408_g3	-8.39481	-1.17318	3.21641e-06	0.00196701
c1143944_g1	-7.04207	-2.48916	3.21835e-06	0.00196701
c977294_g1	-7.06465	-2.59202	3.22169e-06	0.00196772
c1242630_g1	6.53069	-3.03473	3.22844e-06	0.00197049
c1614744_g1	-5.58762	-2.51073	3.24155e-06	0.00197629
c1621124_g1	-7.73173	-1.98413	3.24234e-06	0.00197629
c1201831_g1	-6.3535	-3.05958	3.25943e-06	0.00198536
c1728973_g2	-4.60961	0.842491	3.26429e-06	0.00198697
c1770060_g3	-5.52724	-1.38213	3.27448e-06	0.00199182
c1688083_g6	9.21547	-0.772998	3.27878e-06	0.00199245
c1493245_g2	-9.13407	-0.713912	3.27996e-06	0.00199245
c1437533_g2	-7.70715	-1.8627	3.28323e-06	0.00199309
c1768521_g2	-2.61709	2.91914	3.2879e-06	0.00199457
c1749772_g2	-4.45171	-1.70102	3.30813e-06	0.00200549
c1563536_g1	4.4558	-2.61825	3.3228e-06	0.00201303
c1695431_g1	-8.56117	-1.21274	3.345e-06	0.00202511
c1766431_g4	-3.67878	0.329753	3.34963e-06	0.00202654
c1759489_g1	-6.54551	-2.83042	3.35205e-06	0.00202664
c1537860_g2	-7.38016	-2.129	3.36239e-06	0.0020312
c1620917_g2	-7.30459	-2.23409	3.36412e-06	0.0020312
c1773547_g1	-2.22024	3.83621	3.36895e-06	0.00203275
c1761285_g3	5.40651	-1.39837	3.376e-06	0.00203563
c1614399_g2	-7.51551	-2.05807	3.40623e-06	0.00205112
c1742625_g2	-4.31851	-1.66913	3.40626e-06	0.00205112
c1777475_g5	-4.15272	-1.14135	3.41102e-06	0.00205261
c1402092_g1	-7.81509	-1.78293	3.41522e-06	0.00205341
c1778640_g2	3.59306	-1.84425	3.41692e-06	0.00205341
c1669475_g1	-4.62093	-2.29139	3.42481e-06	0.0020564
c1745510_g3	5.67205	-2.89974	3.42648e-06	0.0020564
c1743623_g1	7.57011	-2.34645	3.45377e-06	0.00207058
c1631893_g1	5.31225	-3.07311	3.45498e-06	0.00207058
c1766947_g3	-3.98898	-1.34093	3.45704e-06	0.00207058
c1362529_g1	-6.96358	-2.64436	3.46246e-06	0.00207245
c1762161_g1	-4.91467	-2.36957	3.47524e-06	0.00207871
c1762263_g2	-5.78624	-2.34595	3.48474e-06	0.00208193
c1584087_g2	-8.09748	-1.59409	3.48577e-06	0.00208193
c1774212_g1	5.81227	-1.62916	3.48759e-06	0.00208193
c1778874_g1	-2.44249	0.0401122	3.49923e-06	0.00208749
c1726038_g4	-7.23889	0.982239	3.5311e-06	0.00210376
c1768711_g1	4.77034	-1.39863	3.53119e-06	0.00210376
c1779573_g2	-5.02196	-2.36428	3.5436e-06	0.00210866
c1781030_g4	6.64861	-2.01372	3.54411e-06	0.00210866
c1614604_g3	-7.35475	-2.09643	3.55553e-06	0.00211405
c1744641_g3	-7.07762	-2.39766	3.56097e-06	0.00211588
c1708532_g4	-6.97979	-2.53799	3.56811e-06	0.00211872
c1715117_g1	-6.93602	-0.778036	3.59485e-06	0.00212945
c1735711_g1	-3.68983	1.77987	3.59491e-06	0.00212945
c1703335_g1	7.1415	-2.77166	3.59514e-06	0.00212945
c434507_g1	-6.28874	-3.07102	3.59566e-06	0.00212945
c1735436_g3	-8.8104	-1.05011	3.62468e-06	0.00214522
c1779562_g4	5.67532	-2.82592	3.69875e-06	0.00218761
c1640362_g3	-6.34971	-2.98828	3.70557e-06	0.0021902
c1070663_g1	-7.50025	-2.13171	3.72851e-06	0.0022023
c1725874_g1	-4.95799	-2.38797	3.73773e-06	0.0022063
c1589716_g1	-8.64604	-1.2136	3.76682e-06	0.00222201
c1749990_g3	5.19791	-2.49018	3.79196e-06	0.00223537
c1737230_g5	2.61844	-0.25799	3.80854e-06	0.00224367
c1699722_g1	-6.50256	-2.9146	3.83308e-06	0.00225665
c1524526_g1	-6.84097	-2.60032	3.84456e-06	0.00226192
c1758072_g4	3.05935	3.69492	3.85966e-06	0.00226931
c1455750_g1	-7.63679	-1.89712	3.86232e-06	0.00226939
c1471829_g1	-4.87832	-2.47262	3.87857e-06	0.00227745
c1667789_g3	5.99829	-2.75801	3.91601e-06	0.00229792
c1671908_g4	-3.43206	-0.743161	3.92737e-06	0.00230308
c2092910_g1	-7.07885	-2.33753	3.93049e-06	0.00230341
c1763746_g3	2.55876	0.912667	3.93529e-06	0.00230375
c1722032_g4	4.28167	-0.00544792	3.93621e-06	0.00230375
c1660587_g2	-8.43238	1.42093	3.94371e-06	0.00230664
c1704034_g3	-6.69212	-2.65093	3.98846e-06	0.00233129
c1558752_g1	-3.94141	-1.48466	4.0113e-06	0.00234134
c1738040_g2	-3.6725	0.110955	4.01316e-06	0.00234134
c1688486_g1	-6.64318	0.987858	4.01348e-06	0.00234134
c1756934_g3	-6.45933	-2.92955	4.04676e-06	0.00235922
c1666589_g2	6.29525	-1.78822	4.06852e-06	0.00237037
c1746612_g3	3.64318	-2.11198	4.09151e-06	0.00238221
c1776575_g3	3.8014	-0.217455	4.10122e-06	0.00238632
c1770858_g1	5.87807	0.682288	4.10657e-06	0.00238789
c1772481_g7	-5.14337	-2.79472	4.15164e-06	0.00241253
c1780171_g2	-5.29265	-2.66284	4.17959e-06	0.0024272
c1753137_g1	3.28329	-0.622388	4.18248e-06	0.0024273
c562472_g1	-7.07018	-2.57567	4.18875e-06	0.00242937
c1704318_g1	-3.84495	-2.16755	4.20821e-06	0.00243908
c1720102_g2	7.63275	-2.21902	4.2434e-06	0.00245789
c490396_g1	-6.94982	-2.47079	4.25168e-06	0.0024611
c1766348_g2	4.42425	-0.408511	4.2649e-06	0.00246716
c1753941_g1	-6.42846	-3.0256	4.2857e-06	0.00247759
c1699852_g4	-5.96738	-0.790383	4.28964e-06	0.00247827
c1754585_g1	7.21423	-2.65242	4.31504e-06	0.00249135
c1763761_g2	-4.80335	0.370686	4.32077e-06	0.00249305
c226699_g1	-6.92451	-2.69186	4.33248e-06	0.0024982
c1605714_g2	-6.35474	-3.03819	4.33959e-06	0.00250069
c1755642_g15	-8.55199	-1.19863	4.34489e-06	0.00250214
c1520617_g1	-7.85767	-1.92163	4.34806e-06	0.00250236
c1769933_g3	-4.90964	-0.535568	4.35407e-06	0.00250421
c1745401_g2	-3.45861	1.13814	4.39973e-06	0.00252885
c1720584_g2	6.34488	-3.19419	4.44483e-06	0.00255314
c1716199_g1	-6.98229	-2.45488	4.46238e-06	0.00255995
c1711397_g3	-8.51764	-1.309	4.4624e-06	0.00255995
c1773428_g9	-6.84035	1.01101	4.50368e-06	0.00258198
c1743859_g4	-8.81343	-0.966343	4.50822e-06	0.00258293
c1556904_g1	5.46847	-2.55547	4.51606e-06	0.00258577
c1732234_g1	-3.89777	-1.7058	4.52198e-06	0.00258752
c1734610_g3	8.96995	-0.876774	4.5338e-06	0.00259098
c1731361_g1	-6.53246	-2.98575	4.53382e-06	0.00259098
c1743241_g1	3.73762	-0.396074	4.53701e-06	0.00259116
c1345617_g1	4.47859	-1.15805	4.56805e-06	0.00260639
c1627287_g1	-8.31733	-1.38611	4.56949e-06	0.00260639
c1594009_g1	-2.77019	2.88466	4.58469e-06	0.00261339
c1772551_g2	-3.18151	-0.728596	4.58829e-06	0.00261379
c1664842_g2	-5.03001	-1.90027	4.59476e-06	0.00261581
c1690812_g1	4.06973	-2.44168	4.60939e-06	0.00262248
c1763944_g5	8.95018	-1.00046	4.61954e-06	0.00262658
c3015768_g1	-7.04031	-2.58918	4.62479e-06	0.00262791
c1346347_g1	-6.68777	-2.83225	4.63192e-06	0.00263029
c288807_g1	-6.64823	-2.77002	4.64244e-06	0.0026346
c1761657_g1	-2.44784	0.391117	4.67495e-06	0.00265137
c1772377_g2	-5.53524	-2.45459	4.70299e-06	0.00266559
c1755645_g2	-4.8132	-1.82878	4.71329e-06	0.00266974
c1538024_g1	-6.8736	-2.73467	4.71634e-06	0.00266978
c1779444_g2	3.2714	7.64668	4.73274e-06	0.00267738
c1706734_g1	-3.78912	-1.09798	4.74248e-06	0.00268119
c1740084_g3	-5.87455	1.1583	4.75271e-06	0.00268453
c1716329_g3	3.43819	-0.841846	4.75436e-06	0.00268453
c1750455_g1	-6.93517	-2.61369	4.76579e-06	0.00268929
c1696110_g5	-5.29656	-2.68392	4.803e-06	0.00270778
c1750831_g1	-1.91931	0.95127	4.8046e-06	0.00270778
c1538807_g1	-6.96906	-2.57485	4.81973e-06	0.0027146
c1425702_g1	6.20969	-2.54143	4.82378e-06	0.00271508
c1777923_g1	4.75742	0.519593	4.82663e-06	0.00271508
c1763792_g3	-5.86811	-2.29019	4.83406e-06	0.00271756
c1744818_g2	5.27162	-2.48828	4.84733e-06	0.00272331
c1720380_g1	-4.19406	-1.35327	4.85284e-06	0.0027247
c1744546_g2	-3.19504	-0.662428	4.87285e-06	0.00273423
c1549432_g1	-7.01017	-2.56679	4.88238e-06	0.00273786
c1779833_g4	-7.07869	-2.5523	4.88916e-06	0.00273895
c1779810_g3	4.26816	-2.56692	4.89042e-06	0.00273895
c1696273_g3	5.00067	-2.88105	4.91608e-06	0.0027516
c1506454_g1	-7.16276	-2.34861	4.95405e-06	0.00277112
c1675541_g2	-7.01646	-2.54584	4.9612e-06	0.0027734
c1688231_g2	9.45528	0.624158	4.97073e-06	0.00277699
c1532980_g1	-7.1904	-0.404121	4.97675e-06	0.00277862
c1498755_g1	5.01891	-2.31869	5.01062e-06	0.00279579
c1564860_g2	-6.55639	-2.94534	5.02302e-06	0.00280097
c775204_g1	-6.25691	-3.06929	5.04153e-06	0.00280955
c1710313_g1	-4.85617	-2.35806	5.0556e-06	0.00281564
c1721584_g2	-5.12727	-1.82273	5.07221e-06	0.00282314
c1708909_g2	5.10753	-2.17006	5.08593e-06	0.00282852
c1749145_g1	3.79818	1.16857	5.08819e-06	0.00282852
c1694116_g3	-6.93025	-2.68479	5.09414e-06	0.00283008
c1096337_g1	-7.06764	-0.692928	5.10708e-06	0.00283551
c1779624_g3	-4.74736	-2.21533	5.11826e-06	0.00283996
c1515692_g1	-7.11848	-2.47293	5.12602e-06	0.00284251
c1469975_g1	-7.13619	-2.32595	5.14302e-06	0.00285018
c1778459_g4	-9.58005	3.79887	5.15654e-06	0.0028559
c1756238_g5	-4.93435	-2.48449	5.16139e-06	0.00285682
c1688454_g1	8.4788	-1.53519	5.1658e-06	0.0028575
c1484321_g1	-7.68971	-1.8681	5.21374e-06	0.00288225
c1761944_g4	-5.33528	-1.29377	5.22336e-06	0.00288579
c1746777_g1	-4.7145	-1.69832	5.23945e-06	0.00289289
c1487772_g1	-7.10365	-2.42315	5.26251e-06	0.00290384
c1777786_g3	5.536	-2.8896	5.27619e-06	0.0029096
c2658623_g1	-6.75196	-2.72597	5.29823e-06	0.00291996
c1685245_g1	-4.49936	0.0829661	5.3057e-06	0.00292228
c1704122_g1	-3.34794	2.2923	5.30998e-06	0.00292284
c1762301_g5	6.84244	-2.88748	5.31815e-06	0.00292554
c1749073_g1	-4.71044	-1.32054	5.32404e-06	0.00292699
c1742331_g2	3.12429	-0.879582	5.33135e-06	0.0029285
c1595215_g1	-5.71153	-2.32209	5.33332e-06	0.0029285
c1754001_g2	3.85715	-1.48679	5.34727e-06	0.00293437
c1701875_g3	-7.378	-2.2712	5.35352e-06	0.002936
c1763115_g2	5.35964	-3.11366	5.38424e-06	0.00295061
c1714341_g1	6.37117	-3.22112	5.38673e-06	0.00295061
c1730160_g1	3.0419	-1.85813	5.39117e-06	0.00295124
c1501583_g2	-7.50568	-2.11032	5.40875e-06	0.00295906
c1610208_g1	4.41977	-2.29343	5.42159e-06	0.00296427
c1462501_g2	-7.3867	-2.12697	5.43809e-06	0.00297149
c1701512_g1	-2.44649	1.30604	5.45573e-06	0.00297931
c1166396_g1	-7.33842	-2.31487	5.48172e-06	0.00299151
c1752538_g2	8.06413	-1.85857	5.48475e-06	0.00299151
c1743800_g1	-4.30625	-2.05069	5.52059e-06	0.00300923
c1655944_g1	-3.05646	0.383408	5.5647e-06	0.00303143
c1741303_g3	-7.63407	-1.84735	5.5921e-06	0.00304451
c1735281_g8	-5.51405	-1.93158	5.60189e-06	0.00304799
c1777045_g2	-3.55557	-1.48803	5.63102e-06	0.00306026
c1744510_g3	-2.8154	0.456329	5.63126e-06	0.00306026
c1401108_g1	-7.02656	-2.44162	5.65116e-06	0.00306921
c1726279_g6	-6.37434	-3.04339	5.66329e-06	0.00307394
c1763734_g3	-8.62383	-1.19622	5.66695e-06	0.00307407
c1488877_g1	-7.23452	-2.24163	5.67466e-06	0.0030753
c1735840_g7	-7.16856	-2.30038	5.67608e-06	0.0030753
c483717_g1	-7.04083	-2.46227	5.69914e-06	0.00308593
c1204877_g1	-7.13701	-2.52148	5.7154e-06	0.00309156
c130915_g1	-6.25183	-3.11706	5.71641e-06	0.00309156
c1760691_g3	-5.70131	-1.64168	5.76177e-06	0.00311421
c1742948_g7	-5.04218	-2.23063	5.78169e-06	0.00312309
c1765793_g1	-3.36686	-1.21402	5.79139e-06	0.00312645
c1534816_g1	-6.39994	-2.90635	5.8255e-06	0.00314298
c1683874_g2	-4.17635	1.01381	5.84882e-06	0.00315366
c1722042_g1	-3.24488	1.48366	5.86247e-06	0.00315912
c1744641_g16	-6.74208	-2.77185	5.8811e-06	0.00316726
c572659_g1	-7.48382	1.064	5.89453e-06	0.00317258
c1747884_g3	2.83695	4.05376	5.89934e-06	0.00317327
c1731701_g2	7.01317	-2.76813	5.92124e-06	0.00318314
c1229469_g1	-4.83618	-0.502048	5.94094e-06	0.00319182
c1394099_g2	-6.68284	-2.78509	5.9482e-06	0.00319381
c1707988_g1	-5.36942	-2.65852	5.9709e-06	0.00320408
c1761050_g1	-3.41612	-1.4612	6.01928e-06	0.00322811
c1681374_g3	5.96362	4.43881	6.04162e-06	0.00323801
c1752410_g3	4.18738	-2.18498	6.04496e-06	0.00323801
c1734120_g1	-3.0419	1.74214	6.05e-06	0.00323878
c1750802_g2	5.3457	-3.0643	6.05855e-06	0.00324142
c1743087_g6	-5.94798	-2.11666	6.09258e-06	0.00325769
c1765611_g1	-3.82141	-1.85846	6.10528e-06	0.00326184
c1733928_g5	6.60028	-2.97987	6.10763e-06	0.00326184
c1209455_g1	-6.7465	-2.79388	6.1251e-06	0.00326923
c1749283_g2	-5.13781	-1.7781	6.14892e-06	0.00327999
c2594889_g1	-7.28072	2.37573	6.16879e-06	0.00328864
c1759092_g1	2.89792	2.32891	6.18485e-06	0.00329524
c1675985_g1	3.72224	-0.953881	6.18902e-06	0.0032955
c1768911_g2	6.84869	-1.90742	6.19401e-06	0.0032962
c1769998_g3	-2.80483	0.855021	6.22259e-06	0.00330945
c1408300_g3	-6.59016	-2.77746	6.23693e-06	0.00331509
c1769512_g1	-8.27896	-1.32131	6.24058e-06	0.00331509
c1731374_g1	-4.40314	-2.03107	6.2823e-06	0.00333527
c1763534_g2	3.89974	-2.37274	6.29102e-06	0.00333793
c2646811_g1	-6.535	-2.92158	6.31329e-06	0.00334777
c1780474_g5	-6.6043	-2.84453	6.35343e-06	0.00336706
c1701475_g1	-6.41445	-2.96197	6.36435e-06	0.00337086
c1780119_g4	5.7441	-2.68187	6.39011e-06	0.00338251
c1454183_g1	-8.27751	-1.28455	6.41452e-06	0.00339343
c1738658_g2	-6.75509	-2.66949	6.45864e-06	0.00341289
c1753167_g3	5.34814	-2.66983	6.45974e-06	0.00341289
c1661202_g1	-6.96544	-2.53126	6.46273e-06	0.00341289
c1766854_g6	-7.92325	-1.8784	6.46722e-06	0.00341325
c1753167_g2	4.50255	-2.82465	6.48204e-06	0.00341906
c1701149_g1	6.86836	-2.92426	6.50804e-06	0.00343076
c1601341_g1	7.00136	-2.88901	6.5637e-06	0.00345807
c1744842_g1	8.97312	4.75751	6.57985e-06	0.00346416
c903872_g1	-7.00603	-2.51506	6.58298e-06	0.00346416
c1560740_g2	-8.20707	-1.5927	6.60641e-06	0.00347445
c1717371_g1	-7.16182	-2.33889	6.613e-06	0.00347588
c1752411_g1	2.12774	3.40327	6.61878e-06	0.00347688
c1776575_g4	3.3779	0.106253	6.62546e-06	0.00347835
c3106332_g1	-7.25277	-2.16095	6.62947e-06	0.00347843
c1538094_g3	-6.70814	-2.66343	6.64687e-06	0.00348552
c755884_g1	-6.31338	-3.07806	6.66899e-06	0.00349507
c1511898_g1	-6.71396	-2.72691	6.68893e-06	0.00350055
c1598621_g1	5.79998	-1.44889	6.68952e-06	0.00350055
c1743859_g9	-7.83701	-0.551283	6.69114e-06	0.00350055
c1676163_g3	-6.56816	-2.8609	6.71539e-06	0.00350987
c1695755_g5	6.25205	-3.31474	6.71678e-06	0.00350987
c1541719_g2	-8.18886	-1.49459	6.75952e-06	0.00353015
c1687253_g2	5.80106	-2.78263	6.79082e-06	0.00354443
c1757827_g6	7.81181	-0.897018	6.81158e-06	0.00355319
c1756206_g1	5.16553	-1.87785	6.85084e-06	0.0035716
c1744368_g3	-4.80671	-1.07597	6.86741e-06	0.00357715
c1743533_g1	-4.27565	-2.43779	6.872e-06	0.00357715
c1775903_g5	-2.98294	6.11391	6.87345e-06	0.00357715
c1756238_g3	-6.59676	-2.80645	6.87914e-06	0.00357804
c1539846_g1	-6.59723	-2.8209	6.8971e-06	0.00358425
c1744641_g12	-6.61183	-2.78756	6.89907e-06	0.00358425
c1147382_g1	-6.59263	-2.77345	6.91392e-06	0.00358989
c1525498_g1	-7.72976	-1.87665	6.93444e-06	0.00359846
c1778167_g1	3.0778	7.66414	6.93941e-06	0.00359896
c1730976_g1	-2.49617	0.220504	6.94478e-06	0.00359966
c1710928_g5	-3.56411	-0.855392	6.98463e-06	0.00361823
c1764155_g3	6.58812	-3.05036	7.01597e-06	0.00362959
c1757014_g5	-5.74153	-2.3159	7.01646e-06	0.00362959
c1714089_g1	8.55327	-1.3959	7.01871e-06	0.00362959
c1744837_g2	-6.43077	-2.88723	7.03854e-06	0.00363775
c1183556_g1	-7.01843	-2.50283	7.05232e-06	0.00364277
c1726279_g4	-7.50537	-2.04875	7.06165e-06	0.00364549
c1689374_g2	7.32418	-2.61153	7.07769e-06	0.00365167
c1777952_g4	3.29268	-0.0987823	7.13553e-06	0.0036794
c1758155_g1	-6.23614	-3.04969	7.2087e-06	0.00371499
c1852919_g1	-6.83908	-2.77908	7.29193e-06	0.00375573
c1778128_g1	-6.63669	-2.7425	7.33899e-06	0.00377544
c1691457_g3	7.67974	-2.15156	7.34203e-06	0.00377544
c1770775_g7	5.2308	-1.50974	7.34283e-06	0.00377544
c1778692_g4	3.08518	0.412068	7.35821e-06	0.00377748
c474393_g1	-6.77604	-2.63427	7.35848e-06	0.00377748
c1655546_g9	-6.55276	-2.94416	7.35943e-06	0.00377748
c1779589_g2	-8.67648	-1.1976	7.364e-06	0.00377753
c1226539_g1	-6.65135	-2.80749	7.36794e-06	0.00377753
c1761922_g2	-2.34647	1.77618	7.37962e-06	0.00378136
c1505907_g1	5.26703	-2.49474	7.38706e-06	0.00378301
c1749671_g3	4.33183	1.95458	7.40963e-06	0.0037924
c1770812_g3	-6.52225	-2.83911	7.41483e-06	0.0037929
c887016_g1	-6.31757	-3.03793	7.46671e-06	0.00381726
c1755642_g7	-6.59228	-2.83494	7.49453e-06	0.0038293
c1734947_g2	-5.23751	-1.68022	7.53748e-06	0.00384906
c1778708_g3	2.87468	1.75599	7.54673e-06	0.00385159
c1730347_g2	-2.35664	-0.738721	7.58937e-06	0.00387115
c1639640_g1	5.71135	-2.73496	7.64021e-06	0.00389487
c1750610_g2	-4.96176	-2.28202	7.66409e-06	0.00390482
c1709527_g2	6.43374	-3.1734	7.70729e-06	0.0039246
c1756652_g3	3.98373	-0.392829	7.78705e-06	0.00396297
c1770576_g1	-3.19416	-1.29144	7.80441e-06	0.00396955
c1774405_g1	-8.22597	-1.59051	7.81661e-06	0.0039735
c1575144_g1	5.97721	-2.45725	7.88392e-06	0.00400545
c1700510_g1	-1.90222	4.73879	7.89846e-06	0.00401056
c1322335_g1	5.04868	-2.87671	7.94184e-06	0.00403031
c1597527_g1	5.33672	-2.65568	7.9744e-06	0.00404455
c1719427_g3	-6.51047	-2.96575	7.98757e-06	0.00404894
c1768352_g2	3.13727	-0.935977	8.02136e-06	0.00406377
c1779226_g4	4.44548	-1.03934	8.04155e-06	0.0040717
c1758090_g5	-7.23908	-2.4546	8.06014e-06	0.00407881
c1660424_g3	-6.70485	-2.69763	8.06804e-06	0.00408051
c1740785_g2	5.80229	-2.57764	8.08087e-06	0.0040847
c65612_g1	5.74494	-2.75906	8.11009e-06	0.00409716
c1761455_g2	8.61066	1.19404	8.11988e-06	0.00409759
c1750446_g1	-5.21195	-2.65645	8.12398e-06	0.00409759
c1695535_g7	-8.3616	-1.32759	8.12465e-06	0.00409759
c1426930_g1	-5.36747	1.9305	8.14494e-06	0.00410521
c1750504_g2	-6.02231	-1.93621	8.14891e-06	0.00410521
c997697_g1	6.92531	-2.69779	8.20692e-06	0.00413207
c1739174_g1	2.72416	-0.00853349	8.21261e-06	0.00413207
c1757291_g2	-1.95782	2.47128	8.21603e-06	0.00413207
c1779589_g5	-8.13529	-1.67168	8.25057e-06	0.00414711
c1720475_g2	-8.42538	-1.28636	8.27839e-06	0.00415844
c1574638_g1	-7.25673	-2.34258	8.28237e-06	0.00415844
c1752502_g2	6.71205	-3.01593	8.29482e-06	0.00416236
c1763925_g7	-7.53832	-2.22521	8.31079e-06	0.00416636
c1776700_g14	-7.29678	-2.26761	8.31242e-06	0.00416636
c1364815_g1	-7.82708	-1.9739	8.31673e-06	0.00416636
c1636258_g2	-6.21455	-3.11789	8.32839e-06	0.00416987
c1774976_g3	-5.21596	-2.79233	8.38746e-06	0.00419711
c1663599_g1	-7.11424	-2.59548	8.41323e-06	0.00420766
c1548775_g2	-7.00206	-2.48373	8.41946e-06	0.00420843
c1761841_g1	-6.16763	-3.13795	8.4328e-06	0.00421275
c1776288_g1	-3.69828	-0.86753	8.47155e-06	0.00422975
c1652593_g4	-7.3683	-2.3196	8.49011e-06	0.00423666
c1707604_g5	2.97416	1.11339	8.50628e-06	0.00424237
c1708919_g1	-5.56472	-0.183545	8.51808e-06	0.00424589
c1415732_g2	-7.2006	-2.39856	8.55149e-06	0.00426018
c1472854_g1	-4.78789	-2.25099	8.61126e-06	0.00428616
c1686072_g3	-4.88108	1.90104	8.61342e-06	0.00428616
c1622153_g1	-2.97036	-1.37483	8.61797e-06	0.00428616
c1702882_g1	-6.60261	-2.72397	8.62957e-06	0.00428955
c1777820_g3	-2.55553	1.59056	8.64463e-06	0.00429232
c1689274_g2	-9.18688	-0.503606	8.64673e-06	0.00429232
c1652935_g1	-6.53837	-2.8816	8.6495e-06	0.00429232
c1714093_g1	-7.79969	-1.78459	8.65839e-06	0.00429436
c1755451_g3	-6.47175	-2.95394	8.66957e-06	0.00429753
c1710313_g6	-6.22585	-3.13049	8.70369e-06	0.00431206
c1774494_g2	2.68804	-0.647388	8.76303e-06	0.00433906
c1087642_g1	-6.16527	-3.18895	8.79355e-06	0.00435177
c1698464_g7	-6.46191	-2.8641	8.80262e-06	0.00435386
c1774097_g1	-1.81467	5.97492	8.81351e-06	0.00435685
c1750899_g1	-2.25916	0.552496	8.81843e-06	0.00435688
c1776866_g1	6.79347	-2.8501	8.84036e-06	0.00436531
c804346_g1	-7.03319	-0.55011	8.87196e-06	0.0043785
c1770032_g1	5.92831	-1.92811	8.89891e-06	0.00438939
c1692738_g1	-4.11324	-1.88775	8.90451e-06	0.00438974
c1779589_g9	-8.02021	-1.78972	8.91957e-06	0.00439475
c1707579_g7	-8.1643	-1.44419	8.95873e-06	0.00441162
c1735710_g1	-3.15932	0.743402	8.9711e-06	0.00441529
c1773695_g3	9.67314	-0.32342	8.9777e-06	0.00441611
c1755001_g2	-3.58617	-1.39208	8.98313e-06	0.00441636
c1566126_g2	-6.92247	-2.50805	9.00898e-06	0.00442665
c1777797_g4	-3.22419	0.297213	9.0165e-06	0.00442792
c1753989_g3	5.00558	-2.65069	9.03476e-06	0.00443446
c1764758_g1	-3.13736	0.752368	9.0596e-06	0.00444422
c1762312_g1	6.18236	-3.32682	9.09626e-06	0.00445976
c1746746_g1	-7.15693	-2.27002	9.12803e-06	0.00447289
c1777830_g4	-8.1179	-1.52679	9.15988e-06	0.00448605
c1666980_g5	-7.20849	4.91546	9.18469e-06	0.00449575
c1662925_g1	-4.52936	-1.95711	9.24095e-06	0.00452082
c1774101_g6	5.39619	-2.97358	9.25388e-06	0.00452468
c1724720_g1	6.79343	1.35088	9.26188e-06	0.00452613
c1782427_g1	-7.55499	-2.15027	9.27176e-06	0.00452801
c2669487_g1	-6.78369	-2.64999	9.27583e-06	0.00452801
c1436003_g1	-7.48358	-2.09435	9.29236e-06	0.00453361
c1701409_g1	-3.05986	1.82319	9.30344e-06	0.00453627
c1773898_g2	5.54368	-2.30514	9.30791e-06	0.00453627
c1724523_g2	-3.6036	-1.59229	9.32903e-06	0.00454357
c1130724_g1	-8.7233	-0.952786	9.33304e-06	0.00454357
c1765585_g1	3.02973	2.47717	9.37981e-06	0.00456387
c1687905_g1	5.1165	-1.80875	9.39137e-06	0.00456701
c1630902_g4	-6.8833	-2.61621	9.41047e-06	0.00457312
c992798_g1	-6.88024	-2.59773	9.41412e-06	0.00457312
c1688171_g1	-5.36737	-2.49885	9.48519e-06	0.00460515
c1351577_g3	-6.37034	-2.95994	9.49497e-06	0.00460741
c1170742_g2	-6.95838	-2.52068	9.51921e-06	0.00461667
c1661965_g1	7.3934	-2.55589	9.53197e-06	0.00462037
c1748364_g1	2.86844	1.7857	9.54203e-06	0.00462141
c1198747_g1	2.87068	2.99595	9.54444e-06	0.00462141
c1741997_g1	-4.20333	-2.01782	9.63314e-06	0.00466185
c1307816_g1	-8.12079	-1.59564	9.64299e-06	0.00466189
c1770183_g2	5.49346	-0.756962	9.64363e-06	0.00466189
c1755995_g2	3.257	-0.366508	9.6538e-06	0.0046643
c1716096_g1	3.50632	-0.954066	9.66606e-06	0.00466771
c1683672_g1	-6.29132	-2.97591	9.67641e-06	0.00467019
c1728298_g3	5.90841	-2.58613	9.72746e-06	0.00469231
c1453373_g1	-7.33858	-2.06655	9.81096e-06	0.00473004
c1771330_g1	-5.20461	-2.05883	9.82178e-06	0.00473272
c1759787_g3	-5.36649	-2.5621	9.85929e-06	0.0047471
c1779444_g5	3.06776	8.31928	9.86222e-06	0.0047471
c1684038_g3	-6.31904	-0.442135	9.87077e-06	0.00474867
c1755989_g8	-6.49463	-2.82948	9.93779e-06	0.00477835
c1776700_g1	-7.25571	-2.27165	9.94857e-06	0.00478097
c1764605_g3	-4.22602	3.61255	9.97683e-06	0.00479094
c1055401_g1	-6.71662	-2.68524	9.97999e-06	0.00479094
c1544745_g5	6.34628	-3.295	1.00494e-05	0.00482167
c1738158_g5	-4.12253	-0.831266	1.00795e-05	0.00483354
c1707227_g1	-2.54042	0.582107	1.00867e-05	0.0048344
c1775115_g1	8.46747	-1.42753	1.01207e-05	0.00484809
c1497740_g3	-7.11784	-2.3314	1.01308e-05	0.00485037
c1775184_g2	-2.66582	2.2077	1.01492e-05	0.00485656
c1625671_g2	-6.37037	-3.09237	1.01705e-05	0.00486417
c1530218_g1	-6.81884	-2.73334	1.01874e-05	0.00486968
c1780483_g1	4.03381	-1.54676	1.01993e-05	0.00487277
c1764807_g1	-2.61339	1.98848	1.0231e-05	0.00488528
c1754204_g1	5.38764	-1.73267	1.0273e-05	0.00490054
c1776148_g1	-5.16714	-2.74424	1.02765e-05	0.00490054
c708321_g1	-6.26874	-3.08444	1.02793e-05	0.00490054
c1740824_g2	-7.30033	-2.28203	1.02855e-05	0.0049009
c1730656_g4	6.04539	-2.28074	1.02982e-05	0.00490435
c1760946_g3	-1.82557	3.2319	1.03046e-05	0.0049048
c1750675_g3	3.49256	0.368128	1.0339e-05	0.00491852
c1745721_g4	7.3971	-1.20825	1.03483e-05	0.00492037
c1780669_g3	-7.48813	-2.01427	1.03746e-05	0.00493023
c1748028_g3	4.80576	2.70165	1.04086e-05	0.00494379
c1767266_g3	-6.1696	-0.481225	1.04196e-05	0.00494639
c1662647_g2	-6.86908	-2.47304	1.04345e-05	0.00495085
c1776700_g3	-7.17248	-2.33817	1.04496e-05	0.00495475
c1755004_g4	-3.8558	-1.90259	1.04538e-05	0.00495475
c1728198_g2	3.95666	-1.10235	1.04917e-05	0.00497009
c1683523_g4	-7.05744	-2.45155	1.05168e-05	0.00497675
c1599972_g1	6.05223	-3.44902	1.05168e-05	0.00497675
c1766263_g2	-4.5046	-2.3003	1.056e-05	0.00499454
c1776769_g5	-7.00515	-2.4745	1.05714e-05	0.00499732
c1553785_g1	-5.1541	3.37147	1.06094e-05	0.00501265
c1763910_g3	7.68455	-0.863358	1.06912e-05	0.00504864
c1661599_g1	-3.78596	-2.25828	1.07227e-05	0.00506084
c1766995_g4	-5.24006	-2.06046	1.07507e-05	0.00506903
c1755628_g4	-6.08538	-3.23436	1.07514e-05	0.00506903
c1688378_g4	8.95731	-0.969303	1.07977e-05	0.00508819
c1488671_g1	-6.92473	-2.51301	1.08159e-05	0.0050941
c1716407_g1	3.02791	1.91152	1.08281e-05	0.00509719
c1708801_g1	-4.12293	8.37117	1.08426e-05	0.00509929
c1639709_g1	-6.45935	-2.97457	1.08473e-05	0.00509929
c1774827_g1	2.86638	-0.488342	1.08496e-05	0.00509929
c1729362_g4	-5.68083	-0.675274	1.09394e-05	0.00513878
c1775932_g2	4.28337	-1.86456	1.10024e-05	0.00516569
c1750567_g1	-3.17469	-1.68864	1.10201e-05	0.00517128
c1740824_g4	-6.9288	-2.52646	1.1038e-05	0.00517696
c1610856_g2	-5.73407	-2.26901	1.11173e-05	0.0052104
c1692697_g2	-6.97219	-2.6904	1.11209e-05	0.0052104
c1763761_g7	-6.16697	-3.18879	1.11318e-05	0.0052128
c1704500_g2	5.40172	-2.89413	1.11485e-05	0.00521789
c1778500_g3	-2.61912	4.93889	1.12138e-05	0.0052457
c1756945_g2	-6.40067	-2.92793	1.12522e-05	0.00526093
c1261522_g1	-7.98448	-1.66232	1.12702e-05	0.00526658
c1612202_g1	-5.97793	-3.28736	1.13442e-05	0.00529844
c1695031_g5	-3.77613	-1.98447	1.13928e-05	0.00531836
c1770078_g4	7.07171	-2.7021	1.14172e-05	0.00532697
c1339203_g1	-6.07395	-3.23809	1.14287e-05	0.00532959
c1740949_g2	4.97949	-3.3494	1.15369e-05	0.00537721
c1741522_g3	-6.14792	-3.11063	1.15487e-05	0.00537995
c1629844_g1	-7.39631	-2.12362	1.15635e-05	0.00538403
c1768559_g1	-2.99249	0.78774	1.1589e-05	0.00539212
c1764919_g3	4.60021	-1.20223	1.15929e-05	0.00539212
c1690355_g1	8.68192	-1.26183	1.16124e-05	0.00539838
c1713313_g2	4.27502	-1.50505	1.16434e-05	0.00541002
c1573023_g1	-6.8291	-2.60038	1.16878e-05	0.00542783
c1757050_g1	-1.99001	1.19644	1.17321e-05	0.00544558
c1758537_g1	-5.55762	-2.39254	1.17594e-05	0.0054553
c1743746_g4	-6.22259	-3.07322	1.17716e-05	0.0054553
c1688923_g2	-6.73584	-2.7902	1.17728e-05	0.0054553
c1749888_g2	-3.262	1.5557	1.17774e-05	0.0054553
c1760611_g1	4.34667	-2.41575	1.179e-05	0.00545832
c1723939_g1	4.50552	-2.87748	1.18018e-05	0.00546098
c1770167_g5	5.36345	-2.41822	1.18231e-05	0.00546768
c1743859_g2	-8.71637	-1.03727	1.18285e-05	0.00546768
c1737420_g8	-6.91589	-2.46561	1.18611e-05	0.00547996
c1758926_g2	4.57455	-2.41251	1.18912e-05	0.005491
c1704494_g1	-6.86362	-2.74682	1.19047e-05	0.00549152
c1766647_g2	5.93357	-1.89731	1.19061e-05	0.00549152
c1739775_g2	6.53642	-2.18659	1.19106e-05	0.00549152
c1533978_g2	-7.24652	-2.21326	1.19717e-05	0.00551544
c1375437_g1	-6.69598	-2.6857	1.19836e-05	0.00551544
c2313528_g1	5.47769	-2.8401	1.19856e-05	0.00551544
c1686760_g7	-6.4526	-2.87777	1.19871e-05	0.00551544
c1757162_g2	-5.16622	-2.72434	1.20259e-05	0.00553043
c1772539_g2	-5.16559	-2.71097	1.2039e-05	0.00553362
c1654617_g3	-6.66262	-2.72301	1.20458e-05	0.00553392
c1634919_g2	4.10284	-2.91637	1.20721e-05	0.00554317
c1697268_g2	4.8258	-1.8615	1.21065e-05	0.00555613
c1746612_g4	3.77921	-2.88124	1.21968e-05	0.0055947
c1659234_g1	6.33919	-2.21202	1.22073e-05	0.00559664
c1747497_g1	-8.27978	-1.50383	1.22408e-05	0.00560917
c1748906_g7	-6.31471	-2.94773	1.23209e-05	0.00564298
c912901_g1	-6.6504	-2.83521	1.23297e-05	0.00564411
c1574781_g1	4.71971	-1.85673	1.23469e-05	0.00564899
c1666980_g2	-8.78538	-0.890909	1.23529e-05	0.00564899
c1686131_g1	-6.51581	-1.64911	1.23641e-05	0.0056512
c1760936_g1	-9.18095	-0.594689	1.23823e-05	0.00565668
c1727425_g1	6.26404	-3.33539	1.23959e-05	0.00565998
c496899_g1	-6.54803	-2.8767	1.24894e-05	0.00569972
c1779849_g3	-6.81274	-2.67717	1.24956e-05	0.00569972
c1697018_g3	5.11769	-2.84752	1.25062e-05	0.00570164
c1750275_g1	-4.23115	0.840672	1.25154e-05	0.00570295
c1757135_g3	-7.31012	-2.15704	1.2545e-05	0.00571111
c1609642_g4	6.40267	-3.19455	1.25461e-05	0.00571111
c1538094_g1	-5.48703	-2.53988	1.25706e-05	0.00571922
c1758611_g4	5.96055	-3.5049	1.25766e-05	0.00571922
c1754001_g4	4.14016	-2.69949	1.26078e-05	0.00573052
c1472458_g1	6.69371	-2.96418	1.2665e-05	0.00575358
c1776258_g2	-2.17356	3.20737	1.26717e-05	0.00575373
c1775005_g5	2.45251	1.77415	1.27494e-05	0.00578608
c1454183_g2	-7.68823	-1.77655	1.27669e-05	0.00579106
c1763386_g3	2.94505	5.24001	1.27906e-05	0.00579505
c1775277_g7	-6.72967	-2.59274	1.27917e-05	0.00579505
c1776784_g2	3.28623	1.22124	1.2795e-05	0.00579505
c1737643_g3	3.47548	-1.23428	1.28385e-05	0.00581178
c1751061_g3	3.36903	0.635055	1.2868e-05	0.00582221
c1697934_g1	-2.26277	3.00904	1.2876e-05	0.00582292
c1768666_g1	2.68606	0.288311	1.28991e-05	0.00583039
c1772481_g4	-6.29989	-2.95506	1.29171e-05	0.00583559
c1715482_g7	-8.01397	-1.84184	1.29522e-05	0.00584851
c1658191_g1	-6.63866	-2.93825	1.29595e-05	0.00584888
c1723772_g2	6.56179	-3.04015	1.29757e-05	0.00585158
c1776573_g2	3.0267	8.09225	1.29785e-05	0.00585158
c1687853_g1	6.09474	0.228296	1.29946e-05	0.00585586
c1775460_g3	2.45049	2.37626	1.3003e-05	0.00585671
c1566649_g1	6.20793	-3.32683	1.30529e-05	0.00587624
c1750112_g1	-2.64373	2.13091	1.31217e-05	0.00590425
c1776700_g15	-7.38514	-2.11418	1.31396e-05	0.00590936
c1527872_g1	-8.12186	-1.64936	1.32086e-05	0.00593741
c1778275_g2	4.4012	-2.36896	1.32768e-05	0.00596506
c1652738_g3	-8.00731	-1.65265	1.33378e-05	0.00598949
c1673365_g1	5.31974	-2.20448	1.33888e-05	0.00600935
[truncated: 2,205 more rows]

## Sheet: Tail Expression Annotation
## Semicolon (;) separates annotation of potential isoforms.
ID	logFC	logCPM	PValue	FDR	Uniprot ID	Description	Gene name
c1055340_g1	-6.68988	-2.7283	2.49e-06	0.0016193	Q504Y0	S39AC_HUMAN Zinc transporter ZIP12	SLC39A12
c1061821_g1	-8.44463	-1.37085	2.96e-08	4.33e-05	P00480	OTC_HUMAN Ornithine carbamoyltransferase, mitochondrial	OTC
c1069151_g1	-7.48293	-2.23206	9.33e-07	0.000745787	P40925	MDHC_HUMAN Malate dehydrogenase, cytoplasmic	MDH1
c1075847_g1	-6.66663	-2.80835	1.7e-05	0.00719072	Q8N465	D2HDH_HUMAN D-2-hydroxyglutarate dehydrogenase, mitochondrial	D2HGDH
c1105874_g1	-6.9167	-2.43657	1.41e-05	0.00624195	P82675	RT05_HUMAN 28S ribosomal protein S5, mitochondrial	MRPS5
c113239_g1	-5.98665	-3.20074	0.000142927	0.0345839	Q6JQN1	ACD10_HUMAN Acyl-CoA dehydrogenase family member 10	ACAD10
c1136641_g1	-6.69131	-2.71716	5.58e-05	0.0173241	P32929	CGL_HUMAN Cystathionine gamma-lyase	CTH
c1137136_g2	-6.44019	-2.82798	4.55e-05	0.015003	P45954	ACDSB_HUMAN Short/branched chain specific acyl-CoA dehydrogenase, mitochondrial	ACADSB
c1149656_g2	-7.41272	-2.18264	8.18e-08	9.98e-05	Q9UI43	RRMJ2_HUMAN Putative ribosomal RNA methyltransferase 2	FTSJ2
c1157104_g1	-7.33195	-2.24471	1.79e-08	2.87e-05	P30793	GCH1_HUMAN GTP cyclohydrolase 1	GCH1
c1200445_g2	-7.91574	-1.90612	0.000152609	0.0361946	O75027	ABCB7_HUMAN ATP-binding cassette sub-family B member 7, mitochondrial	ABCB7
c1204877_g1	-7.13701	-2.52148	5.72e-06	0.00309156	O95455	TGDS_HUMAN dTDP-D-glucose 4,6-dehydratase	TGDS
c1213310_g1	-6.50464	-2.86323	3.06e-06	0.00190209	P31040	SDHA_HUMAN Succinate dehydrogenase [ubiquinone] flavoprotein subunit, mitochondrial	SDHA
c1219931_g1	-6.47142	-2.9418	0.000123509	0.0310755	P31939	PUR9_HUMAN Bifunctional purine biosynthesis protein PURH	ATIC
c1225921_g1	-6.29957	-3.01899	0.000212759	0.0467794	P05166	PCCB_HUMAN Propionyl-CoA carboxylase beta chain, mitochondrial	PCCB
c1228996_g1	-8.77945	-0.961097	1.58e-08	2.58e-05	P40925	MDHC_HUMAN Malate dehydrogenase, cytoplasmic	MDH1
c1229960_g1	7.10411	4.55523	1.43e-06	0.00104025	P03886	NU1M_HUMAN NADH-ubiquinone oxidoreductase chain 1	MT-ND1
c1240858_g1	-6.32754	-2.96279	5.2e-05	0.0165307	P22102	PUR2_HUMAN Trifunctional purine biosynthetic protein adenosine-3	GART
c1249308_g1	-6.52954	-2.8176	0.000111752	0.0288629	Q8N442	GUF1_HUMAN Translation factor GUF1, mitochondrial	GUF1
c1272882_g1	-8.4599	-1.35658	3.08e-09	6.86e-06	Q92506	DHB8_HUMAN Estradiol 17-beta-dehydrogenase 8	HSD17B8
c1281116_g1	-6.27607	-3.1197	3.73e-05	0.013012	Q13232	NDK3_HUMAN Nucleoside diphosphate kinase 3	NME3
c1292326_g1	-7.55052	-2.02783	3.01e-05	0.0110965	Q9Y3B8	ORN_HUMAN Oligoribonuclease, mitochondrial	REXO2
c1292326_g2	-7.5685	-1.95608	4.25e-07	0.000393202	O95302	FKBP9_HUMAN Peptidyl-prolyl cis-trans isomerase FKBP9	FKBP9
c1303060_g1	-7.19892	-2.3446	7.42e-05	0.0215652	P04424	ARLY_HUMAN Argininosuccinate lyase	ASL
c1304823_g1	-6.73234	-2.54713	5.46e-05	0.0170536	P48147	PPCE_HUMAN Prolyl endopeptidase	PREP
c1305531_g1	-7.08785	-2.36146	0.000143233	0.0346206	P24298; Q8TD30; P17735	ALAT1_HUMAN Alanine aminotransferase 1; ALAT2_HUMAN Alanine aminotransferase 2; ATTY_HUMAN Tyrosine aminotransferase	GPT; GPT2; TAT
c1307816_g1	-8.12079	-1.59564	9.64e-06	0.00466189	P06132	DCUP_HUMAN Uroporphyrinogen decarboxylase	UROD
c1322335_g1	5.04868	-2.87671	7.94e-06	0.00403031	Q09470	KCNA1_HUMAN Potassium voltage-gated channel subfamily A member 1	KCNA1
c1326477_g1	-5.28683	-1.24975	4.76e-08	6.42e-05	Q9UKX2	MYH2_HUMAN Myosin-2	MYH2
c1336288_g1	-11.4554	5.19265	4.77e-09	1e-05	Q9NS71	GKN1_HUMAN Gastrokine-1	GKN1
c1340885_g1	-6.94071	-2.38047	0.000227559	0.0490089	Q9BYD1	RM13_HUMAN 39S ribosomal protein L13, mitochondrial	MRPL13
c1345617_g1	4.47859	-1.15805	4.57e-06	0.00260639	P13584	CP4B1_HUMAN Cytochrome P450 4B1	CYP4B1
c1349704_g1	-6.9779	-2.57489	2.18e-05	0.0086926	P03915	NU5M_HUMAN NADH-ubiquinone oxidoreductase chain 5	MT-ND5
c1357439_g1	-6.28583	-3.05204	0.000196255	0.043988	Q9NSE4	SYIM_HUMAN Isoleucine--tRNA ligase, mitochondrial	IARS2
c1359496_g1	3.30528	1.55448	2.78e-06	0.00177209	P08237	PFKAM_HUMAN ATP-dependent 6-phosphofructokinase, muscle type	PFKM
c1359615_g1	-7.72602	-1.8726	3.68e-05	0.0128968	Q16774	KGUA_HUMAN Guanylate kinase	GUK1
c1361034_g1	4.46191	-1.49005	0.000100967	0.0269613	Q9UII6	DS13B_HUMAN Dual specificity protein phosphatase 13 isoform B	DUSP13
c1365845_g1	3.08237	4.76252	1.9e-05	0.00784028	Q8WZ42	TITIN_HUMAN Titin	TTN
c1366159_g1	-6.2114	-3.16319	2.03e-05	0.00827371	O00217	NDUS8_HUMAN NADH dehydrogenase [ubiquinone] iron-sulfur protein 8, mitochondrial	NDUFS8
c1366159_g2	-8.38109	-1.41588	3.26e-08	4.71e-05	P03915	NU5M_HUMAN NADH-ubiquinone oxidoreductase chain 5	MT-ND5
c1368585_g1	-7.11894	-2.27272	1.6e-05	0.00687901	P22033	MUTA_HUMAN Methylmalonyl-CoA mutase, mitochondrial	MUT
c1397798_g1	-7.44268	-2.11078	3.79e-05	0.0131522	P15259	PGAM2_HUMAN Phosphoglycerate mutase 2	PGAM2
c1401091_g1	-7.08229	-2.4456	1.01e-06	0.000799099	Q9NWU1	OXSM_HUMAN 3-oxoacyl-[acyl-carrier-protein] synthase, mitochondrial	OXSM
c1402172_g2	-8.55765	-1.20013	9.91e-08	0.00011818	P32119	PRDX2_HUMAN Peroxiredoxin-2	PRDX2
c1403175_g1	-7.93463	-1.68985	1.08e-07	0.000126903	Q2M3G0	ABCB5_HUMAN ATP-binding cassette sub-family B member 5	ABCB5
c1409442_g1	-5.73101	-3.34255	0.000206281	0.0457097	P07108	ACBP_HUMAN Acyl-CoA-binding protein	DBI
c1411742_g1	-5.84275	-3.42369	0.000126161	0.0315394	P06576	ATPB_HUMAN ATP synthase subunit beta, mitochondrial	ATP5B
c1412283_g1	-8.05506	-1.62713	1.19e-08	2.09e-05	P04406	G3P_HUMAN Glyceraldehyde-3-phosphate dehydrogenase	GAPDH
c1415732_g2	-7.2006	-2.39856	8.55e-06	0.00426018	P12268	IMDH2_HUMAN Inosine-5'-monophosphate dehydrogenase 2	IMPDH2
c1416106_g1	-7.06592	-2.4821	7.4e-07	0.000618152	Q17R31	TATD3_HUMAN Putative deoxyribonuclease TATDN3	TATDN3
c1419608_g2	-6.2717	-3.01541	0.000213464	0.0468998	Q16775	GLO2_HUMAN Hydroxyacylglutathione hydrolase, mitochondrial	HAGH
c1424672_g1	-10.2727	0.36935	9.94e-11	3.84e-07	P05091	ALDH2_HUMAN Aldehyde dehydrogenase, mitochondrial	ALDH2
c1425982_g1	-7.01048	-2.43676	0.000118455	0.0301761	P54819; Q9UIJ7	KAD2_HUMAN Adenylate kinase 2, mitochondrial; KAD3_HUMAN GTP:AMP phosphotransferase AK3, mitochondrial	AK2; AK3
c1429398_g1	-3.88597	-2.63293	0.000218509	0.0476083	P07478	TRY2_HUMAN Trypsin-2	PRSS2
c1435290_g1	-5.54786	-3.60609	0.000160724	0.0377501	A6NK06	IRG1_HUMAN Cis-aconitate decarboxylase	IRG1
c1442535_g1	-6.83243	-2.66846	2e-05	0.00815932	Q99757	THIOM_HUMAN Thioredoxin, mitochondrial	TXN2
c1443805_g1	-4.21513	-0.180626	1.72e-08	2.77e-05	Q8N9B4	ANR42_HUMAN Ankyrin repeat domain-containing protein 42	ANKRD42
c1453030_g1	3.24897	1.81275	2.33e-05	0.009127	P39023	RL3_HUMAN 60S ribosomal protein L3	RPL3
c1453373_g1	-7.33858	-2.06655	9.81e-06	0.00473004	Q9HAC7	SUCHY_HUMAN Succinate--hydroxymethylglutarate CoA-transferase	SUGCT
c1454183_g1	-8.27751	-1.28455	6.41e-06	0.00339343	P82912	RT11_HUMAN 28S ribosomal protein S11, mitochondrial	MRPS11
c1464550_g1	-4.0872	-1.73497	7.05e-05	0.0207844	Q7RTU4	BHA09_HUMAN Class A basic helix-loop-helix protein 9	BHLHA9
c1473902_g1	-8.98398	-0.783722	5.04e-08	6.73e-05	Q8WXG8	S100Z_HUMAN Protein S100-Z	S100Z
c1474572_g1	-8.40781	-1.26821	8.56e-08	0.000103442	A6NJ78	MET15_HUMAN Probable methyltransferase-like protein 15	METTL15
c1474631_g1	8.25346	-1.76259	1.15e-06	0.00088042	P07316	CRGB_HUMAN Gamma-crystallin B	CRYGB
c1475528_g1	5.34824	-2.97123	0.000205637	0.0456133	O00370	LORF2_HUMAN LINE-1 retrotransposable element ORF2 protein	NA
c1477577_g1	-7.2043	-2.30623	7.41e-07	0.00061834	Q9H4B0	OSGP2_HUMAN Probable tRNA N6-adenosine threonylcarbamoyltransferase, mitochondrial	OSGEPL1
c1484321_g1	-7.68971	-1.8681	5.21e-06	0.00288224	Q9HBH1	DEFM_HUMAN Peptide deformylase, mitochondrial	PDF
c1484965_g1	7.53112	7.96787	8.94e-07	0.000724749	P00395	COX1_HUMAN Cytochrome c oxidase subunit 1	MT-CO1
c1487772_g1	-7.10365	-2.42315	5.26e-06	0.00290384	Q92506	DHB8_HUMAN Estradiol 17-beta-dehydrogenase 8	HSD17B8
c1488877_g1	-7.23452	-2.24163	5.67e-06	0.0030753	Q99707	METH_HUMAN Methionine synthase	MTR
c1490522_g1	-6.54997	-2.75751	0.000174764	0.0401651	Q9NR19	ACSA_HUMAN Acetyl-coenzyme A synthetase, cytoplasmic	ACSS2
c1492044_g1	-2.30414	2.16578	0.000147331	0.0352879	Q8NFH4	NUP37_HUMAN Nucleoporin Nup37	NUP37
c1492113_g2	-7.58815	-2.15568	2.49e-06	0.0016193	Q9Y3D3	RT16_HUMAN 28S ribosomal protein S16, mitochondrial	MRPS16
c1492493_g1	-6.35197	-2.95658	6.41e-05	0.0192799	Q9UQB9	AURKC_HUMAN Aurora kinase C	AURKC
c1493122_g1	-11.8133	1.87151	3.52e-05	0.0124599	O00370	LORF2_HUMAN LINE-1 retrotransposable element ORF2 protein	NA
c1493122_g3	-10.8738	0.937143	2.32e-05	0.00911834	O00370	LORF2_HUMAN LINE-1 retrotransposable element ORF2 protein	NA
c1493925_g1	-7.7698	-1.84297	2.17e-05	0.0086662	P49773	HINT1_HUMAN Histidine triad nucleotide-binding protein 1	HINT1
c1502838_g2	-6.89736	-2.66993	2.88e-05	0.0107439	P38646	GRP75_HUMAN Stress-70 protein, mitochondrial	HSPA9
c1505705_g1	-9.06977	-0.741888	1.39e-05	0.00620939	Q9BYC9	RM20_HUMAN 39S ribosomal protein L20, mitochondrial	MRPL20
c1507737_g1	-5.27675	-2.66485	1.84e-05	0.00764132	P14091	CATE_HUMAN Cathepsin E	CTSE
c1514052_g1	-7.72252	-2.05732	1.14e-06	0.000874697	Q9NW08	RPC2_HUMAN DNA-directed RNA polymerase III subunit RPC2	POLR3B
c1515871_g2	-7.15375	-2.33637	2.56e-06	0.0016536	P34897	GLYM_HUMAN Serine hydroxymethyltransferase, mitochondrial	SHMT2
c1520617_g1	-7.85767	-1.92163	4.35e-06	0.00250236	Q9NWZ5	UCKL1_HUMAN Uridine-cytidine kinase-like 1	UCKL1
c1524526_g1	-6.84097	-2.60032	3.84e-06	0.00226192	Q9HA77	SYCM_HUMAN Probable cysteine--tRNA ligase, mitochondrial	CARS2
c1525628_g2	-7.14894	-2.33935	4.9e-07	0.000440013	Q8TB37	NUBPL_HUMAN Iron-sulfur protein NUBPL	NUBPL
c1534816_g1	-6.39994	-2.90635	5.83e-06	0.00314298	Q49AN0	CRY2_HUMAN Cryptochrome-2	CRY2
c1539992_g3	-7.30386	-2.16457	8.64e-05	0.0242075	P78363	ABCA4_HUMAN Retinal-specific ATP-binding cassette transporter	ABCA4
c1540421_g1	-8.36169	-1.35455	5.64e-11	2.41e-07	Q5TDP6	LGSN_HUMAN Lengsin	LGSN
c1541944_g1	2.99332	-2.57701	0.000183711	0.0416446	P0C091	FREM3_HUMAN FRAS1-related extracellular matrix protein 3	FREM3
c1547847_g4	-7.93285	-1.77426	0.000161195	0.0378509	O75251	NDUS7_HUMAN NADH dehydrogenase [ubiquinone] iron-sulfur protein 7, mitochondrial	NDUFS7
c1556848_g1	-7.56358	-2.21144	0.000129321	0.0321234	Q02218	ODO1_HUMAN 2-oxoglutarate dehydrogenase, mitochondrial	OGDH
c1557493_g3	-9.91072	0.0796607	7.33e-11	3.03e-07	Q8N608	DPP10_HUMAN Inactive dipeptidyl peptidase 10	DPP10
c1558649_g2	-7.8898	-1.85926	1.58e-08	2.58e-05	Q9Y3B7	RM11_HUMAN 39S ribosomal protein L11, mitochondrial	MRPL11
c1559814_g1	-5.41431	-2.54184	3.47e-05	0.012328	B7ZC32	KIF28_HUMAN Kinesin-like protein KIF28P	KIF28P
c1560152_g1	4.45136	1.85142	0.000151361	0.0359964	P07384; A6NHC0	CAN1_HUMAN Calpain-1 catalytic subunit; CAN8_HUMAN Calpain-8	CAPN1; CAPN8
c1561844_g1	6.44973	-3.23847	3.67e-05	0.0128549	P40261	NNMT_HUMAN Nicotinamide N-methyltransferase	NNMT
c1566345_g1	-6.98078	-2.68376	7.31e-05	0.0212878	A6NHM9	MOXD2_HUMAN Putative DBH-like monooxygenase protein 2	MOXD2P
c1567566_g1	-6.9369	-2.58371	2.54e-05	0.00977231	P09467	F16P1_HUMAN Fructose-1,6-bisphosphatase 1	FBP1
c1570542_g1	-7.09141	-2.40938	2.4e-07	0.000244207	Q86UK0	ABCAC_HUMAN ATP-binding cassette sub-family A member 12	ABCA12
c1576067_g1	-6.8173	-2.6141	0.00012101	0.0306184	P68106	FKB1B_HUMAN Peptidyl-prolyl cis-trans isomerase FKBP1B	FKBP1B
c1576625_g2	-7.19785	-2.33698	4.56e-05	0.0150161	Q12797	ASPH_HUMAN Aspartyl/asparaginyl beta-hydroxylase	ASPH
c1582544_g1	-6.77898	-2.76205	1.85e-05	0.00766897	Q9BPU6	DPYL5_HUMAN Dihydropyrimidinase-related protein 5	DPYSL5
c1587460_g2	-7.21527	-2.3944	0.000156173	0.0368451	Q9Y3B7	RM11_HUMAN 39S ribosomal protein L11, mitochondrial	MRPL11
c1589893_g2	-7.09366	-2.45462	2.8e-07	0.000280113	O95544	NADK_HUMAN NAD kinase	NADK
c1590821_g2	-7.37078	-2.19436	8.03e-05	0.0229107	P17812	PYRG1_HUMAN CTP synthase 1	CTPS1
c1590821_g4	-7.05766	-2.42557	0.000123759	0.0311121	P09104	ENOG_HUMAN Gamma-enolase	ENO2
c1592296_g3	-6.33303	-3.00155	4.62e-05	0.0151697	Q99707	METH_HUMAN Methionine synthase	MTR
c1593377_g1	-11.4306	1.50475	2.37e-14	3e-10	P62829	RL23_HUMAN 60S ribosomal protein L23	RPL23
c1593377_g2	-10.3074	1.82945	9.79e-14	1.02e-09	Q5T653	RM02_HUMAN 39S ribosomal protein L2, mitochondrial	MRPL2
c1594009_g1	-2.77019	2.88466	4.58e-06	0.00261339	Q0P5P2	CQ067_HUMAN Uncharacterized protein C17orf67	C17orf67
c1595215_g1	-5.71153	-2.32209	5.33e-06	0.0029285	Q5VX71	SUSD4_HUMAN Sushi domain-containing protein 4	SUSD4
c1597836_g3	-7.6218	-1.92728	1.04e-07	0.000123219	Q9Y4W6	AFG32_HUMAN AFG3-like protein 2	AFG3L2
c1598957_g1	-7.98817	-1.66199	1.48e-06	0.00106948	P13995	MTDC_HUMAN Bifunctional methylenetetrahydrofolate dehydrogenase/cyclohydrolase, mitochondrial	MTHFD2
c1598957_g2	-7.1311	-2.48037	3.57e-07	0.0003406	P52888	THOP1_HUMAN Thimet oligopeptidase	THOP1
c1601035_g2	-5.69552	-3.53806	0.000146849	0.0352194	O00370	LORF2_HUMAN LINE-1 retrotransposable element ORF2 protein	NA
c1601601_g1	-9.69838	-0.209097	1.81e-06	0.0012581	Q8TCW7	ZPLD1_HUMAN Zona pellucida-like domain-containing protein 1	ZPLD1
c1604733_g4	-7.44392	-2.15145	1.35e-06	0.000995957	P09104	ENOG_HUMAN Gamma-enolase	ENO2
c1606432_g3	-6.82987	-2.54623	8.07e-05	0.0229851	Q8TCS8	PNPT1_HUMAN Polyribonucleotide nucleotidyltransferase 1, mitochondrial	PNPT1
c1607480_g1	-7.32198	-2.21814	3.13e-06	0.00192828	Q9Y617	SERC_HUMAN Phosphoserine aminotransferase	PSAT1
c1607924_g4	-7.67764	-1.97354	1.5e-07	0.000167788	P05165	PCCA_HUMAN Propionyl-CoA carboxylase alpha chain, mitochondrial	PCCA
c1608550_g1	-5.88827	-3.34927	0.000131887	0.0325894	P20132	SDHL_HUMAN L-serine dehydratase/L-threonine deaminase	SDS
c1609888_g1	-7.32596	-2.18989	2.09e-07	0.000219334	Q8NHV1	GIMA7_HUMAN GTPase IMAP family member 7	GIMAP7
c1610208_g1	4.41977	-2.29343	5.42e-06	0.00296427	O00370	LORF2_HUMAN LINE-1 retrotransposable element ORF2 protein	NA
c1610376_g1	-6.5388	-2.79875	0.000144941	0.0348924	P29401	TKT_HUMAN Transketolase	TKT
c1611372_g1	-3.50826	-0.938705	9.57e-07	0.000760533	P47989	XDH_HUMAN Xanthine dehydrogenase/oxidase	XDH
c1611737_g1	-9.71531	-0.128694	1.64e-11	8.8e-08	P35558	PCKGC_HUMAN Phosphoenolpyruvate carboxykinase, cytosolic [GTP]	PCK1
c1611804_g2	-7.5375	-1.96455	1.56e-05	0.00674084	P29972	AQP1_HUMAN Aquaporin-1	AQP1
c1612451_g2	-6.61315	-0.951538	1.47e-07	0.000164751	Q7Z2Y8	GVIN1_HUMAN Interferon-induced very large GTPase 1	GVINP1
c1616586_g1	5.19868	-1.50979	5.95e-05	0.0181797	P14679	TYRO_HUMAN Tyrosinase	TYR
c1618352_g1	-2.86199	10.0875	0.000116492	0.0297945	P26447	S10A4_HUMAN Protein S100-A4	S100A4
c1618741_g2	4.68338	-2.59014	1.43e-05	0.00631547	Q3ZCT8	KBTBC_HUMAN Kelch repeat and BTB domain-containing protein 12	KBTBD12
c1618884_g1	-7.43975	1.6249	5.68e-05	0.0175458	P0CE71	OCM2_HUMAN Putative oncomodulin-2	OCM2
c1619686_g1	-7.23162	-2.30213	0.000110017	0.0285488	P22061	PIMT_HUMAN Protein-L-isoaspartate(D-aspartate) O-methyltransferase	PCMT1
c1620917_g2	-7.30459	-2.23409	3.36e-06	0.0020312	P30048	PRDX3_HUMAN Thioredoxin-dependent peroxide reductase, mitochondrial	PRDX3
c1621582_g1	-8.55617	-1.1354	4.56e-08	6.22e-05	Q13423	NNTM_HUMAN NAD(P) transhydrogenase, mitochondrial	NNT
c1622746_g1	7.98773	-2.10711	2.38e-06	0.00155912	Q9NWS6	F118A_HUMAN Protein FAM118A	FAM118A
c1623507_g1	2.55837	0.557291	0.00016751	0.0389362	Q5VU43	MYOME_HUMAN Myomegalin	PDE4DIP
c1625969_g3	3.42307	-0.852023	0.000226609	0.0488746	O60477	BRNP1_HUMAN BMP/retinoic acid-inducible neural-specific protein 1	BRINP1
c1627999_g1	-6.72068	-2.86792	5.53e-05	0.0172356	O00370	LORF2_HUMAN LINE-1 retrotransposable element ORF2 protein	NA
c1629560_g1	6.59839	-2.95016	1.8e-05	0.00752741	O00370	LORF2_HUMAN LINE-1 retrotransposable element ORF2 protein	NA
c1629844_g1	-7.39631	-2.12362	1.16e-05	0.00538403	P00966	ASSY_HUMAN Argininosuccinate synthase	ASS1
c1630712_g1	7.8025	-0.888989	9.37e-09	1.73e-05	O00370	LORF2_HUMAN LINE-1 retrotransposable element ORF2 protein	NA
c1633825_g1	2.70759	4.01246	9.68e-05	0.0262069	Q08043	ACTN3_HUMAN Alpha-actinin-3	ACTN3
c1633825_g3	2.85434	4.49678	3.66e-05	0.0128321	P35609	ACTN2_HUMAN Alpha-actinin-2	ACTN2
c1634774_g4	-7.55628	-2.09544	4.99e-05	0.0160621	O15382	BCAT2_HUMAN Branched-chain-amino-acid aminotransferase, mitochondrial	BCAT2
c1635063_g1	-6.32154	-3.00876	0.000163986	0.0383255	O00370	LORF2_HUMAN LINE-1 retrotransposable element ORF2 protein	NA
c1635407_g1	-7.01352	-2.58864	0.000197762	0.0442595	Q9UFH2	DYH17_HUMAN Dynein heavy chain 17, axonemal	DNAH17
c1636297_g2	7.89337	-2.05925	0.000100397	0.026865	A6NKG5	RTL1_HUMAN Retrotransposon-like protein 1	RTL1
c1638310_g2	-7.61882	-2.00959	1.94e-08	3.07e-05	Q9Y3C6	PPIL1_HUMAN Peptidyl-prolyl cis-trans isomerase-like 1	PPIL1
c1640362_g3	-6.34971	-2.98828	3.71e-06	0.0021902	P07741	APT_HUMAN Adenine phosphoribosyltransferase	APRT
c1640652_g1	-8.10224	-0.173098	6.1e-08	7.89e-05	P31153	METK2_HUMAN S-adenosylmethionine synthase isoform type-2	MAT2A
c1642423_g1	2.68776	1.6898	8.09e-05	0.0230296	P43378	PTN9_HUMAN Tyrosine-protein phosphatase non-receptor type 9	PTPN9
c1642423_g2	3.10002	1.72072	9.82e-05	0.0264594	P43378	PTN9_HUMAN Tyrosine-protein phosphatase non-receptor type 9	PTPN9
c1642538_g1	-11.4538	5.63494	7.82e-24	1.75e-18	P00846	ATP6_HUMAN ATP synthase subunit a	MT-ATP6
c1642538_g3	8.4854	6.3568	2.86e-12	1.89e-08	P00846	ATP6_HUMAN ATP synthase subunit a	MT-ATP6
c1646222_g2	-9.25499	-0.541918	4.78e-09	1e-05	P15085	CBPA1_HUMAN Carboxypeptidase A1	CPA1
c1647542_g1	2.26166	2.91517	0.000152017	0.0360979	P22736	NR4A1_HUMAN Nuclear receptor subfamily 4 group A member 1	NR4A1
c1650152_g2	5.38967	-2.03359	9.86e-05	0.0265243	Q13075	BIRC1_HUMAN Baculoviral IAP repeat-containing protein 1	NAIP
c1650304_g4	-8.1359	-1.61402	1.02e-10	3.94e-07	Q9BWD1	THIC_HUMAN Acetyl-CoA acetyltransferase, cytosolic	ACAT2
c1652327_g1	-9.40234	-0.385633	1.63e-10	5.83e-07	Q9Y3D3	RT16_HUMAN 28S ribosomal protein S16, mitochondrial	MRPS16
c1652658_g1	-2.26987	1.94424	7.51e-05	0.0217487	Q96CM8	ACSF2_HUMAN Acyl-CoA synthetase family member 2, mitochondrial	ACSF2
c1653247_g1	-8.52284	-1.20044	4.83e-08	6.49e-05	Q9Y237	PIN4_HUMAN Peptidyl-prolyl cis-trans isomerase NIMA-interacting 4	PIN4
c1654617_g1	-7.76346	-1.86249	1.2e-08	2.1e-05	P36776; Q86WA8	LONM_HUMAN Lon protease homolog, mitochondrial; LONP2_HUMAN Lon protease homolog 2, peroxisomal	LONP1; LONP2
c1654617_g3	-6.66262	-2.72301	1.2e-05	0.00553392	Q86WA8	LONP2_HUMAN Lon protease homolog 2, peroxisomal	LONP2
c1655517_g1	-8.19508	-1.60596	2.29e-07	0.000236561	Q9NWU1	OXSM_HUMAN 3-oxoacyl-[acyl-carrier-protein] synthase, mitochondrial	OXSM
c1655517_g2	-6.73083	-2.83001	9.16e-05	0.0252303	Q92506	DHB8_HUMAN Estradiol 17-beta-dehydrogenase 8	HSD17B8
c1657216_g2	-4.66537	0.471185	9.63e-09	1.77e-05	O00370	LORF2_HUMAN LINE-1 retrotransposable element ORF2 protein	NA
c1660424_g3	-6.70485	-2.69763	8.07e-06	0.00408051	Q02127	PYRD_HUMAN Dihydroorotate dehydrogenase (quinone), mitochondrial	DHODH
c1661541_g2	-7.16368	-2.42415	7.2e-05	0.0211092	Q9HAV7	GRPE1_HUMAN GrpE protein homolog 1, mitochondrial	GRPEL1
c1661541_g3	-6.73157	-2.67595	9.01e-05	0.0248973	P38646	GRP75_HUMAN Stress-70 protein, mitochondrial	HSPA9
c1661647_g1	-2.35001	-0.369144	0.000199268	0.0444966	P21964	COMT_HUMAN Catechol O-methyltransferase	COMT
c16624_g1	-6.23235	-3.04855	7.29e-05	0.0212531	Q9NQX3	GEPH_HUMAN Gephyrin	GPHN
c1662647_g2	-6.86908	-2.47304	1.04e-05	0.00495085	C9JE40	PATL2_HUMAN Protein PAT1 homolog 2	PATL2
c1664843_g1	-7.32368	-2.3137	0.000157325	0.0370824	O60547	GMDS_HUMAN GDP-mannose 4,6 dehydratase	GMDS
c1664843_g2	-6.50923	-3.03742	0.000214484	0.0470743	O60547	GMDS_HUMAN GDP-mannose 4,6 dehydratase	GMDS
c1665588_g1	5.05322	-2.70876	8.59e-05	0.0241363	Q5T7N2	LITD1_HUMAN LINE-1 type transposase domain-containing protein 1	L1TD1
c1665788_g2	-5.51785	-3.56043	0.000110891	0.0287471	Q9BXD5	NPL_HUMAN N-acetylneuraminate lyase	NPL
c1667355_g2	-6.52859	-2.93147	2.25e-06	0.00148573	O00370	LORF2_HUMAN LINE-1 retrotransposable element ORF2 protein	NA
c1668984_g1	-1.94901	4.15795	4.42e-05	0.0147197	Q14493	SLBP_HUMAN Histone RNA hairpin-binding protein	SLBP
c1671908_g4	-3.43206	-0.743161	3.93e-06	0.00230308	P56211	ARP19_HUMAN cAMP-regulated phosphoprotein 19	ARPP19
c1672970_g1	-7.75779	-1.81427	2.36e-08	3.6e-05	Q8NBK3	SUMF1_HUMAN Sulfatase-modifying factor 1	SUMF1
c1674534_g1	2.76313	3.07349	9.04e-05	0.0249718	P39023	RL3_HUMAN 60S ribosomal protein L3	RPL3
c1676667_g2	-3.51128	-0.77787	4.68e-05	0.0153128	Q8IYB5	SMAP1_HUMAN Stromal membrane-associated protein 1	SMAP1
c1676880_g1	-6.48884	0.329556	5.35e-08	7.05e-05	P05090	APOD_HUMAN Apolipoprotein D	APOD
c1677113_g1	2.40886	3.9349	0.000212775	0.0467794	P20929	NEBU_HUMAN Nebulin	NEB
c1677310_g1	4.51241	-2.67204	1.81e-06	0.00125688	Q16602	CALRL_HUMAN Calcitonin gene-related peptide type 1 receptor	CALCRL
c1679204_g1	-1.77439	2.69332	8.92e-05	0.0247479	O60512	B4GT3_HUMAN Beta-1,4-galactosyltransferase 3	B4GALT3
c1680354_g1	2.91325	5.72042	3.16e-05	0.0114847	Q8WZ42	TITIN_HUMAN Titin	TTN
c1681630_g1	-4.4807	-1.70023	1.88e-07	0.000201523	Q9BXR3; P63133	POK2_HUMAN HERV-K_7p22.1 provirus ancestral Pol protein; POK6_HUMAN HERV-K_8p23.1 provirus ancestral Pol protein	ERVK6; NA
c1683523_g5	-7.92433	-1.72799	6.52e-08	8.33e-05	P30520; Q8N142	PURA2_HUMAN Adenylosuccinate synthetase isozyme 2; PURA1_HUMAN Adenylosuccinate synthetase isozyme 1	ADSS; ADSSL1
c1683718_g2	4.33659	-0.137906	0.000172074	0.0397091	P30685; P30505; Q9TNN7	1B35_HUMAN HLA class I histocompatibility antigen, B-35 alpha chain; 1C08_HUMAN HLA class I histocompatibility antigen, Cw-8 alpha chain; 1C05_HUMAN HLA class I histocompatibility antigen, Cw-5 alpha chain	HLA-B; HLA-C; HLA-C
c1683725_g1	-5.04154	-0.677855	2.46e-06	0.00160394	Q58F21	BRDT_HUMAN Bromodomain testis-specific protein	BRDT
c1683918_g4	-6.44729	-2.95508	5.13e-05	0.0164023	P31939	PUR9_HUMAN Bifunctional purine biosynthesis protein PURH	ATIC
c1684540_g1	-6.0736	-3.20122	1.6e-05	0.00686431	Q5VXU1	NKAI2_HUMAN Sodium/potassium-transporting ATPase subunit beta-1-interacting protein 2	NKAIN2
c1685129_g1	-6.09405	-1.38741	4.88e-05	0.0158256	Q8IXF9	AQ12A_HUMAN Aquaporin-12A	AQP12A
c1686388_g1	6.19971	-3.22025	0.000106615	0.0279211	O00370	LORF2_HUMAN LINE-1 retrotransposable element ORF2 protein	NA
c1687212_g2	-1.92312	2.2044	4.04e-05	0.0138177	Q9H074	PAIP1_HUMAN Polyadenylate-binding protein-interacting protein 1	PAIP1
c1687253_g2	5.80106	-2.78263	6.79e-06	0.00354443	Q8TE73; Q96JB1	DYH5_HUMAN Dynein heavy chain 5, axonemal; DYH8_HUMAN Dynein heavy chain 8, axonemal	DNAH5; DNAH8
c1687408_g3	2.95948	-0.644302	7.11e-05	0.0209041	Q9BX68	HINT2_HUMAN Histidine triad nucleotide-binding protein 2, mitochondrial	HINT2
c1688231_g2	9.45528	0.624158	4.97e-06	0.00277699	Q9NXP7	GIN1_HUMAN Gypsy retrotransposon integrase-like protein 1	GIN1
c1688454_g1	8.4788	-1.53519	5.17e-06	0.0028575	P07316; P07320	CRGB_HUMAN Gamma-crystallin B; CRGD_HUMAN Gamma-crystallin D	CRYGB; CRYGD
c1689212_g1	3.07099	0.0910687	2.97e-06	0.00185352	P36959	GMPR1_HUMAN GMP reductase 1	GMPR
c1689266_g2	-11.3434	1.44113	5.88e-13	4.8e-09	Q9BYD1	RM13_HUMAN 39S ribosomal protein L13, mitochondrial	MRPL13
c1689266_g3	-7.15402	-2.36575	2.13e-07	0.000222957	Q86U28	ISCA2_HUMAN Iron-sulfur cluster assembly 2 homolog, mitochondrial	ISCA2
c1689374_g2	7.32418	-2.61153	7.08e-06	0.00365167	P15104	GLNA_HUMAN Glutamine synthetase	GLUL
c1690958_g2	-6.93057	-2.53265	4.75e-07	0.000429223	Q86U44	MTA70_HUMAN N6-adenosine-methyltransferase 70 kDa subunit	METTL3
c1691551_g2	-2.4638	0.192498	0.000103978	0.0274697	O75631	UPK3A_HUMAN Uroplakin-3a	UPK3A
c1691849_g1	5.31837	-3.08322	0.000207449	0.0458442	O00370	LORF2_HUMAN LINE-1 retrotransposable element ORF2 protein	NA
c1692738_g1	-4.11324	-1.88775	8.9e-06	0.00438974	P59540	T2R46_HUMAN Taste receptor type 2 member 46	TAS2R46
c1693170_g1	-7.24005	-2.26834	3.93e-05	0.0135134	Q8IZ69	TRM2A_HUMAN tRNA (uracil-5-)-methyltransferase homolog A	TRMT2A
c1694116_g3	-6.93025	-2.68479	5.09e-06	0.00283008	P01236	PRL_HUMAN Prolactin	PRL
c1694473_g2	4.21393	-2.75729	2.58e-05	0.00990482	Q5T2L2	AKCL1_HUMAN Aldo-keto reductase family 1 member C-like protein 1	AKR1CL1
c1695904_g1	2.46249	4.27561	9.89e-05	0.0266104	P21817	RYR1_HUMAN Ryanodine receptor 1	RYR1
c1696074_g1	-5.37963	10.2249	2.81e-12	1.87e-08	P00156	CYB_HUMAN Cytochrome b	MT-CYB
c1697934_g1	-2.26277	3.00904	1.29e-05	0.00582292	Q9BVG4	PBDC1_HUMAN Protein PBDC1	PBDC1
c1698243_g1	-10.9206	1.02492	2.72e-15	5.46e-11	P10809	CH60_HUMAN 60 kDa heat shock protein, mitochondrial	HSPD1
c1698243_g3	-7.80599	-1.83879	1.19e-06	0.000904939	P10809	CH60_HUMAN 60 kDa heat shock protein, mitochondrial	HSPD1
c1698446_g1	-8.8079	0.425448	7.97e-16	1.88e-11	O95477	ABCA1_HUMAN ATP-binding cassette sub-family A member 1	ABCA1
c1698446_g6	-8.15281	-1.55408	3.08e-07	0.000301806	P28838	AMPL_HUMAN Cytosol aminopeptidase	LAP3
c1699484_g1	-4.54427	-2.02605	8.46e-05	0.0238483	P19012; P08779	K1C15_HUMAN Keratin, type I cytoskeletal 15; K1C16_HUMAN Keratin, type I cytoskeletal 16	KRT15; KRT16
c1699526_g1	6.72576	-2.90123	0.000105241	0.0276823	O00370	LORF2_HUMAN LINE-1 retrotransposable element ORF2 protein	NA
c1699587_g1	-10.5842	0.653706	6.83e-07	0.000577998	Q9UGM3	DMBT1_HUMAN Deleted in malignant brain tumors 1 protein	DMBT1
c1699805_g1	7.12519	-2.71375	1.98e-05	0.00811312	Q7Z449	CP2U1_HUMAN Cytochrome P450 2U1	CYP2U1
c1699854_g1	8.17427	0.813056	1.03e-06	0.000808924	Q9NZU7; Q9NPB3	CABP1_HUMAN Calcium-binding protein 1; CABP2_HUMAN Calcium-binding protein 2	CABP1; CABP2
c1699866_g1	7.39705	-1.33449	5e-13	4.27e-09	O00370	LORF2_HUMAN LINE-1 retrotransposable element ORF2 protein	NA
c1700004_g1	6.28005	-2.26333	6.41e-09	1.27e-05	O00370	LORF2_HUMAN LINE-1 retrotransposable element ORF2 protein	NA
c1700430_g1	-9.00172	-0.772177	8.11e-10	2.17e-06	P23378	GCSP_HUMAN Glycine dehydrogenase (decarboxylating), mitochondrial	GLDC
c1700430_g2	-8.23664	-1.43971	9.43e-08	0.000113307	P48728	GCST_HUMAN Aminomethyltransferase, mitochondrial	AMT
c1700510_g1	-1.90222	4.73879	7.9e-06	0.00401056	Q92905	CSN5_HUMAN COP9 signalosome complex subunit 5	COPS5
c1700894_g1	2.31577	1.60235	0.000227464	0.0490009	P15291	B4GT1_HUMAN Beta-1,4-galactosyltransferase 1	B4GALT1
c1701149_g1	6.86836	-2.92426	6.51e-06	0.00343076	O00370	LORF2_HUMAN LINE-1 retrotransposable element ORF2 protein	NA
c1701875_g1	-8.18412	-1.60809	1.46e-07	0.000163979	O75251	NDUS7_HUMAN NADH dehydrogenase [ubiquinone] iron-sulfur protein 7, mitochondrial	NDUFS7
c1701875_g3	-7.378	-2.2712	5.35e-06	0.002936	O75306	NDUS2_HUMAN NADH dehydrogenase [ubiquinone] iron-sulfur protein 2, mitochondrial	NDUFS2
c1701875_g4	-8.96691	-0.874658	5.13e-11	2.2e-07	P28331	NDUS1_HUMAN NADH-ubiquinone oxidoreductase 75 kDa subunit, mitochondrial	NDUFS1
c1701875_g5	-6.79284	-2.77678	5.74e-05	0.0176904	O75306	NDUS2_HUMAN NADH dehydrogenase [ubiquinone] iron-sulfur protein 2, mitochondrial	NDUFS2
c1701875_g6	-9.06513	-0.796558	4.3e-10	1.27e-06	P49821	NDUV1_HUMAN NADH dehydrogenase [ubiquinone] flavoprotein 1, mitochondrial	NDUFV1
c1701875_g8	-7.04457	-2.58074	2.63e-06	0.00169425	P19404	NDUV2_HUMAN NADH dehydrogenase [ubiquinone] flavoprotein 2, mitochondrial	NDUFV2
c1703085_g1	4.12889	1.9082	9.39e-07	0.000749931	Q96IR7	HPDL_HUMAN 4-hydroxyphenylpyruvate dioxygenase-like protein	HPDL
c1704021_g1	-3.06024	3.54187	2.27e-05	0.00895786	P16401	H15_HUMAN Histone H1.5	HIST1H1B
c1704056_g1	5.78802	-2.46329	6.57e-05	0.0196191	O00370	LORF2_HUMAN LINE-1 retrotransposable element ORF2 protein	NA
c1704127_g1	-2.3042	5.02127	8.85e-05	0.0245999	Q04760	LGUL_HUMAN Lactoylglutathione lyase	GLO1
c1704516_g5	-5.36004	-2.50602	2.02e-05	0.00823079	O00370	LORF2_HUMAN LINE-1 retrotransposable element ORF2 protein	NA
c1704849_g5	-3.96727	-3.02579	0.000167203	0.0388749	Q8IZF2	GP116_HUMAN Probable G-protein coupled receptor 116	GPR116
c1704981_g1	4.88165	-2.40307	2.88e-05	0.0107536	A6NHS7	MANS4_HUMAN MANSC domain-containing protein 4	MANSC4
c1705170_g3	2.14485	-0.071496	0.000164098	0.0383417	Q8TAG9	EXOC6_HUMAN Exocyst complex component 6	EXOC6
c1705703_g1	3.50888	-1.67452	5.56e-05	0.0173001	O94851	MICA2_HUMAN Protein-methionine sulfoxide oxidase MICAL2	MICAL2
c1705830_g3	-4.0763	-2.41862	0.000195259	0.0437976	O00370	LORF2_HUMAN LINE-1 retrotransposable element ORF2 protein	NA
c1706761_g1	-5.97489	-1.17498	5.03e-09	1.04e-05	P37058	DHB3_HUMAN Testosterone 17-beta-dehydrogenase 3	HSD17B3
c1706904_g2	2.13884	-0.0863291	7.4e-05	0.0214986	Q9H4B0	OSGP2_HUMAN Probable tRNA N6-adenosine threonylcarbamoyltransferase, mitochondrial	OSGEPL1
c1707579_g7	-8.1643	-1.44419	8.96e-06	0.00441162	O00370	LORF2_HUMAN LINE-1 retrotransposable element ORF2 protein	NA
c1707936_g3	6.74268	-2.96229	3.8e-05	0.0131794	O00370	LORF2_HUMAN LINE-1 retrotransposable element ORF2 protein	NA
c1708027_g1	-6.70987	2.24542	1.82e-10	6.33e-07	A6NKG5	RTL1_HUMAN Retrotransposon-like protein 1	RTL1
c1708168_g1	2.67218	7.28654	9.75e-05	0.0263142	P02585	TNNC2_HUMAN Troponin C, skeletal muscle	TNNC2
c1708448_g1	3.41386	0.33403	2.35e-05	0.00918142	P01100	FOS_HUMAN Proto-oncogene c-Fos	FOS
c1708448_g2	3.97075	1.52664	1.5e-07	0.000167429	P01100	FOS_HUMAN Proto-oncogene c-Fos	FOS
c1708673_g3	-5.16335	-1.39968	7.44e-08	9.18e-05	O00370	LORF2_HUMAN LINE-1 retrotransposable element ORF2 protein	NA
c1708847_g2	-2.38191	3.82388	0.000230167	0.049381	P61626	LYSC_HUMAN Lysozyme C	LYZ
c1710505_g3	-7.3362	-2.26119	6.42e-05	0.019314	O43603	GALR2_HUMAN Galanin receptor type 2	GALR2
c1710678_g1	4.02711	-1.20175	1e-06	0.000791499	O00370	LORF2_HUMAN LINE-1 retrotransposable element ORF2 protein	NA
c1711240_g1	6.92725	0.337162	6.41e-05	0.0192969	Q5T7N2	LITD1_HUMAN LINE-1 type transposase domain-containing protein 1	L1TD1
c1711397_g1	-8.06566	-1.79559	2.45e-05	0.00948171	Q6YHK3	CD109_HUMAN CD109 antigen	CD109
c1711397_g3	-8.51764	-1.309	4.46e-06	0.00255995	Q6YHK3	CD109_HUMAN CD109 antigen	CD109
c1712432_g1	3.56306	-1.3792	2.98e-05	0.011026	Q5VVY1	NTM1B_HUMAN Alpha N-terminal protein methyltransferase 1B	METTL11B
c1712672_g3	-7.14684	0.857287	7.66e-10	2.06e-06	Q86SG7	LYG2_HUMAN Lysozyme g-like protein 2	LYG2
c1712982_g1	-6.37632	-2.95174	5.07e-05	0.0162578	Q9NUU7; Q9UHL0	DD19A_HUMAN ATP-dependent RNA helicase DDX19A; DDX25_HUMAN ATP-dependent RNA helicase DDX25	DDX19A; DDX25
c1713039_g2	6.17721	-3.47357	0.000222845	0.0483062	O75132	ZBED4_HUMAN Zinc finger BED domain-containing protein 4	ZBED4
c1713333_g1	2.71437	2.05738	8.86e-05	0.0246267	Q13061	TRDN_HUMAN Triadin	TRDN
c1714089_g1	8.55327	-1.3959	7.02e-06	0.00362959	O00370	LORF2_HUMAN LINE-1 retrotransposable element ORF2 protein	NA
c1714452_g2	-6.89515	-2.53442	2.92e-05	0.0108404	Q9BUT1	BDH2_HUMAN 3-hydroxybutyrate dehydrogenase type 2	BDH2
c1714602_g2	6.11298	-1.92361	2.74e-06	0.00175419	O00370	LORF2_HUMAN LINE-1 retrotransposable element ORF2 protein	NA
c1714602_g3	4.80143	-1.70459	0.000145773	0.0350365	O00370	LORF2_HUMAN LINE-1 retrotransposable element ORF2 protein	NA
c1715964_g3	5.78015	-2.71359	0.000203078	0.0452124	P30301	MIP_HUMAN Lens fiber major intrinsic protein	MIP
c1716096_g1	3.50632	-0.954066	9.67e-06	0.00466771	Q96NU7	HUTI_HUMAN Probable imidazolonepropionase	AMDHD1
c1716407_g1	3.02791	1.91152	1.08e-05	0.00509719	Q15413	RYR3_HUMAN Ryanodine receptor 3	RYR3
c1716924_g1	-2.67385	0.440926	3.21e-05	0.0116098	P14373; Q9HCM9	TRI27_HUMAN Zinc finger protein RFP; TRI39_HUMAN E3 ubiquitin-protein ligase TRIM39	TRIM27; TRIM39
c1717158_g6	8.64392	-1.36155	1.82e-05	0.00757636	O00370	LORF2_HUMAN LINE-1 retrotransposable element ORF2 protein	NA
c1717176_g2	1.8376	1.96217	4.96e-05	0.0159911	P49908	SEPP1_HUMAN Selenoprotein P	SEPP1
c1717747_g1	-1.89723	1.69432	0.000199158	0.0444954	P56945	BCAR1_HUMAN Breast cancer anti-estrogen resistance protein 1	BCAR1
c1719253_g2	-2.20203	-0.0233771	7.76e-05	0.0223165	P05181	CP2E1_HUMAN Cytochrome P450 2E1	CYP2E1
c1719757_g2	-1.85735	3.30429	0.000111986	0.0289019	O95415	BRI3_HUMAN Brain protein I3	BRI3
c1719900_g6	8.64034	-1.27126	4.39e-11	1.95e-07	O00370	LORF2_HUMAN LINE-1 retrotransposable element ORF2 protein	NA
c1720037_g3	-6.72829	-2.78623	6.44e-05	0.0193504	P31327	CPSM_HUMAN Carbamoyl-phosphate synthase [ammonia], mitochondrial	CPS1
c1720037_g4	-8.42673	-1.29456	7.16e-09	1.38e-05	P27708	PYR1_HUMAN CAD protein	CAD
c1720071_g1	-6.94784	-1.26581	6.15e-09	1.23e-05	O00370	LORF2_HUMAN LINE-1 retrotransposable element ORF2 protein	NA
c1720240_g2	7.2783	-2.45064	5.18e-05	0.0164876	O00370	LORF2_HUMAN LINE-1 retrotransposable element ORF2 protein	NA
c1720475_g2	-8.42538	-1.28636	8.28e-06	0.00415844	Q13232	NDK3_HUMAN Nucleoside diphosphate kinase 3	NME3
c1720485_g1	-7.52551	-1.96071	3.99e-05	0.0136928	O00370	LORF2_HUMAN LINE-1 retrotransposable element ORF2 protein	NA
c1720756_g2	-2.54491	0.982288	0.000150631	0.0358677	O95347	SMC2_HUMAN Structural maintenance of chromosomes protein 2	SMC2
c1721218_g3	-4.24097	-1.89826	2.23e-05	0.00885597	Q16539	MK14_HUMAN Mitogen-activated protein kinase 14	MAPK14
c1721551_g5	4.90378	-2.27594	0.000103706	0.0274332	O00370	LORF2_HUMAN LINE-1 retrotransposable element ORF2 protein	NA
c1721839_g4	6.24672	-0.826484	0.000134486	0.0330133	Q9UH77	KLHL3_HUMAN Kelch-like protein 3	KLHL3
c1722113_g1	-1.90676	3.50938	2.05e-05	0.00829909	Q8TCD1	CR032_HUMAN UPF0729 protein C18orf32	C18orf32
c1722565_g1	-8.25116	-1.39747	1.95e-09	4.61e-06	O00370	LORF2_HUMAN LINE-1 retrotransposable element ORF2 protein	NA
c1722823_g2	-7.89631	-0.423453	1.79e-09	4.29e-06	Q9UJ83; A1L0T0	HACL1_HUMAN 2-hydroxyacyl-CoA lyase 1; ILVBL_HUMAN Acetolactate synthase-like protein	HACL1; ILVBL
c1723373_g1	-1.84753	1.4228	9.02e-05	0.0249336	O75521	ECI2_HUMAN Enoyl-CoA delta isomerase 2, mitochondrial	ECI2
c1723768_g1	-10.417	2.66725	9.09e-09	1.68e-05	O00370	LORF2_HUMAN LINE-1 retrotransposable element ORF2 protein	NA
c1723768_g2	-9.39071	-0.441493	1.28e-06	0.000959876	O00370	LORF2_HUMAN LINE-1 retrotransposable element ORF2 protein	NA
c1724177_g2	7.4149	-2.41955	2.27e-07	0.000235585	O00370	LORF2_HUMAN LINE-1 retrotransposable element ORF2 protein	NA
c1724471_g4	-5.90856	-3.29373	0.00010589	0.0278042	O00370	LORF2_HUMAN LINE-1 retrotransposable element ORF2 protein	NA
c1725179_g4	4.90108	-2.82416	0.000184327	0.0417527	O00370	LORF2_HUMAN LINE-1 retrotransposable element ORF2 protein	NA
c1725754_g1	2.96646	2.26632	3.83e-08	5.42e-05	P42330	AK1C3_HUMAN Aldo-keto reductase family 1 member C3	AKR1C3
c1726254_g1	-2.52753	0.452821	4.14e-05	0.0140569	Q86WX3	AROS_HUMAN Active regulator of SIRT1	RPS19BP1
c1726367_g3	-3.16981	-1.82585	9.74e-05	0.0262995	Q6ZT89	S2548_HUMAN Solute carrier family 25 member 48	SLC25A48
c1726836_g2	-10.5917	0.71099	3.98e-13	3.54e-09	P23921	RIR1_HUMAN Ribonucleoside-diphosphate reductase large subunit	RRM1
c1727469_g1	-4.25838	-0.0658208	1.47e-05	0.0064365	O95050	INMT_HUMAN Indolethylamine N-methyltransferase	INMT
c1727554_g1	-1.77827	2.14259	0.000141348	0.0342943	P24666	PPAC_HUMAN Low molecular weight phosphotyrosine protein phosphatase	ACP1
c1727802_g1	-8.94459	0.579333	8.43e-05	0.0237968	Q9P2P1	NYNRI_HUMAN Protein NYNRIN	NYNRIN
c1728594_g1	2.73325	2.56762	4.88e-05	0.0158275	Q6ZP80	TM182_HUMAN Transmembrane protein 182	TMEM182
c1728686_g2	8.84444	-1.03592	0.000184212	0.0417477	O00370	LORF2_HUMAN LINE-1 retrotransposable element ORF2 protein	NA
c1728686_g3	8.51481	-0.333852	8.19e-05	0.0232567	O00370	LORF2_HUMAN LINE-1 retrotransposable element ORF2 protein	NA
c1728776_g1	-7.86248	-1.7813	3.56e-10	1.1e-06	Q86TZ1	TTC6_HUMAN Tetratricopeptide repeat protein 6	TTC6
c1728808_g2	1.9203	0.739668	1.36e-05	0.006071	Q52LA3	LIN52_HUMAN Protein lin-52 homolog	LIN52
c1728841_g5	-2.18086	-1.0742	4.62e-05	0.0151697	Q01844	EWS_HUMAN RNA-binding protein EWS	EWSR1
c1729258_g1	-5.08199	-2.21697	4.99e-05	0.0160621	Q92485	ASM3B_HUMAN Acid sphingomyelinase-like phosphodiesterase 3b	SMPDL3B
c1729328_g5	6.2437	-2.54922	2.76e-05	0.0104097	O00370	LORF2_HUMAN LINE-1 retrotransposable element ORF2 protein	NA
c1729439_g1	-6.10082	5.27243	1.97e-08	3.1e-05	Q68DQ2; P07315	CRBG3_HUMAN Beta/gamma crystallin domain-containing protein 3; CRGC_HUMAN Gamma-crystallin C	CRYBG3; CRYGC
c1729547_g1	-12.0482	2.13111	2.8e-15	5.46e-11	O15235	RT12_HUMAN 28S ribosomal protein S12, mitochondrial	MRPS12
c1729547_g2	-7.23092	-2.26618	3.29e-07	0.000318084	Q96RP9	EFGM_HUMAN Elongation factor G, mitochondrial	GFM1
c1729547_g5	-9.90063	0.0601817	1.59e-12	1.14e-08	Q96RP9	EFGM_HUMAN Elongation factor G, mitochondrial	GFM1
c1729547_g7	-7.47955	-2.15367	7.71e-05	0.0221997	Q9Y2R9	RT07_HUMAN 28S ribosomal protein S7, mitochondrial	MRPS7
c1729547_g8	-7.12552	-2.45421	3.05e-05	0.0111893	Q96RP9	EFGM_HUMAN Elongation factor G, mitochondrial	GFM1
c1730160_g1	3.0419	-1.85813	5.39e-06	0.00295124	O00370	LORF2_HUMAN LINE-1 retrotransposable element ORF2 protein	NA
c1730782_g2	-7.55119	-2.11397	0.000195594	0.0438509	P00395	COX1_HUMAN Cytochrome c oxidase subunit 1	MT-CO1
c1731177_g1	1.73372	1.66282	0.000219111	0.0477164	Q08257	QOR_HUMAN Quinone oxidoreductase	CRYZ
c1731459_g1	3.60381	2.99769	8.59e-05	0.0241361	Q6ZS17	FA65A_HUMAN Protein FAM65A	FAM65A
c1731836_g8	4.90459	-1.32221	9.1e-05	0.0250817	Q96E17	RAB3C_HUMAN Ras-related protein Rab-3C	RAB3C
c1731866_g1	-5.80362	-3.41591	0.000116237	0.0297377	O00370	LORF2_HUMAN LINE-1 retrotransposable element ORF2 protein	NA
c1732176_g1	-7.67854	-1.91826	1.66e-06	0.00116962	O94788; P05091	AL1A2_HUMAN Retinal dehydrogenase 2; ALDH2_HUMAN Aldehyde dehydrogenase, mitochondrial	ALDH1A2; ALDH2
c1732395_g1	-8.77314	-0.982813	2.03e-09	4.76e-06	Q9P2R7; P53597; Q96I99	SUCB1_HUMAN Succinyl-CoA ligase [ADP-forming] subunit beta, mitochondrial; SUCA_HUMAN Succinyl-CoA ligase [ADP/GDP-forming] subunit alpha, mitochondrial; SUCB2_HUMAN Succinyl-CoA ligase [GDP-forming] subunit beta, mitochondrial	SUCLA2; SUCLG1; SUCLG2
c1732395_g3	-9.13956	-0.695896	1.61e-10	5.83e-07	Q9P2R7	SUCB1_HUMAN Succinyl-CoA ligase [ADP-forming] subunit beta, mitochondrial	SUCLA2
c1732395_g4	-8.66313	-1.06817	6.16e-08	7.95e-05	Q9P2R7	SUCB1_HUMAN Succinyl-CoA ligase [ADP-forming] subunit beta, mitochondrial	SUCLA2
c1732585_g8	2.54147	3.55445	6.33e-05	0.0190844	P20929	NEBU_HUMAN Nebulin	NEB
c1733001_g1	-2.04368	-0.673763	0.000165562	0.0385834	Q16864	VATF_HUMAN V-type proton ATPase subunit F	ATP6V1F
c1733156_g1	6.48097	1.23044	2.61e-09	5.91e-06	Q9BXA6	TSSK6_HUMAN Testis-specific serine/threonine-protein kinase 6	TSSK6
c1733447_g1	6.55049	1.61409	7.23e-10	1.98e-06	Q9UGM3	DMBT1_HUMAN Deleted in malignant brain tumors 1 protein	DMBT1
c1733494_g1	7.55226	-2.3684	4.14e-05	0.0140569	Q9P2P1	NYNRI_HUMAN Protein NYNRIN	NYNRIN
c1734051_g2	2.55751	-0.735973	3.02e-05	0.0110965	Q9H0Y0	ATG10_HUMAN Ubiquitin-like-conjugating enzyme ATG10	ATG10
c1734200_g2	2.24275	6.97394	0.000144596	0.0348466	Q00872	MYPC1_HUMAN Myosin-binding protein C, slow-type	MYBPC1
c173426_g1	-6.66331	-2.78617	2.87e-05	0.0107095	Q9NUQ8	ABCF3_HUMAN ATP-binding cassette sub-family F member 3	ABCF3
c1734460_g1	-4.33395	-1.35519	6.43e-05	0.0193151	Q99788; Q49SQ1	CML1_HUMAN Chemokine-like receptor 1; GPR33_HUMAN Probable G-protein coupled receptor 33	CMKLR1; GPR33
c1734947_g2	-5.23751	-1.68022	7.54e-06	0.00384906	P25440; Q15059; O60885; Q58F21	BRD2_HUMAN Bromodomain-containing protein 2; BRD3_HUMAN Bromodomain-containing protein 3; BRD4_HUMAN Bromodomain-containing protein 4; BRDT_HUMAN Bromodomain testis-specific protein	BRD2; BRD3; BRD4; BRDT
c1735188_g3	-5.55367	-1.45333	2.79e-07	0.00027909	O00370	LORF2_HUMAN LINE-1 retrotransposable element ORF2 protein	NA
c1735281_g8	-5.51405	-1.93158	5.6e-06	0.00304799	P27708	PYR1_HUMAN CAD protein	CAD
c1735710_g1	-3.15932	0.743402	8.97e-06	0.00441529	Q9Y6X4	F169A_HUMAN Soluble lamin-associated protein of 75 kDa	FAM169A
c1735728_g1	-7.48655	-2.07526	2.55e-05	0.00980112	Q9Y285	SYFA_HUMAN Phenylalanine--tRNA ligase alpha subunit	FARSA
c1735728_g4	-9.01776	-0.752388	2.54e-09	5.78e-06	A2RTX5	SYTC2_HUMAN Probable threonine--tRNA ligase 2, cytoplasmic	TARSL2
c1736020_g4	-5.46156	7.89701	3.28e-14	3.97e-10	P03915	NU5M_HUMAN NADH-ubiquinone oxidoreductase chain 5	MT-ND5
c1736085_g1	5.26231	0.519023	6.44e-05	0.01933	Q9UKX2; P11055; P12883	MYH2_HUMAN Myosin-2; MYH3_HUMAN Myosin-3; MYH7_HUMAN Myosin-7	MYH2; MYH3; MYH7
c1736501_g2	5.06968	-1.82388	1.33e-06	0.000988818	Q6GPI1	CTRB2_HUMAN Chymotrypsinogen B2	CTRB2
c1736511_g10	-5.08294	-2.24535	2.14e-06	0.00142818	O00370	LORF2_HUMAN LINE-1 retrotransposable element ORF2 protein	NA
c1736539_g1	-4.85557	4.63205	3.58e-05	0.0126062	P40261	NNMT_HUMAN Nicotinamide N-methyltransferase	NNMT
c1736739_g3	5.44794	-2.94452	4.52e-05	0.0149497	A6NKG5	RTL1_HUMAN Retrotransposon-like protein 1	RTL1
c1736959_g1	-8.38095	-1.32818	9.2e-07	0.000738248	P43897	EFTS_HUMAN Elongation factor Ts, mitochondrial	TSFM
c1737062_g2	2.04248	3.6323	8.39e-05	0.0237211	O43474	KLF4_HUMAN Krueppel-like factor 4	KLF4
c1737289_g2	2.81513	0.489501	1.98e-06	0.0013479	Q9BV90	SNR25_HUMAN U11/U12 small nuclear ribonucleoprotein 25 kDa protein	SNRNP25
c1737368_g1	-10.5862	0.679491	4.27e-15	7.98e-11	Q16740	CLPP_HUMAN ATP-dependent Clp protease proteolytic subunit, mitochondrial	CLPP
c1737368_g2	-8.08786	-1.54616	4.99e-09	1.03e-05	O76031	CLPX_HUMAN ATP-dependent Clp protease ATP-binding subunit clpX-like, mitochondrial	CLPX
c1737368_g4	-7.83644	-1.74576	8e-07	0.000659572	O76031	CLPX_HUMAN ATP-dependent Clp protease ATP-binding subunit clpX-like, mitochondrial	CLPX
c1737420_g10	-6.33456	-1.88052	0.000103713	0.0274332	P31040	SDHA_HUMAN Succinate dehydrogenase [ubiquinone] flavoprotein subunit, mitochondrial	SDHA
c1737420_g3	-6.88332	-2.6205	1.29e-06	0.000966881	P21912	SDHB_HUMAN Succinate dehydrogenase [ubiquinone] iron-sulfur subunit, mitochondrial	SDHB
c1737420_g4	-8.13451	-1.56084	3.72e-09	8.07e-06	O75390	CISY_HUMAN Citrate synthase, mitochondrial	CS
c1737420_g9	-6.08206	-3.24487	0.00013413	0.0329621	P31040	SDHA_HUMAN Succinate dehydrogenase [ubiquinone] flavoprotein subunit, mitochondrial	SDHA
c1737697_g1	-8.25745	-1.51149	1.34e-10	4.95e-07	O00370	LORF2_HUMAN LINE-1 retrotransposable element ORF2 protein	NA
c1737732_g12	4.01751	-0.918917	2.25e-06	0.0014888	O00370	LORF2_HUMAN LINE-1 retrotransposable element ORF2 protein	NA
c1737781_g1	9.36359	-0.553124	3.38e-10	1.06e-06	Q86XE5	HOGA1_HUMAN 4-hydroxy-2-oxoglutarate aldolase, mitochondrial	HOGA1
c1737781_g2	6.96244	-2.70122	6.55e-05	0.0195889	Q86XE5	HOGA1_HUMAN 4-hydroxy-2-oxoglutarate aldolase, mitochondrial	HOGA1
c1738204_g1	2.49467	0.510868	0.00020303	0.0452124	P40261	NNMT_HUMAN Nicotinamide N-methyltransferase	NNMT
c1738563_g2	7.78489	-0.14171	7.86e-09	1.49e-05	P04220	MUCB_HUMAN Ig mu heavy chain disease protein	NA
c1738883_g1	8.33614	-1.57494	1.25e-10	4.65e-07	P19474	RO52_HUMAN E3 ubiquitin-protein ligase TRIM21	TRIM21
c1738914_g3	6.63909	-3.1713	4.95e-05	0.0159507	Q7L8W6	DPH6_HUMAN Diphthine--ammonia ligase	DPH6
c1738982_g2	-8.13085	-1.62401	2.52e-08	3.79e-05	P07911	UROM_HUMAN Uromodulin	UMOD
c1738982_g3	-6.92597	-2.58923	1.08e-06	0.000845166	Q96RW7	HMCN1_HUMAN Hemicentin-1	HMCN1
c1739019_g2	-6.75994	-2.7142	9.47e-05	0.0257934	Q9Y450	HBS1L_HUMAN HBS1-like protein	HBS1L
c1739019_g3	-7.90679	-1.76588	6.17e-07	0.000528603	O43252	PAPS1_HUMAN Bifunctional 3'-phosphoadenosine 5'-phosphosulfate synthase 1	PAPSS1
c1739174_g1	2.72416	-0.00853349	8.21e-06	0.00413207	Q66PJ3	AR6P4_HUMAN ADP-ribosylation factor-like protein 6-interacting protein 4	ARL6IP4
c1739936_g3	2.62151	-0.967048	6.46e-05	0.0193866	O14531	DPYL4_HUMAN Dihydropyrimidinase-related protein 4	DPYSL4
c1740824_g2	-7.30033	-2.28203	1.03e-05	0.0049009	Q03518	TAP1_HUMAN Antigen peptide transporter 1	TAP1
c1740848_g3	5.59883	-2.92252	2.59e-06	0.00166967	Q9NZJ4	SACS_HUMAN Sacsin	SACS
c1741033_g2	-2.05921	5.4886	9.18e-05	0.0252605	P30626	SORCN_HUMAN Sorcin	SRI
c1741253_g2	1.82922	2.40404	0.000146674	0.0351869	P51553	IDH3G_HUMAN Isocitrate dehydrogenase [NAD] subunit gamma, mitochondrial	IDH3G
c1741261_g2	4.52993	-2.55383	3.58e-05	0.0126166	Q9NZJ4	SACS_HUMAN Sacsin	SACS
c1742421_g2	6.2208	1.43902	5.48e-05	0.0171109	Q9UG22; Q8NHV1	GIMA2_HUMAN GTPase IMAP family member 2; GIMA7_HUMAN GTPase IMAP family member 7	GIMAP2; GIMAP7
c1743406_g4	-7.17319	-2.20828	0.000155379	0.0367144	O00370	LORF2_HUMAN LINE-1 retrotransposable element ORF2 protein	NA
c1743465_g3	-8.75653	-0.988932	1.62e-08	2.63e-05	P78417	GSTO1_HUMAN Glutathione S-transferase omega-1	GSTO1
c1743465_g5	-8.50183	-1.21964	7.67e-09	1.46e-05	P47985	UCRI_HUMAN Cytochrome b-c1 complex subunit Rieske, mitochondrial	UQCRFS1
c1743465_g6	-8.6919	-1.03948	2.05e-10	6.87e-07	P00156	CYB_HUMAN Cytochrome b	MT-CYB
c1743800_g1	-4.30625	-2.05069	5.52e-06	0.00300923	Q6P6B7	ANR16_HUMAN Ankyrin repeat domain-containing protein 16	ANKRD16
c1743859_g12	-8.12378	-1.58945	6.05e-05	0.0184342	P09001	RM03_HUMAN 39S ribosomal protein L3, mitochondrial	MRPL3
c1743859_g2	-8.71637	-1.03727	1.18e-05	0.00546768	P62829	RL23_HUMAN 60S ribosomal protein L23	RPL23
c1743859_g3	-11.0326	1.137	4.66e-15	8.36e-11	Q5T653	RM02_HUMAN 39S ribosomal protein L2, mitochondrial	MRPL2
c1743859_g6	-11.67	1.76097	1.64e-14	2.14e-10	P09001	RM03_HUMAN 39S ribosomal protein L3, mitochondrial	MRPL3
c1743859_g8	-9.83775	2.04194	3e-13	2.78e-09	P30044	PRDX5_HUMAN Peroxiredoxin-5, mitochondrial	PRDX5
c1744066_g4	-3.58989	-0.247649	8.43e-05	0.0237968	O96020	CCNE2_HUMAN G1/S-specific cyclin-E2	CCNE2
c1744291_g1	-2.18175	6.13606	4.84e-05	0.0157216	P07203	GPX1_HUMAN Glutathione peroxidase 1	GPX1
c1744525_g3	-2.65822	2.2316	0.000104821	0.0276274	Q86WA9	S2611_HUMAN Sodium-independent sulfate anion transporter	SLC26A11
c1744576_g5	6.78061	1.80371	7.04e-05	0.0207552	Q8WZ42	TITIN_HUMAN Titin	TTN
c1744641_g1	-8.60886	-1.15312	2.09e-12	1.44e-08	Q9NW08	RPC2_HUMAN DNA-directed RNA polymerase III subunit RPC2	POLR3B
c1744641_g15	-8.19145	-1.54517	2.79e-09	6.28e-06	P24928	RPB1_HUMAN DNA-directed RNA polymerase II subunit RPB1	POLR2A
c1744641_g2	-8.59993	-1.14222	6e-09	1.21e-05	Q9NW08	RPC2_HUMAN DNA-directed RNA polymerase III subunit RPC2	POLR3B
c1744641_g9	-9.68802	-0.194662	6.83e-10	1.89e-06	Q96RP9; Q9Y2R9	EFGM_HUMAN Elongation factor G, mitochondrial; RT07_HUMAN 28S ribosomal protein S7, mitochondrial	GFM1; MRPS7
c1744843_g1	10.4257	0.563319	1.6e-05	0.00686288	Q9NUV9	GIMA4_HUMAN GTPase IMAP family member 4	GIMAP4
c1745112_g1	-10.3873	10.8706	5.03e-44	4.51e-38	P00395	COX1_HUMAN Cytochrome c oxidase subunit 1	MT-CO1
c1745112_g3	-6.08435	6.87434	9.97e-13	7.58e-09	P03891	NU2M_HUMAN NADH-ubiquinone oxidoreductase chain 2	MT-ND2
c1745112_g5	-6.24615	8.06164	1.39e-19	1.04e-14	P03886	NU1M_HUMAN NADH-ubiquinone oxidoreductase chain 1	MT-ND1
c1745134_g3	-1.73003	0.965007	0.000135592	0.0332304	P49326	FMO5_HUMAN Dimethylaniline monooxygenase [N-oxide-forming] 5	FMO5
c1745365_g1	2.82923	7.40736	4.37e-05	0.0145751	Q8WZ42	TITIN_HUMAN Titin	TTN
c1745817_g2	2.58291	8.11781	7.18e-05	0.0210695	Q9UKX2	MYH2_HUMAN Myosin-2	MYH2
c1746151_g1	-5.637	-0.917984	1.88e-08	3e-05	P20265	PO3F2_HUMAN POU domain, class 3, transcription factor 2	POU3F2
c1746337_g2	-5.69108	-1.61286	2.04e-05	0.00828746	Q9P2P1; A6NKG5	NYNRI_HUMAN Protein NYNRIN; RTL1_HUMAN Retrotransposon-like protein 1	NYNRIN; RTL1
c1746356_g3	-5.49623	0.217533	1.62e-06	0.00115433	P36406	TRI23_HUMAN E3 ubiquitin-protein ligase TRIM23	TRIM23
c1746444_g1	-4.15301	-1.04607	1.28e-07	0.000146635	Q96PP9; Q6ZN66	GBP4_HUMAN Guanylate-binding protein 4; GBP6_HUMAN Guanylate-binding protein 6	GBP4; GBP6
c1746500_g2	-7.8196	2.18816	3.88e-10	1.17e-06	O00370	LORF2_HUMAN LINE-1 retrotransposable element ORF2 protein	NA
c1747497_g3	5.89546	-2.53668	3.03e-05	0.0111274	Q9P2P1	NYNRI_HUMAN Protein NYNRIN	NYNRIN
c1747884_g3	2.83695	4.05376	5.9e-06	0.00317327	P11055	MYH3_HUMAN Myosin-3	MYH3
c1748454_g1	-2.92567	2.7545	9.04e-05	0.0249583	O95050	INMT_HUMAN Indolethylamine N-methyltransferase	INMT
c1748649_g1	-9.67092	1.25265	4.21e-21	4.2e-16	O00370	LORF2_HUMAN LINE-1 retrotransposable element ORF2 protein	NA
c1748649_g2	-8.43143	1.2027	7.24e-18	3.09e-13	O00370	LORF2_HUMAN LINE-1 retrotransposable element ORF2 protein	NA
c1748681_g1	3.90159	-0.192923	4.61e-07	0.00041905	P10253	LYAG_HUMAN Lysosomal alpha-glucosidase	GAA
c1748681_g2	6.71111	-1.79984	3.91e-08	5.51e-05	P10253	LYAG_HUMAN Lysosomal alpha-glucosidase	GAA
c1748731_g2	5.76011	-2.06643	1.47e-06	0.00106451	P15144	AMPN_HUMAN Aminopeptidase N	ANPEP
c1748731_g4	6.58904	-3.02764	0.000122803	0.0309576	P15144	AMPN_HUMAN Aminopeptidase N	ANPEP
c1748782_g2	-4.8832	-0.34369	4.18e-08	5.8e-05	Q8WWK9	CKAP2_HUMAN Cytoskeleton-associated protein 2	CKAP2
c1749003_g1	4.41889	-1.89551	3.19e-05	0.0115529	P15144	AMPN_HUMAN Aminopeptidase N	ANPEP
c1749003_g4	5.79361	1.48369	3.16e-06	0.00194026	P15144	AMPN_HUMAN Aminopeptidase N	ANPEP
c1749054_g3	-5.91929	-3.23885	0.000143326	0.0346337	O00370	LORF2_HUMAN LINE-1 retrotransposable element ORF2 protein	NA
c1749075_g2	8.99938	-1.00415	1.53e-05	0.00664016	O00370	LORF2_HUMAN LINE-1 retrotransposable element ORF2 protein	NA
c1749075_g3	6.51796	0.697159	0.000106739	0.0279372	O00370	LORF2_HUMAN LINE-1 retrotransposable element ORF2 protein	NA
c1749500_g3	-2.16451	3.20469	0.000146053	0.0350849	Q01629; A6NNB3	IFM2_HUMAN Interferon-induced transmembrane protein 2; IFM5_HUMAN Interferon-induced transmembrane protein 5	IFITM2; IFITM5
c1749649_g2	5.14436	-2.19951	1.44e-05	0.00636051	O00370	LORF2_HUMAN LINE-1 retrotransposable element ORF2 protein	NA
c1749827_g1	2.59823	0.924904	4.79e-05	0.0156119	P54646	AAPK2_HUMAN 5'-AMP-activated protein kinase catalytic subunit alpha-2	PRKAA2
c1749907_g1	-1.81289	3.93855	0.000128195	0.031941	O15400	STX7_HUMAN Syntaxin-7	STX7
c1749990_g3	5.19791	-2.49018	3.79e-06	0.00223537	Q96A99	PTX4_HUMAN Pentraxin-4	PTX4
c1750024_g1	-2.12648	2.56361	3.69e-07	0.000350022	Q8NCF5	NF2IP_HUMAN NFATC2-interacting protein	NFATC2IP
c1750377_g7	9.34071	-0.678497	1.92e-07	0.000204393	P07316	CRGB_HUMAN Gamma-crystallin B	CRYGB
c1750605_g1	7.81546	0.389979	1.51e-05	0.00658455	Q00975	CAC1B_HUMAN Voltage-dependent N-type calcium channel subunit alpha-1B	CACNA1B
c1750678_g1	-6.92569	-2.46732	2.9e-05	0.0108112	O00370	LORF2_HUMAN LINE-1 retrotransposable element ORF2 protein	NA
c1750804_g4	7.25825	-2.58107	6.16e-05	0.0186703	P59046	NAL12_HUMAN NACHT, LRR and PYD domains-containing protein 12	NLRP12
c1750831_g1	-1.91931	0.95127	4.8e-06	0.00270778	O60671	RAD1_HUMAN Cell cycle checkpoint protein RAD1	RAD1
c1750899_g1	-2.25916	0.552496	8.82e-06	0.00435688	Q13309	SKP2_HUMAN S-phase kinase-associated protein 2	SKP2
c1750914_g2	2.55689	1.79492	9.67e-05	0.0262069	Q8IWT1	SCN4B_HUMAN Sodium channel subunit beta-4	SCN4B
c1751047_g4	6.38269	0.53223	6.27e-05	0.0189405	Q96GR2	ACBG1_HUMAN Long-chain-fatty-acid--CoA ligase ACSBG1	ACSBG1
c1751061_g2	7.15382	-2.67404	1.45e-06	0.00105429	Q16696; P11509	CP2AD_HUMAN Cytochrome P450 2A13; CP2A6_HUMAN Cytochrome P450 2A6	CYP2A13; CYP2A6
c1751061_g3	3.36903	0.635055	1.29e-05	0.00582221	Q16696	CP2AD_HUMAN Cytochrome P450 2A13	CYP2A13
c1751082_g4	-5.03381	-2.91494	2.52e-05	0.00972452	Q5T7N2	LITD1_HUMAN LINE-1 type transposase domain-containing protein 1	L1TD1
c1751740_g2	4.36028	-2.40648	1.68e-06	0.00118035	A5YM72	CRNS1_HUMAN Carnosine synthase 1	CARNS1
c1751943_g2	3.58857	-2.898	0.000111392	0.0288519	Q5VYS4	MEDAG_HUMAN Mesenteric estrogen-dependent adipogenesis protein	MEDAG
c1752171_g1	-1.88642	3.62156	0.000105794	0.0277953	O95256	I18RA_HUMAN Interleukin-18 receptor accessory protein	IL18RAP
c1752411_g1	2.12774	3.40327	6.62e-06	0.00347688	P07197	NFM_HUMAN Neurofilament medium polypeptide	NEFM
c1752442_g3	-6.33135	-3.07862	3.72e-05	0.0129747	O00370	LORF2_HUMAN LINE-1 retrotransposable element ORF2 protein	NA
c1752583_g2	3.17088	0.775751	6.37e-05	0.0191766	P40261	NNMT_HUMAN Nicotinamide N-methyltransferase	NNMT
c1752643_g1	2.18491	-0.574908	6.9e-05	0.0204522	Q8N9I0	SYT2_HUMAN Synaptotagmin-2	SYT2
c1752737_g4	-9.55994	-0.230776	6.71e-08	8.49e-05	Q99757	THIOM_HUMAN Thioredoxin, mitochondrial	TXN2
c1753124_g3	2.04361	0.160297	0.000112139	0.0289172	P51689	ARSD_HUMAN Arylsulfatase D	ARSD
c1753174_g1	3.63623	-1.99968	0.000166879	0.0388399	O00370	LORF2_HUMAN LINE-1 retrotransposable element ORF2 protein	NA
c1753657_g1	-10.6302	2.80556	1.44e-12	1.04e-08	Q9Y3B7	RM11_HUMAN 39S ribosomal protein L11, mitochondrial	MRPL11
c1753657_g2	-7.20659	-2.37393	0.000231838	0.0496562	P09001	RM03_HUMAN 39S ribosomal protein L3, mitochondrial	MRPL3
c1753657_g3	-9.85268	2.50433	4.25e-16	1.09e-11	P49411	EFTU_HUMAN Elongation factor Tu, mitochondrial	TUFM
c1753804_g1	2.70935	0.142141	6.95e-05	0.0205793	P0C7M8	CLC2L_HUMAN C-type lectin domain family 2 member L	CLEC2L
c1753835_g1	-2.00386	0.623627	0.00019556	0.0438509	Q9Y274	SIA10_HUMAN Type 2 lactosamine alpha-2,3-sialyltransferase	ST3GAL6
c1753843_g2	-6.3717	-2.94697	6.05e-05	0.0184342	P46199	IF2M_HUMAN Translation initiation factor IF-2, mitochondrial	MTIF2
c1753843_g3	-7.10204	-2.43184	0.000131839	0.0325864	P46199	IF2M_HUMAN Translation initiation factor IF-2, mitochondrial	MTIF2
c1754001_g2	3.85715	-1.48679	5.35e-06	0.00293437	Q9NQ40	S52A3_HUMAN Solute carrier family 52, riboflavin transporter, member 3	SLC52A3
c1754001_g3	7.27548	-2.51771	8.45e-09	1.58e-05	Q9NQ40	S52A3_HUMAN Solute carrier family 52, riboflavin transporter, member 3	SLC52A3
c1754003_g3	-2.43819	-1.06686	0.000178743	0.0408071	O00370	LORF2_HUMAN LINE-1 retrotransposable element ORF2 protein	NA
c1754204_g1	5.38764	-1.73267	1.03e-05	0.00490055	Q7L622	G2E3_HUMAN G2/M phase-specific E3 ubiquitin-protein ligase	G2E3
c1754295_g1	7.72675	-2.17158	3.93e-09	8.46e-06	O00370	LORF2_HUMAN LINE-1 retrotransposable element ORF2 protein	NA
c1754558_g5	6.68195	-1.28216	7.55e-10	2.05e-06	O00370	LORF2_HUMAN LINE-1 retrotransposable element ORF2 protein	NA
c1754692_g2	2.63902	6.44068	0.000131595	0.0325441	Q14324	MYPC2_HUMAN Myosin-binding protein C, fast-type	MYBPC2
c1754692_g3	2.80236	5.02995	5.66e-05	0.0174996	Q14324	MYPC2_HUMAN Myosin-binding protein C, fast-type	MYBPC2
c1754877_g1	-1.86069	2.97546	3.09e-05	0.0112853	Q9BYJ0	FGFP2_HUMAN Fibroblast growth factor-binding protein 2	FGFBP2
c1755033_g1	-5.97626	-2.21339	0.000100392	0.026865	O00370	LORF2_HUMAN LINE-1 retrotransposable element ORF2 protein	NA
c1755133_g2	2.85972	1.08842	0.000168396	0.0390935	Q86TC9	MYPN_HUMAN Myopalladin	MYPN
c1755398_g2	-7.38769	-2.10599	1.65e-06	0.00116809	Q9H4B0	OSGP2_HUMAN Probable tRNA N6-adenosine threonylcarbamoyltransferase, mitochondrial	OSGEPL1
c1755628_g1	-5.81623	-0.321973	1.11e-09	2.8e-06	O00370	LORF2_HUMAN LINE-1 retrotransposable element ORF2 protein	NA
c1755642_g11	-8.04006	-1.65025	5.17e-07	0.000459576	P36542	ATPG_HUMAN ATP synthase subunit gamma, mitochondrial	ATP5C1
c1755642_g14	-5.78247	-3.45045	0.0001614	0.0378791	P06576	ATPB_HUMAN ATP synthase subunit beta, mitochondrial	ATP5B
c1755642_g15	-8.55199	-1.19863	4.34e-06	0.00250214	P06576	ATPB_HUMAN ATP synthase subunit beta, mitochondrial	ATP5B
c1755642_g4	-9.49882	-0.321592	2.82e-11	1.37e-07	P06576	ATPB_HUMAN ATP synthase subunit beta, mitochondrial	ATP5B
c1755642_g6	-6.86875	-0.390833	1.62e-08	2.63e-05	P25705	ATPA_HUMAN ATP synthase subunit alpha, mitochondrial	ATP5A1
c1755642_g7	-6.59228	-2.83494	7.49e-06	0.0038293	P25705	ATPA_HUMAN ATP synthase subunit alpha, mitochondrial	ATP5A1
c1755642_g8	-8.408	-1.27062	4.82e-09	1e-05	P06576	ATPB_HUMAN ATP synthase subunit beta, mitochondrial	ATP5B
c1755642_g9	-8.88582	-0.962192	2.08e-08	3.25e-05	P25705	ATPA_HUMAN ATP synthase subunit alpha, mitochondrial	ATP5A1
c1755645_g2	-4.8132	-1.82878	4.71e-06	0.00266974	O00370	LORF2_HUMAN LINE-1 retrotransposable element ORF2 protein	NA
c1755989_g1	-10.3412	0.463142	1.07e-09	2.74e-06	P36957	ODO2_HUMAN Dihydrolipoyllysine-residue succinyltransferase component of 2-oxoglutarate dehydrogenase complex, mitochondrial	DLST
c1755989_g6	-9.13661	-0.672912	2.04e-09	4.76e-06	Q96HY7	DHTK1_HUMAN Probable 2-oxoglutarate dehydrogenase E1 component DHKTD1, mitochondrial	DHTKD1
c1755989_g8	-6.49463	-2.82948	9.94e-06	0.00477835	Q02218	ODO1_HUMAN 2-oxoglutarate dehydrogenase, mitochondrial	OGDH
c1755989_g9	-7.21201	-2.32049	1.59e-05	0.00685464	Q9ULD0	OGDHL_HUMAN 2-oxoglutarate dehydrogenase-like, mitochondrial	OGDHL
c1756084_g1	-4.37252	0.498375	0.000137028	0.0334586	P08174; P17927	DAF_HUMAN Complement decay-accelerating factor; CR1_HUMAN Complement receptor type 1	CD55; CR1
c1756146_g1	-6.67076	-1.51249	1.92e-08	3.05e-05	B6SEH9	ERVV2_HUMAN HERV-V_19q13.41 provirus ancestral Env polyprotein 2	ERVV-2
c1756307_g2	4.7257	-3.06978	0.000108601	0.0282879	O00370	LORF2_HUMAN LINE-1 retrotransposable element ORF2 protein	NA
c1756704_g1	1.56825	2.0695	0.000145067	0.0349006	Q9H2J4	PDCL3_HUMAN Phosducin-like protein 3	PDCL3
c1756732_g1	-12.4259	3.93188	4.58e-16	1.11e-11	P82912	RT11_HUMAN 28S ribosomal protein S11, mitochondrial	MRPS11
c1756732_g14	-11.1127	1.21923	5.34e-14	5.98e-10	P62829	RL23_HUMAN 60S ribosomal protein L23	RPL23
c1756764_g2	3.16938	0.48762	2.89e-07	0.000285796	O00370	LORF2_HUMAN LINE-1 retrotransposable element ORF2 protein	NA
c1756919_g2	2.58645	2.45459	0.000109076	0.0283833	P15259	PGAM2_HUMAN Phosphoglycerate mutase 2	PGAM2
c1756933_g1	-4.73921	-1.93387	2.29e-05	0.00901691	O00370	LORF2_HUMAN LINE-1 retrotransposable element ORF2 protein	NA
c1756933_g2	-3.78675	1.23645	7.1e-07	0.000595867	O00370	LORF2_HUMAN LINE-1 retrotransposable element ORF2 protein	NA
c1756945_g2	-6.40067	-2.92793	1.13e-05	0.00526093	O00370	LORF2_HUMAN LINE-1 retrotransposable element ORF2 protein	NA
c1757077_g2	-4.90189	0.416274	0.000229449	0.0492761	Q9Y2A9; Q6ZMB0	B3GN3_HUMAN UDP-GlcNAc:betaGal beta-1,3-N-acetylglucosaminyltransferase 3; B3GN6_HUMAN UDP-GlcNAc:betaGal beta-1,3-N-acetylglucosaminyltransferase 6	B3GNT3; B3GNT6
c1757135_g1	-7.17357	-1.11157	1.18e-06	0.000904913	Q9Y6N1; P00414	COX11_HUMAN Cytochrome c oxidase assembly protein COX11, mitochondrial; COX3_HUMAN Cytochrome c oxidase subunit 3	COX11; MT-CO3
c1757135_g2	-8.49995	-1.20422	3.54e-09	7.77e-06	P00403	COX2_HUMAN Cytochrome c oxidase subunit 2	MT-CO2
c1757135_g4	-10.0151	0.181185	1.51e-11	8.21e-08	P00395	COX1_HUMAN Cytochrome c oxidase subunit 1	MT-CO1
c1757617_g9	2.31483	-0.520793	2.18e-05	0.0086926	Q9UDY8	MALT1_HUMAN Mucosa-associated lymphoid tissue lymphoma translocation protein 1	MALT1
c1758090_g2	-7.48928	-2.24384	1.89e-05	0.0077744	Q7Z2Y8	GVIN1_HUMAN Interferon-induced very large GTPase 1	GVINP1
c1758090_g5	-7.23908	-2.4546	8.06e-06	0.00407881	Q7Z2Y8	GVIN1_HUMAN Interferon-induced very large GTPase 1	GVINP1
c1758090_g7	-5.96089	-2.1857	2.91e-05	0.0108203	Q7Z2Y8	GVIN1_HUMAN Interferon-induced very large GTPase 1	GVINP1
c1758144_g1	3.58608	-1.77818	0.000195143	0.0437835	O00370	LORF2_HUMAN LINE-1 retrotransposable element ORF2 protein	NA
c1758354_g1	4.7629	-1.99151	4.39e-05	0.0146235	O00370	LORF2_HUMAN LINE-1 retrotransposable element ORF2 protein	NA
c1758655_g1	2.44837	2.41446	7.3e-05	0.0212658	P20807	CAN3_HUMAN Calpain-3	CAPN3
c1758668_g4	-5.79456	3.09746	2.44e-07	0.000247959	O75452	RDH16_HUMAN Retinol dehydrogenase 16	RDH16
c1758773_g2	2.37572	0.373362	5.3e-05	0.0167336	P22748	CAH4_HUMAN Carbonic anhydrase 4	CA4
c1758859_g5	4.40893	-2.69037	0.000173751	0.040002	Q8IVF4	DYH10_HUMAN Dynein heavy chain 10, axonemal	DNAH10
c1759014_g2	4.62926	-2.86729	7.03e-05	0.020755	O00370	LORF2_HUMAN LINE-1 retrotransposable element ORF2 protein	NA
c1759092_g1	2.89792	2.32891	6.18e-06	0.00329524	P21817; Q15413	RYR1_HUMAN Ryanodine receptor 1; RYR3_HUMAN Ryanodine receptor 3	RYR1; RYR3
c1759092_g2	1.97677	2.5621	9.36e-05	0.0255925	Q15413	RYR3_HUMAN Ryanodine receptor 3	RYR3
c1759315_g1	-7.23489	-2.33897	0.000112622	0.0290111	O00370	LORF2_HUMAN LINE-1 retrotransposable element ORF2 protein	NA
c1759336_g3	9.94086	0.0305636	6.36e-07	0.000543439	O00370	LORF2_HUMAN LINE-1 retrotransposable element ORF2 protein	NA
c1759637_g1	4.15233	2.27668	2.55e-05	0.00979586	Q9C099	LRCC1_HUMAN Leucine-rich repeat and coiled-coil domain-containing protein 1	LRRCC1
c1759787_g2	-7.90839	-1.64795	2.66e-07	0.000267717	Q16651; Q6ZWK6	PRSS8_HUMAN Prostasin; TM11F_HUMAN Transmembrane protease serine 11F	PRSS8; TMPRSS11F
c1759905_g4	8.54352	-1.44065	5.22e-05	0.0165639	O00370	LORF2_HUMAN LINE-1 retrotransposable element ORF2 protein	NA
c1760042_g2	1.86448	5.30809	0.000233925	0.0499421	P30042	ES1_HUMAN ES1 protein homolog, mitochondrial	C21orf33
c1760149_g5	2.26886	2.32638	3.16e-05	0.0114879	Q9H3Q3	G3ST2_HUMAN Galactose-3-O-sulfotransferase 2	GAL3ST2
c1760200_g4	6.75572	-3.01954	2.79e-06	0.00177584	O00370	LORF2_HUMAN LINE-1 retrotransposable element ORF2 protein	NA
c1760355_g2	5.33356	-3.08081	3.23e-05	0.0116594	O00370	LORF2_HUMAN LINE-1 retrotransposable element ORF2 protein	NA
c1760522_g1	-8.66985	-1.06172	7.71e-09	1.46e-05	Q9NWU1	OXSM_HUMAN 3-oxoacyl-[acyl-carrier-protein] synthase, mitochondrial	OXSM
c1760522_g3	-6.92125	-2.56525	1.6e-05	0.00686288	O14561	ACPM_HUMAN Acyl carrier protein, mitochondrial	NDUFAB1
c1760522_g5	-6.93345	-2.53496	2.77e-05	0.0104409	Q8IVS2	FABD_HUMAN Malonyl-CoA-acyl carrier protein transacylase, mitochondrial	MCAT
c1760946_g3	-1.82557	3.2319	1.03e-05	0.0049048	Q9BS91	S35A5_HUMAN Probable UDP-sugar transporter protein SLC35A5	SLC35A5
c1760979_g2	-3.43407	-1.07091	5.18e-05	0.0164844	Q6ZNQ3	LRC69_HUMAN Leucine-rich repeat-containing protein 69	LRRC69
c1761381_g2	-5.34418	-2.50815	3.58e-05	0.0126062	O00370	LORF2_HUMAN LINE-1 retrotransposable element ORF2 protein	NA
c1761774_g1	3.32628	7.58943	1.7e-05	0.00719072	Q15327	ANKR1_HUMAN Ankyrin repeat domain-containing protein 1	ANKRD1
c1761841_g1	-6.16763	-3.13795	8.43e-06	0.00421275	O00370	LORF2_HUMAN LINE-1 retrotransposable element ORF2 protein	NA
c1761884_g1	-3.36639	1.60443	1.06e-07	0.000124959	Q8N7B6	PACRL_HUMAN PACRG-like protein	PACRGL
c1762184_g4	2.1408	2.72002	0.000186072	0.0420841	O76070	SYUG_HUMAN Gamma-synuclein	SNCG
c1762188_g2	-1.6193	4.24316	0.000119821	0.0303948	Q96T58	MINT_HUMAN Msx2-interacting protein	SPEN
c1762990_g6	-4.74874	-2.34254	0.000166448	0.0387597	O00370	LORF2_HUMAN LINE-1 retrotransposable element ORF2 protein	NA
c1762990_g7	-4.75566	-2.95873	0.000174945	0.0401878	O00370	LORF2_HUMAN LINE-1 retrotransposable element ORF2 protein	NA
c1763212_g3	7.43116	-2.49022	0.000118702	0.030222	Q9UN81	LORF1_HUMAN LINE-1 retrotransposable element ORF1 protein	L1RE1
c1763386_g1	2.92354	5.64643	5.18e-05	0.0164821	Q8WZ42	TITIN_HUMAN Titin	TTN
c1763386_g2	2.95145	7.68712	3.32e-05	0.0118622	Q8WZ42	TITIN_HUMAN Titin	TTN
c1763386_g3	2.94505	5.24001	1.28e-05	0.00579505	Q8WZ42	TITIN_HUMAN Titin	TTN
c1763407_g4	-8.05745	1.20558	0.00014351	0.0346446	A6NKG5	RTL1_HUMAN Retrotransposon-like protein 1	RTL1
c1763489_g5	-5.43112	-1.91859	1.36e-06	0.0010024	O00370	LORF2_HUMAN LINE-1 retrotransposable element ORF2 protein	NA
c1763534_g2	3.89974	-2.37274	6.29e-06	0.00333793	O60706	ABCC9_HUMAN ATP-binding cassette sub-family C member 9	ABCC9
c1763545_g1	7.95667	0.762977	2.8e-05	0.0105062	P25942	TNR5_HUMAN Tumor necrosis factor receptor superfamily member 5	CD40
c1763761_g2	-4.80335	0.370686	4.32e-06	0.00249305	O14756; O75452	H17B6_HUMAN 17-beta-hydroxysteroid dehydrogenase type 6; RDH16_HUMAN Retinol dehydrogenase 16	HSD17B6; RDH16
c1763910_g3	7.68455	-0.863358	1.07e-05	0.00504864	O00370	LORF2_HUMAN LINE-1 retrotransposable element ORF2 protein	NA
c1763944_g5	8.95018	-1.00046	4.62e-06	0.00262658	O00748; Q6NT32	EST2_HUMAN Cocaine esterase; EST5A_HUMAN Carboxylesterase 5A	CES2; CES5A
c1764247_g2	2.12444	0.0536592	0.000181015	0.0411895	Q9UBY0	SL9A2_HUMAN Sodium/hydrogen exchanger 2	SLC9A2
c1764448_g6	-3.26193	0.833994	1.14e-06	0.000877624	Q9NU23	LYRM2_HUMAN LYR motif-containing protein 2	LYRM2
c1764483_g3	3.85744	-2.21445	0.000176788	0.0404947	P57789	KCNKA_HUMAN Potassium channel subfamily K member 10	KCNK10
c1764711_g4	-1.84426	1.06316	1.84e-05	0.00764556	P00374	DYR_HUMAN Dihydrofolate reductase	DHFR
c1764807_g1	-2.61339	1.98848	1.02e-05	0.00488528	O00370	LORF2_HUMAN LINE-1 retrotransposable element ORF2 protein	NA
c1764919_g3	4.60021	-1.20223	1.16e-05	0.00539212	O00370	LORF2_HUMAN LINE-1 retrotransposable element ORF2 protein	NA
c1764920_g2	-4.48002	3.01094	1.15e-14	1.69e-10	A6NKG5	RTL1_HUMAN Retrotransposon-like protein 1	RTL1
c1764944_g1	-10.0439	0.165844	1.43e-15	3.2e-11	P50225; O43704	ST1A1_HUMAN Sulfotransferase 1A1; ST1B1_HUMAN Sulfotransferase family cytosolic 1B member 1	SULT1A1; SULT1B1
c1765360_g1	5.99346	-3.43468	0.000100809	0.0269278	Q9NZJ4	SACS_HUMAN Sacsin	SACS
c1765549_g1	7.36926	-0.683847	3.11e-06	0.00192286	P50225; O43704; Q6IMI6	ST1A1_HUMAN Sulfotransferase 1A1; ST1B1_HUMAN Sulfotransferase family cytosolic 1B member 1; ST1C3_HUMAN Sulfotransferase 1C3	SULT1A1; SULT1B1; SULT1C3
c1765550_g1	-1.98839	0.945241	0.000125165	0.0313776	Q5VYV7	SLX4I_HUMAN Protein SLX4IP	SLX4IP
c1765585_g1	3.02973	2.47717	9.38e-06	0.00456387	Q8TBG4	AT2L1_HUMAN Ethanolamine-phosphate phospho-lyase	ETNPPL
c1766128_g1	5.52056	-0.899473	4.81e-05	0.0156623	Q9NXP7	GIN1_HUMAN Gypsy retrotransposon integrase-like protein 1	GIN1
c1766292_g1	-5.63623	-1.66834	0.000133997	0.0329474	O00370	LORF2_HUMAN LINE-1 retrotransposable element ORF2 protein	NA
c1766313_g1	2.93667	-1.2437	2.27e-05	0.00896316	Q9NUB1	ACS2L_HUMAN Acetyl-coenzyme A synthetase 2-like, mitochondrial	ACSS1
c1766364_g7	3.28396	-0.898207	4.51e-07	0.000411805	Q99952	PTN18_HUMAN Tyrosine-protein phosphatase non-receptor type 18	PTPN18
c1766381_g1	-6.01628	-1.50824	7.03e-05	0.0207369	O00370	LORF2_HUMAN LINE-1 retrotransposable element ORF2 protein	NA
c1766647_g1	6.10761	-3.33873	0.000203171	0.0452219	O00370	LORF2_HUMAN LINE-1 retrotransposable element ORF2 protein	NA
c1766647_g2	5.93357	-1.89731	1.19e-05	0.00549152	O00370	LORF2_HUMAN LINE-1 retrotransposable element ORF2 protein	NA
c1766704_g1	9.73043	-0.291485	1.13e-07	0.000132044	P07316	CRGB_HUMAN Gamma-crystallin B	CRYGB
c1766854_g3	-9.70384	-0.199545	8.22e-07	0.000674116	Q5VTL7	FNDC7_HUMAN Fibronectin type III domain-containing protein 7	FNDC7
c1766854_g6	-7.92325	-1.8784	6.47e-06	0.00341325	Q5VTL7	FNDC7_HUMAN Fibronectin type III domain-containing protein 7	FNDC7
c1767167_g3	10.2754	1.60365	4.79e-11	2.09e-07	O43825	B3GT2_HUMAN Beta-1,3-galactosyltransferase 2	B3GALT2
c1767266_g3	-6.1696	-0.481225	1.04e-05	0.00494639	O00370	LORF2_HUMAN LINE-1 retrotransposable element ORF2 protein	NA
c1767540_g5	4.63967	-3.19554	5.22e-05	0.016576	O00370	LORF2_HUMAN LINE-1 retrotransposable element ORF2 protein	NA
c1767623_g1	1.94985	1.42062	2.51e-05	0.00968579	Q8IYJ3	SYTL1_HUMAN Synaptotagmin-like protein 1	SYTL1
c1767839_g1	5.13959	3.61046	1.27e-14	1.78e-10	O00370	LORF2_HUMAN LINE-1 retrotransposable element ORF2 protein	NA
c1767851_g6	8.87263	-1.07458	7.28e-12	4.36e-08	Q9BYI3	HYCCI_HUMAN Hyccin	FAM126A
c1767990_g1	2.54214	2.73256	0.000232489	0.0497337	Q9NPC6	MYOZ2_HUMAN Myozenin-2	MYOZ2
c1768767_g1	-2.62005	2.00025	2.79e-05	0.0104904	O15519	CFLAR_HUMAN CASP8 and FADD-like apoptosis regulator	CFLAR
c1768799_g1	3.99125	0.0219193	0.000228143	0.0490993	Q8NCL9	APCDL_HUMAN Protein APCDD1-like	APCDD1L
c1768822_g1	3.56958	-0.632769	1.37e-05	0.0061293	O00370	LORF2_HUMAN LINE-1 retrotransposable element ORF2 protein	NA
c1768901_g3	4.1045	-1.05299	1.91e-05	0.00786367	Q9UGT4	SUSD2_HUMAN Sushi domain-containing protein 2	SUSD2
c1768911_g2	6.84869	-1.90742	6.19e-06	0.0032962	O00370	LORF2_HUMAN LINE-1 retrotransposable element ORF2 protein	NA
c1769197_g3	-3.39505	-1.36417	0.000150244	0.0357946	O00370	LORF2_HUMAN LINE-1 retrotransposable element ORF2 protein	NA
c1769197_g6	-4.89365	-1.51538	1.63e-08	2.64e-05	O00370	LORF2_HUMAN LINE-1 retrotransposable element ORF2 protein	NA
c1769700_g2	3.94168	-2.57397	4.81e-05	0.0156767	O00370	LORF2_HUMAN LINE-1 retrotransposable element ORF2 protein	NA
c1769731_g1	-8.04142	-1.65361	3.73e-10	1.13e-06	O00370	LORF2_HUMAN LINE-1 retrotransposable element ORF2 protein	NA
c1769737_g5	-1.99051	0.977625	3.87e-05	0.0133653	Q8TBE9	NANP_HUMAN N-acylneuraminate-9-phosphatase	NANP
c1770025_g2	-2.12732	0.975426	9.37e-05	0.025602	Q96Q11	TRNT1_HUMAN CCA tRNA nucleotidyltransferase 1, mitochondrial	TRNT1
c1770030_g2	-3.59468	-2.32655	2.66e-05	0.0101204	O00370	LORF2_HUMAN LINE-1 retrotransposable element ORF2 protein	NA
c1770060_g3	-5.52724	-1.38213	3.27e-06	0.00199182	O00370	LORF2_HUMAN LINE-1 retrotransposable element ORF2 protein	NA
c1770076_g1	11.3974	1.44947	8.52e-05	0.0239712	Q8WWP7	GIMA1_HUMAN GTPase IMAP family member 1	GIMAP1
c1770167_g1	5.11554	-2.32677	7.75e-07	0.000643955	O00370	LORF2_HUMAN LINE-1 retrotransposable element ORF2 protein	NA
c1770404_g3	6.19546	0.463381	1.62e-09	3.91e-06	O00370	LORF2_HUMAN LINE-1 retrotransposable element ORF2 protein	NA
c1770465_g1	-1.40307	2.65511	0.000216404	0.047322	Q96F63	CCD97_HUMAN Coiled-coil domain-containing protein 97	CCDC97
c1770666_g1	8.71285	-1.2814	4.26e-10	1.26e-06	P53674	CRBB1_HUMAN Beta-crystallin B1	CRYBB1
c1770726_g1	-5.28226	-0.222085	4.87e-05	0.0157942	Q9NQA5; Q9H1D0	TRPV5_HUMAN Transient receptor potential cation channel subfamily V member 5; TRPV6_HUMAN Transient receptor potential cation channel subfamily V member 6	TRPV5; TRPV6
c1770726_g3	-7.96838	-1.8567	1.6e-06	0.00114233	Q9NQA5	TRPV5_HUMAN Transient receptor potential cation channel subfamily V member 5	TRPV5
c1770774_g5	-5.09161	-2.77325	2.93e-05	0.010879	O00370	LORF2_HUMAN LINE-1 retrotransposable element ORF2 protein	NA
c1770827_g2	2.66458	3.37971	3.02e-05	0.0111137	Q15413	RYR3_HUMAN Ryanodine receptor 3	RYR3
c1770838_g1	2.42221	6.34093	0.000101161	0.026975	P20929	NEBU_HUMAN Nebulin	NEB
c1770844_g1	-2.25674	2.49233	0.000153948	0.0364448	Q96BI3	APH1A_HUMAN Gamma-secretase subunit APH-1A	APH1A
c1771012_g1	-3.46643	1.00332	0.000217963	0.0475239	Q9BWT1	CDCA7_HUMAN Cell division cycle-associated protein 7	CDCA7
c1771014_g1	-3.02316	2.42831	5.16e-05	0.0164451	O00370	LORF2_HUMAN LINE-1 retrotransposable element ORF2 protein	NA
c1771472_g5	4.57357	-3.28007	0.000189194	0.0426613	O00370	LORF2_HUMAN LINE-1 retrotransposable element ORF2 protein	NA
c1771543_g4	-6.69256	-2.78894	2.13e-06	0.00142749	Q9Y215	COLQ_HUMAN Acetylcholinesterase collagenic tail peptide	COLQ
c1771613_g2	-3.5895	2.98583	0.000120783	0.0305913	P40261	NNMT_HUMAN Nicotinamide N-methyltransferase	NNMT
c1771733_g1	3.04067	4.85523	2.39e-08	3.63e-05	P00813	ADA_HUMAN Adenosine deaminase	ADA
c1771733_g5	3.75629	5.44403	1.44e-08	2.41e-05	P00813	ADA_HUMAN Adenosine deaminase	ADA
c1771805_g5	2.95803	-1.52936	2.4e-05	0.00934153	P35498; Q9NY46	SCN1A_HUMAN Sodium channel protein type 1 subunit alpha; SCN3A_HUMAN Sodium channel protein type 3 subunit alpha	SCN1A; SCN3A
c1771945_g4	6.36651	-2.1772	5.1e-09	1.05e-05	O00370	LORF2_HUMAN LINE-1 retrotransposable element ORF2 protein	NA
c1772353_g2	2.8491	-1.65942	0.000214479	0.0470743	O75147	OBSL1_HUMAN Obscurin-like protein 1	OBSL1
c1772478_g3	3.931	-1.30311	5.35e-05	0.0168162	P43005	EAA3_HUMAN Excitatory amino acid transporter 3	SLC1A1
c1772968_g1	-1.90248	0.676734	9.92e-05	0.0266736	Q6Y1H2	HACD2_HUMAN Very-long-chain (3R)-3-hydroxyacyl-CoA dehydratase 2	PTPLB
c1772971_g2	2.73382	-0.0429606	1.46e-05	0.00640362	O00370	LORF2_HUMAN LINE-1 retrotransposable element ORF2 protein	NA
c1773075_g1	2.95733	2.48505	2.58e-05	0.00990482	P52179	MYOM1_HUMAN Myomesin-1	MYOM1
c1773075_g2	2.84367	3.71791	2.28e-05	0.00898861	P54296	MYOM2_HUMAN Myomesin-2	MYOM2
c1773216_g3	2.50663	0.309106	2.08e-05	0.00839348	Q86Y07	VRK2_HUMAN Serine/threonine-protein kinase VRK2	VRK2
c1773219_g3	-1.9732	7.02094	0.000163581	0.0382509	A1KXE4	F168B_HUMAN Myelin-associated neurite-outgrowth inhibitor	FAM168B
c1773374_g3	-1.68968	2.22938	4.21e-05	0.0142111	Q9BYZ6	RHBT2_HUMAN Rho-related BTB domain-containing protein 2	RHOBTB2
c1773496_g3	4.24566	3.05172	0.000144667	0.0348466	P19801	AOC1_HUMAN Amiloride-sensitive amine oxidase [copper-containing]	AOC1
c1773779_g1	-4.74043	-2.6849	6.17e-05	0.018683	O00370	LORF2_HUMAN LINE-1 retrotransposable element ORF2 protein	NA
c1773801_g1	6.64616	-3.04433	9.78e-05	0.0263809	Q86TG7; A6NKG5	PEG10_HUMAN Retrotransposon-derived protein PEG10; RTL1_HUMAN Retrotransposon-like protein 1	PEG10; RTL1
c1774203_g8	-6.89112	-2.52624	8.14e-05	0.0231438	O00370	LORF2_HUMAN LINE-1 retrotransposable element ORF2 protein	NA
c1774212_g5	8.05089	-1.9517	2.61e-08	3.88e-05	O00370	LORF2_HUMAN LINE-1 retrotransposable element ORF2 protein	NA
c1774283_g5	1.9993	0.904018	7.33e-05	0.021323	Q9Y283	INVS_HUMAN Inversin	INVS
c1774405_g1	-8.22597	-1.59051	7.82e-06	0.0039735	Q5VTL7	FNDC7_HUMAN Fibronectin type III domain-containing protein 7	FNDC7
c1774405_g6	-7.42972	-2.31253	2.64e-05	0.0100917	Q5VTL7	FNDC7_HUMAN Fibronectin type III domain-containing protein 7	FNDC7
c1774405_g7	-8.87295	-0.984905	2.14e-06	0.00142749	Q5VTL7	FNDC7_HUMAN Fibronectin type III domain-containing protein 7	FNDC7
c1774405_g8	-6.88262	-2.75534	0.000122638	0.0309257	Q5VTL7	FNDC7_HUMAN Fibronectin type III domain-containing protein 7	FNDC7
c1774531_g2	4.30368	-0.0693996	1.06e-08	1.89e-05	Q9UMZ3	PTPRQ_HUMAN Phosphatidylinositol phosphatase PTPRQ	PTPRQ
c1774531_g4	4.69347	-2.16744	0.000154393	0.0365345	Q9UMZ3	PTPRQ_HUMAN Phosphatidylinositol phosphatase PTPRQ	PTPRQ
c1774576_g4	-1.95887	0.524789	0.000115208	0.0295649	Q9H0H0	INT2_HUMAN Integrator complex subunit 2	INTS2
c1774976_g1	-6.76354	-2.66411	0.000176781	0.0404947	O00370	LORF2_HUMAN LINE-1 retrotransposable element ORF2 protein	NA
c1774976_g3	-5.21596	-2.79233	8.39e-06	0.00419711	O00370	LORF2_HUMAN LINE-1 retrotransposable element ORF2 protein	NA
c1775005_g5	2.45251	1.77415	1.27e-05	0.00578608	Q9H257	CARD9_HUMAN Caspase recruitment domain-containing protein 9	CARD9
c1775115_g2	7.28346	-0.534043	4.85e-08	6.5e-05	O00370	LORF2_HUMAN LINE-1 retrotransposable element ORF2 protein	NA
c1775115_g3	5.53384	-2.86095	0.000168899	0.0391779	O00370	LORF2_HUMAN LINE-1 retrotransposable element ORF2 protein	NA
c1775115_g4	8.00654	-1.89142	1.49e-08	2.46e-05	O00370	LORF2_HUMAN LINE-1 retrotransposable element ORF2 protein	NA
c1775273_g1	-2.90976	1.69953	1.67e-05	0.00707249	P78417	GSTO1_HUMAN Glutathione S-transferase omega-1	GSTO1
c1775460_g2	4.89974	-2.46618	2.32e-05	0.00910933	Q13023	AKAP6_HUMAN A-kinase anchor protein 6	AKAP6
c1775460_g3	2.45049	2.37626	1.3e-05	0.00585671	Q13023	AKAP6_HUMAN A-kinase anchor protein 6	AKAP6
c1775618_g2	2.42139	2.6958	0.00013985	0.0340127	Q8IUG5	MY18B_HUMAN Unconventional myosin-XVIIIb	MYO18B
c1775618_g3	2.4163	4.18248	0.000121208	0.0306339	Q8IUG5	MY18B_HUMAN Unconventional myosin-XVIIIb	MYO18B
c1775636_g1	-7.73699	-1.98728	9.08e-07	0.000732306	A6NKG5	RTL1_HUMAN Retrotransposon-like protein 1	RTL1
c1775636_g4	-7.06704	-2.43864	0.000220984	0.048031	Q9P2P1	NYNRI_HUMAN Protein NYNRIN	NYNRIN
c1775866_g2	-5.8101	-3.31331	6.53e-05	0.0195405	O00370	LORF2_HUMAN LINE-1 retrotransposable element ORF2 protein	NA
c1775994_g2	-2.15424	2.6405	1.63e-05	0.00695931	Q99715	COCA1_HUMAN Collagen alpha-1(XII) chain	COL12A1
c1776057_g2	2.1611	3.39375	0.000106405	0.0278823	P11532	DMD_HUMAN Dystrophin	DMD
c1776128_g3	3.03277	0.416324	2.84e-06	0.00179749	P0C091	FREM3_HUMAN FRAS1-related extracellular matrix protein 3	FREM3
c1776235_g2	4.45527	-3.16852	9.99e-05	0.0267606	O00370	LORF2_HUMAN LINE-1 retrotransposable element ORF2 protein	NA
c1776279_g2	-8.87059	-0.908319	3e-13	2.78e-09	O00370	LORF2_HUMAN LINE-1 retrotransposable element ORF2 protein	NA
c1776312_g1	2.68348	0.557406	7.06e-05	0.0208079	P11277	SPTB1_HUMAN Spectrin beta chain, erythrocytic	SPTB
c1776312_g3	2.62217	2.67609	1.37e-05	0.0061293	P11277	SPTB1_HUMAN Spectrin beta chain, erythrocytic	SPTB
c1776345_g1	-5.70413	0.36373	6.74e-12	4.06e-08	A6NKG5	RTL1_HUMAN Retrotransposon-like protein 1	RTL1
c1776399_g2	-2.71741	1.81213	4.21e-05	0.0142117	P51606	RENBP_HUMAN N-acylglucosamine 2-epimerase	RENBP
c1776573_g1	2.86939	7.71116	2.36e-05	0.00920756	Q8WZ42	TITIN_HUMAN Titin	TTN
c1776573_g2	3.0267	8.09225	1.3e-05	0.00585158	Q8WZ42	TITIN_HUMAN Titin	TTN
c1776573_g3	3.04688	5.09349	2.57e-05	0.00986459	Q8WZ42	TITIN_HUMAN Titin	TTN
c1776678_g7	-2.43846	4.80477	8.69e-05	0.0242891	Q9Y6X1	SERP1_HUMAN Stress-associated endoplasmic reticulum protein 1	SERP1
c1776700_g10	-8.06163	-1.56307	1.34e-06	0.000993629	P28331; P49821	NDUS1_HUMAN NADH-ubiquinone oxidoreductase 75 kDa subunit, mitochondrial; NDUV1_HUMAN NADH dehydrogenase [ubiquinone] flavoprotein 1, mitochondrial	NDUFS1; NDUFV1
c1776700_g14	-7.29678	-2.26761	8.31e-06	0.00416636	P49821	NDUV1_HUMAN NADH dehydrogenase [ubiquinone] flavoprotein 1, mitochondrial	NDUFV1
c1776700_g15	-7.38514	-2.11418	1.31e-05	0.00590936	O75306	NDUS2_HUMAN NADH dehydrogenase [ubiquinone] iron-sulfur protein 2, mitochondrial	NDUFS2
c1776700_g2	-8.79745	-0.985033	9.13e-09	1.69e-05	P03886; O00217	NU1M_HUMAN NADH-ubiquinone oxidoreductase chain 1; NDUS8_HUMAN NADH dehydrogenase [ubiquinone] iron-sulfur protein 8, mitochondrial	MT-ND1; NDUFS8
c1776700_g3	-7.17248	-2.33817	1.04e-05	0.00495475	P03886	NU1M_HUMAN NADH-ubiquinone oxidoreductase chain 1	MT-ND1
c1776700_g4	-7.74685	-1.88573	2.64e-07	0.000266909	O00217	NDUS8_HUMAN NADH dehydrogenase [ubiquinone] iron-sulfur protein 8, mitochondrial	NDUFS8
c1776700_g6	-8.29899	-1.40135	7.38e-09	1.42e-05	O75306; O75251	NDUS2_HUMAN NADH dehydrogenase [ubiquinone] iron-sulfur protein 2, mitochondrial; NDUS7_HUMAN NADH dehydrogenase [ubiquinone] iron-sulfur protein 7, mitochondrial	NDUFS2; NDUFS7
c1776700_g7	-8.60774	-1.11608	1.09e-10	4.18e-07	Q53FA7	QORX_HUMAN Quinone oxidoreductase PIG3	TP53I3
c1776700_g8	-8.51425	-1.23452	5e-08	6.68e-05	O75251	NDUS7_HUMAN NADH dehydrogenase [ubiquinone] iron-sulfur protein 7, mitochondrial	NDUFS7
c1776791_g1	-9.32854	-0.449405	8.33e-10	2.21e-06	O60547	GMDS_HUMAN GDP-mannose 4,6 dehydratase	GMDS
c1776791_g14	-6.44212	-2.95381	2.25e-05	0.00889775	O95455	TGDS_HUMAN dTDP-D-glucose 4,6-dehydratase	TGDS
c1776894_g1	-2.32915	4.14721	1.94e-07	0.000206369	Q9Y2S2	CRYL1_HUMAN Lambda-crystallin homolog	CRYL1
c1777027_g2	2.52511	3.22195	0.00023126	0.049568	O15061	SYNEM_HUMAN Synemin	SYNM
c1777297_g3	7.83396	1.20366	1.46e-05	0.00640362	Q9NXP7	GIN1_HUMAN Gypsy retrotransposon integrase-like protein 1	GIN1
c1777344_g1	2.32516	-0.00927722	6.15e-05	0.0186345	Q15772	SPEG_HUMAN Striated muscle preferentially expressed protein kinase	SPEG
c1777344_g10	2.7459	0.852974	7.78e-05	0.0223419	Q15772	SPEG_HUMAN Striated muscle preferentially expressed protein kinase	SPEG
c1777344_g4	2.50092	1.76625	0.000119299	0.0303394	Q15772	SPEG_HUMAN Striated muscle preferentially expressed protein kinase	SPEG
c1777479_g1	-8.56539	0.239854	6.87e-13	5.45e-09	A6NKG5	RTL1_HUMAN Retrotransposon-like protein 1	RTL1
c1777479_g4	-8.27494	1.02409	2.87e-14	3.57e-10	Q9P2P1	NYNRI_HUMAN Protein NYNRIN	NYNRIN
c1777544_g3	-9.28192	-0.611663	1.38e-06	0.00101035	A6NKG5	RTL1_HUMAN Retrotransposon-like protein 1	RTL1
c1777706_g2	-3.45032	6.17758	4.45e-05	0.0147659	P43320	CRBB2_HUMAN Beta-crystallin B2	CRYBB2
c1777736_g1	-1.87303	3.48178	4.53e-05	0.0149497	Q9H0A8	COMD4_HUMAN COMM domain-containing protein 4	COMMD4
c1777923_g1	4.75742	0.519593	4.83e-06	0.00271508	Q9P2P1	NYNRI_HUMAN Protein NYNRIN	NYNRIN
c1777962_g2	-7.74149	-1.88283	2.53e-05	0.00974121	Q9NWU1	OXSM_HUMAN 3-oxoacyl-[acyl-carrier-protein] synthase, mitochondrial	OXSM
c1778159_g2	-3.31427	-1.68992	4.14e-05	0.0140569	O00370	LORF2_HUMAN LINE-1 retrotransposable element ORF2 protein	NA
c1778167_g1	3.0778	7.66414	6.94e-06	0.00359896	Q8WZ42	TITIN_HUMAN Titin	TTN
c1778167_g2	2.90222	8.53197	2.27e-05	0.00895424	Q8WZ42	TITIN_HUMAN Titin	TTN
c1778203_g6	-7.08004	-2.53716	6.01e-05	0.018334	O00370	LORF2_HUMAN LINE-1 retrotransposable element ORF2 protein	NA
c1778269_g4	-1.49481	4.0492	0.000224741	0.0485536	P61960	UFM1_HUMAN Ubiquitin-fold modifier 1	UFM1
c1778300_g4	-5.73624	-0.949556	6.81e-11	2.87e-07	A6NKG5	RTL1_HUMAN Retrotransposon-like protein 1	RTL1
c1778329_g2	2.09214	2.61043	0.000171727	0.0396743	P46821	MAP1B_HUMAN Microtubule-associated protein 1B	MAP1B
c1778352_g1	2.39688	3.66185	7.6e-05	0.0219401	P54296	MYOM2_HUMAN Myomesin-2	MYOM2
c1778459_g4	-9.58005	3.79887	5.16e-06	0.0028559	A6NKG5	RTL1_HUMAN Retrotransposon-like protein 1	RTL1
c1778500_g3	-2.61912	4.93889	1.12e-05	0.0052457	Q1ED39	KNOP1_HUMAN Lysine-rich nucleolar protein 1	KNOP1
c1778692_g4	3.08518	0.412068	7.36e-06	0.00377749	Q8TDB6	DTX3L_HUMAN E3 ubiquitin-protein ligase DTX3L	DTX3L
c1778755_g4	6.75782	-2.84459	0.000161862	0.0379677	O00370	LORF2_HUMAN LINE-1 retrotransposable element ORF2 protein	NA
c1778805_g6	-7.53226	-2.13479	7.7e-08	9.46e-05	O00370	LORF2_HUMAN LINE-1 retrotransposable element ORF2 protein	NA
c1778881_g2	-2.21636	-1.61929	0.000168405	0.0390935	P04798	CP1A1_HUMAN Cytochrome P450 1A1	CYP1A1
c1778936_g1	3.48828	-1.81277	0.000182734	0.0414965	O00370	LORF2_HUMAN LINE-1 retrotransposable element ORF2 protein	NA
c1779055_g2	-9.93365	0.0219485	8.06e-08	9.86e-05	O00370	LORF2_HUMAN LINE-1 retrotransposable element ORF2 protein	NA
c1779071_g2	2.93658	0.670602	4.83e-05	0.0157167	P21817	RYR1_HUMAN Ryanodine receptor 1	RYR1
c1779071_g4	2.53407	5.32818	7.85e-05	0.022484	P21817	RYR1_HUMAN Ryanodine receptor 1	RYR1
c1779071_g5	3.18301	2.20875	9.38e-07	0.000749564	P21817	RYR1_HUMAN Ryanodine receptor 1	RYR1
c1779360_g5	3.86508	2.56154	6.94e-07	0.000584212	Q969I3	GLYL1_HUMAN Glycine N-acyltransferase-like protein 1	GLYATL1
c1779444_g2	3.2714	7.64668	4.73e-06	0.00267738	Q8WZ42	TITIN_HUMAN Titin	TTN
c1779444_g4	2.95847	6.63621	3.68e-05	0.0128788	Q8WZ42	TITIN_HUMAN Titin	TTN
c1779444_g5	3.06776	8.31928	9.86e-06	0.0047471	Q8WZ42	TITIN_HUMAN Titin	TTN
c1779548_g4	6.26396	-3.44125	0.000181213	0.0412242	O00370	LORF2_HUMAN LINE-1 retrotransposable element ORF2 protein	NA
c1779554_g4	-3.80813	5.53278	3.79e-05	0.0131701	Q96KP4	CNDP2_HUMAN Cytosolic non-specific dipeptidase	CNDP2
c1779589_g1	-7.69276	-2.09471	2.07e-05	0.00835003	Q5VTL7	FNDC7_HUMAN Fibronectin type III domain-containing protein 7	FNDC7
c1779589_g10	-6.87408	-1.54825	2.33e-05	0.00912923	Q5VTL7	FNDC7_HUMAN Fibronectin type III domain-containing protein 7	FNDC7
c1779589_g11	-7.69165	-2.07619	2.03e-05	0.00826943	Q5VTL7	FNDC7_HUMAN Fibronectin type III domain-containing protein 7	FNDC7
c1779589_g12	-7.44503	-2.33247	3.99e-05	0.0136777	Q5VTL7	FNDC7_HUMAN Fibronectin type III domain-containing protein 7	FNDC7
c1779589_g13	-7.75742	-2.03835	1.72e-05	0.00724928	Q5VTL7	FNDC7_HUMAN Fibronectin type III domain-containing protein 7	FNDC7
c1779589_g6	-7.60964	-2.21638	7.28e-05	0.0212531	Q5VTL7	FNDC7_HUMAN Fibronectin type III domain-containing protein 7	FNDC7
c1779589_g9	-8.02021	-1.78972	8.92e-06	0.00439475	Q5VTL7	FNDC7_HUMAN Fibronectin type III domain-containing protein 7	FNDC7
c1779685_g2	8.00039	-2.07495	8.96e-05	0.0248327	O00370	LORF2_HUMAN LINE-1 retrotransposable element ORF2 protein	NA
c1779707_g2	-5.8153	-2.29627	1.59e-07	0.000175432	O00370	LORF2_HUMAN LINE-1 retrotransposable element ORF2 protein	NA
c1779762_g6	-5.64095	-3.51875	0.000176748	0.0404947	O00370	LORF2_HUMAN LINE-1 retrotransposable element ORF2 protein	NA
c1779810_g1	5.76052	-2.06123	4.66e-07	0.000422377	O00370	LORF2_HUMAN LINE-1 retrotransposable element ORF2 protein	NA
c1779810_g3	4.26816	-2.56692	4.89e-06	0.00273895	O00370	LORF2_HUMAN LINE-1 retrotransposable element ORF2 protein	NA
c1779853_g1	2.38463	5.31665	9.74e-05	0.0262995	Q86VF7	NRAP_HUMAN Nebulin-related-anchoring protein	NRAP
c1779853_g3	2.47456	3.5543	0.000109836	0.0285331	Q86VF7	NRAP_HUMAN Nebulin-related-anchoring protein	NRAP
c1780019_g5	-4.94765	1.34003	8.16e-16	1.88e-11	O00370	LORF2_HUMAN LINE-1 retrotransposable element ORF2 protein	NA
c1780171_g3	-2.37424	4.18214	1.53e-06	0.00109868	P01591	IGJ_HUMAN Immunoglobulin J chain	IGJ
c1780279_g4	4.1205	1.72934	1.4e-05	0.00623937	A6NK06	IRG1_HUMAN Cis-aconitate decarboxylase	IRG1
c1780314_g3	2.45191	6.46748	9.42e-05	0.0256802	Q9UKX2; P11055	MYH2_HUMAN Myosin-2; MYH3_HUMAN Myosin-3	MYH2; MYH3
c1780474_g4	-7.51847	-0.770385	1.95e-11	1e-07	O00370	LORF2_HUMAN LINE-1 retrotransposable element ORF2 protein	NA
c1780618_g2	2.24867	0.0739656	5e-05	0.0160652	P81408	F189B_HUMAN Protein FAM189B	FAM189B
c1780650_g1	6.39751	0.927102	0.000164763	0.0384439	P31641	SC6A6_HUMAN Sodium- and chloride-dependent taurine transporter	SLC6A6
c1780854_g1	4.24778	-0.389618	1.68e-07	0.000183698	O00370	LORF2_HUMAN LINE-1 retrotransposable element ORF2 protein	NA
c1780917_g1	2.65876	2.80103	6.42e-05	0.0193074	Q92995	UBP13_HUMAN Ubiquitin carboxyl-terminal hydrolase 13	USP13
c1780940_g4	-2.51645	0.73562	0.000228655	0.0491416	O00370; A6NKG5	LORF2_HUMAN LINE-1 retrotransposable element ORF2 protein; RTL1_HUMAN Retrotransposon-like protein 1	NA; RTL1
c1780943_g1	-4.71282	-3.10596	0.000151264	0.0359897	Q86UQ4	ABCAD_HUMAN ATP-binding cassette sub-family A member 13	ABCA13
c1780976_g2	5.85795	-2.2524	0.000214039	0.0469995	O00370	LORF2_HUMAN LINE-1 retrotransposable element ORF2 protein	NA
c1780988_g1	4.56627	-3.24368	0.000158804	0.0373871	O00370	LORF2_HUMAN LINE-1 retrotransposable element ORF2 protein	NA
c1815336_g1	-6.24552	-3.20577	0.000190096	0.0428432	P04179	SODM_HUMAN Superoxide dismutase [Mn], mitochondrial	SOD2
c1875689_g1	7.17813	-2.59398	0.000104065	0.0274697	P14679	TYRO_HUMAN Tyrosinase	TYR
c2058412_g1	-6.95945	-2.68829	0.000198918	0.0444628	P06731	CEAM5_HUMAN Carcinoembryonic antigen-related cell adhesion molecule 5	CEACAM5
c209486_g1	-6.57571	-2.97123	5.86e-05	0.0179571	Q9NZJ6	COQ3_HUMAN Hexaprenyldihydroxybenzoate methyltransferase, mitochondrial	COQ3
c228849_g1	-7.4718	-2.23068	4.32e-07	0.000397298	Q9BYD1	RM13_HUMAN 39S ribosomal protein L13, mitochondrial	MRPL13
c2323077_g1	-5.82795	-3.32413	8.33e-05	0.0235726	Q8IVH4	MMAA_HUMAN Methylmalonic aciduria type A protein, mitochondrial	MMAA
c2346874_g1	-6.83667	-2.82908	0.000138933	0.0338642	Q99102	MUC4_HUMAN Mucin-4	MUC4
c2408267_g1	-6.4167	-2.94292	0.00019461	0.0436958	P04818	TYSY_HUMAN Thymidylate synthase	TYMS
c243535_g1	-8.46925	-1.3147	2.1e-09	4.86e-06	P03905	NU4M_HUMAN NADH-ubiquinone oxidoreductase chain 4	MT-ND4
c2604427_g1	-6.13833	-3.11254	4.6e-05	0.0151099	O15047	SET1A_HUMAN Histone-lysine N-methyltransferase SETD1A	SETD1A
c2646811_g1	-6.535	-2.92158	6.31e-06	0.00334777	P00505	AATM_HUMAN Aspartate aminotransferase, mitochondrial	GOT2
c2665860_g1	-6.06449	-3.33606	0.00011817	0.0301377	P31040	SDHA_HUMAN Succinate dehydrogenase [ubiquinone] flavoprotein subunit, mitochondrial	SDHA
c2862445_g1	-7.24815	-2.30362	4.42e-05	0.0147015	Q9BUT1	BDH2_HUMAN 3-hydroxybutyrate dehydrogenase type 2	BDH2
c2981254_g1	-11.7767	8.29201	1.12e-20	1e-15	P00414	COX3_HUMAN Cytochrome c oxidase subunit 3	MT-CO3
c2995951_g1	-6.47097	-3.0593	9.91e-05	0.0266342	O95571	ETHE1_HUMAN Persulfide dioxygenase ETHE1, mitochondrial	ETHE1
c304419_g1	-6.29544	-3.09088	3.56e-05	0.0125627	Q08426	ECHP_HUMAN Peroxisomal bifunctional enzyme	EHHADH
c325349_g2	-6.77482	-2.85042	8.56e-05	0.0240859	Q9BUQ8; Q86TM3	DDX23_HUMAN Probable ATP-dependent RNA helicase DDX23; DDX53_HUMAN Probable ATP-dependent RNA helicase DDX53	DDX23; DDX53
c329063_g1	-7.15464	-2.52364	2.87e-06	0.0018095	Q9Y450	HBS1L_HUMAN HBS1-like protein	HBS1L
c338353_g1	-7.36478	-2.21471	1.48e-06	0.00106948	Q92506	DHB8_HUMAN Estradiol 17-beta-dehydrogenase 8	HSD17B8
c421977_g1	7.54494	-2.29081	0.000117958	0.0301093	O00370	LORF2_HUMAN LINE-1 retrotransposable element ORF2 protein	NA
c46431_g1	-6.00473	-3.14663	0.000225625	0.0487093	Q16836	HCDH_HUMAN Hydroxyacyl-coenzyme A dehydrogenase, mitochondrial	HADH
c467613_g1	-6.10322	-3.21207	6.31e-05	0.0190348	P10696	PPBN_HUMAN Alkaline phosphatase, placental-like	ALPPL2
c474393_g1	-6.77604	-2.63427	7.36e-06	0.00377749	Q9UQE7	SMC3_HUMAN Structural maintenance of chromosomes protein 3	SMC3
c479577_g1	-6.01618	-3.2627	0.00011487	0.0295099	Q96SZ6	CK5P1_HUMAN CDK5 regulatory subunit-associated protein 1	CDK5RAP1
c496899_g1	-6.54803	-2.8767	1.25e-05	0.00569972	O75648	MTU1_HUMAN Mitochondrial tRNA-specific 2-thiouridylase 1	TRMU
c500918_g1	-6.57106	-2.99896	0.000218437	0.0476041	Q9NR19	ACSA_HUMAN Acetyl-coenzyme A synthetase, cytoplasmic	ACSS2
c504694_g1	-6.63097	-2.77552	8.71e-05	0.0243279	Q9Y2Z4	SYYM_HUMAN Tyrosine--tRNA ligase, mitochondrial	YARS2
c548263_g1	-6.73213	-2.7285	2.91e-05	0.0108203	Q9H1K1	ISCU_HUMAN Iron-sulfur cluster assembly enzyme ISCU, mitochondrial	ISCU
c586738_g1	-7.78022	-1.91768	1.06e-08	1.89e-05	P21912	SDHB_HUMAN Succinate dehydrogenase [ubiquinone] iron-sulfur subunit, mitochondrial	SDHB
c627387_g1	-6.74754	-2.90052	0.000136806	0.0334337	P00156	CYB_HUMAN Cytochrome b	MT-CYB
c631663_g1	9.22457	2.05696	6.94e-09	1.35e-05	P43320	CRBB2_HUMAN Beta-crystallin B2	CRYBB2
c696397_g1	-7.12394	-2.3714	1.38e-06	0.00101035	Q9UG63	ABCF2_HUMAN ATP-binding cassette sub-family F member 2	ABCF2
c732764_g2	-6.14375	-3.24391	0.000167138	0.0388698	Q7Z5Q5	DPOLN_HUMAN DNA polymerase nu	POLN
c800338_g1	-7.05585	-2.42047	1.09e-06	0.000845166	P35754	GLRX1_HUMAN Glutaredoxin-1	GLRX
c856659_g2	-6.38527	-2.96529	3.87e-05	0.0133653	Q9H0R6	GATA_HUMAN Glutamyl-tRNA(Gln) amidotransferase subunit A, mitochondrial	QRSL1
c882108_g1	-7.66609	-1.95592	2.38e-05	0.0092898	P53582	MAP11_HUMAN Methionine aminopeptidase 1	METAP1
c888486_g1	4.24432	-2.58542	7.64e-05	0.0220302	Q2M329	CCD96_HUMAN Coiled-coil domain-containing protein 96	CCDC96
c893137_g1	-7.46424	-2.28728	2.13e-05	0.00856076	Q6PI48	SYDM_HUMAN Aspartate--tRNA ligase, mitochondrial	DARS2
c897601_g1	-8.54721	-1.22549	1.52e-07	0.000169335	P29218	IMPA1_HUMAN Inositol monophosphatase 1	IMPA1
c904802_g2	-7.47606	-2.17375	4.49e-05	0.0148657	O15439	MRP4_HUMAN Multidrug resistance-associated protein 4	ABCC4
c905954_g1	-6.6694	-2.68156	4.02e-05	0.0137643	A6NJ78	MET15_HUMAN Probable methyltransferase-like protein 15	METTL15
c912901_g1	-6.6504	-2.83521	1.23e-05	0.00564411	Q16134	ETFD_HUMAN Electron transfer flavoprotein-ubiquinone oxidoreductase, mitochondrial	ETFDH
c922914_g1	-7.33999	-2.213	0.000119274	0.0303394	P27695	APEX1_HUMAN DNA-(apurinic or apyrimidinic site) lyase	APEX1
c955662_g1	-6.94932	-2.69212	5.43e-05	0.0170087	P54819	KAD2_HUMAN Adenylate kinase 2, mitochondrial	AK2
c996611_g1	-6.26883	-3.17019	2.5e-05	0.00965184	P34897	GLYM_HUMAN Serine hydroxymethyltransferase, mitochondrial	SHMT2

## Sheet: Genes up-down
Tail up-regulated experimental			Tail up-regulated control
GIMA1_HUMAN GTPase IMAP family member 1	GIMAP1		CCD97_HUMAN Coiled-coil domain-containing protein 97	CCDC97
GIMA4_HUMAN GTPase IMAP family member 4	GIMAP4		UFM1_HUMAN Ubiquitin-fold modifier 1	UFM1
B3GT2_HUMAN Beta-1,3-galactosyltransferase 2	B3GALT2		MINT_HUMAN Msx2-interacting protein	SPEN
LORF2_HUMAN LINE-1 retrotransposable element ORF2 protein	NA		RHBT2_HUMAN Rho-related BTB domain-containing protein 2	RHOBTB2
CRGB_HUMAN Gamma-crystallin B	CRYGB		FMO5_HUMAN Dimethylaniline monooxygenase [N-oxide-forming] 5	FMO5
GIN1_HUMAN Gypsy retrotransposon integrase-like protein 1	GIN1		B4GT3_HUMAN Beta-1,4-galactosyltransferase 3	B4GALT3
HOGA1_HUMAN 4-hydroxy-2-oxoglutarate aldolase, mitochondrial	HOGA1		PPAC_HUMAN Low molecular weight phosphotyrosine protein phosphatase	ACP1
CRBB2_HUMAN Beta-crystallin B2	CRYBB2		STX7_HUMAN Syntaxin-7	STX7
EST2_HUMAN Cocaine esterase	CES2		S35A5_HUMAN Probable UDP-sugar transporter protein SLC35A5	SLC35A5
EST5A_HUMAN Carboxylesterase 5A	CES5A		DYR_HUMAN Dihydrofolate reductase	DHFR
HYCCI_HUMAN Hyccin	FAM126A		ECI2_HUMAN Enoyl-CoA delta isomerase 2, mitochondrial	ECI2
CRBB1_HUMAN Beta-crystallin B1	CRYBB1		BRI3_HUMAN Brain protein I3	BRI3
ATP6_HUMAN ATP synthase subunit a	MT-ATP6		FGFP2_HUMAN Fibroblast growth factor-binding protein 2	FGFBP2
CRGD_HUMAN Gamma-crystallin D	CRYGD		COMD4_HUMAN COMM domain-containing protein 4	COMMD4
RO52_HUMAN E3 ubiquitin-protein ligase TRIM21	TRIM21		I18RA_HUMAN Interleukin-18 receptor accessory protein	IL18RAP
CABP1_HUMAN Calcium-binding protein 1	CABP1		BCAR1_HUMAN Breast cancer anti-estrogen resistance protein 1	BCAR1
CABP2_HUMAN Calcium-binding protein 2	CABP2		CSN5_HUMAN COP9 signalosome complex subunit 5	COPS5
F118A_HUMAN Protein FAM118A	FAM118A		HACD2_HUMAN Very-long-chain (3R)-3-hydroxyacyl-CoA dehydratase 2	PTPLB
TNR5_HUMAN Tumor necrosis factor receptor superfamily member 5	CD40		CR032_HUMAN UPF0729 protein C18orf32	C18orf32
RTL1_HUMAN Retrotransposon-like protein 1	RTL1		RAD1_HUMAN Cell cycle checkpoint protein RAD1	RAD1
CAC1B_HUMAN Voltage-dependent N-type calcium channel subunit alpha-1B	CACNA1B		PAIP1_HUMAN Polyadenylate-binding protein-interacting protein 1	PAIP1
MUCB_HUMAN Ig mu heavy chain disease protein	NA		SLBP_HUMAN Histone RNA hairpin-binding protein	SLBP
NYNRI_HUMAN Protein NYNRIN	NYNRIN		INT2_HUMAN Integrator complex subunit 2	INTS2
COX1_HUMAN Cytochrome c oxidase subunit 1	MT-CO1		F168B_HUMAN Myelin-associated neurite-outgrowth inhibitor	FAM168B
LORF1_HUMAN LINE-1 retrotransposable element ORF1 protein	L1RE1		SLX4I_HUMAN Protein SLX4IP	SLX4IP
ST1A1_HUMAN Sulfotransferase 1A1	SULT1A1		NANP_HUMAN N-acylneuraminate-9-phosphatase	NANP
ST1B1_HUMAN Sulfotransferase family cytosolic 1B member 1	SULT1B1		SIA10_HUMAN Type 2 lactosamine alpha-2,3-sialyltransferase	ST3GAL6
ST1C3_HUMAN Sulfotransferase 1C3	SULT1C3		VATF_HUMAN V-type proton ATPase subunit F	ATP6V1F
GLNA_HUMAN Glutamine synthetase	GLUL		SORCN_HUMAN Sorcin	SRI
S52A3_HUMAN Solute carrier family 52, riboflavin transporter, member 3	SLC52A3		NF2IP_HUMAN NFATC2-interacting protein	NFATC2IP
NAL12_HUMAN NACHT, LRR and PYD domains-containing protein 12	NLRP12		TRNT1_HUMAN CCA tRNA nucleotidyltransferase 1, mitochondrial	TRNT1
TYRO_HUMAN Tyrosinase	TYR		COCA1_HUMAN Collagen alpha-1(XII) chain	COL12A1
CP2AD_HUMAN Cytochrome P450 2A13	CYP2A13		IFM2_HUMAN Interferon-induced transmembrane protein 2	IFITM2
CP2A6_HUMAN Cytochrome P450 2A6	CYP2A6		IFM5_HUMAN Interferon-induced transmembrane protein 5	IFITM5
CP2U1_HUMAN Cytochrome P450 2U1	CYP2U1		EWS_HUMAN RNA-binding protein EWS	EWSR1
NU1M_HUMAN NADH-ubiquinone oxidoreductase chain 1	MT-ND1		GPX1_HUMAN Glutathione peroxidase 1	GPX1
LITD1_HUMAN LINE-1 type transposase domain-containing protein 1	L1TD1		CP2E1_HUMAN Cytochrome P450 2E1	CYP2E1
TITIN_HUMAN Titin	TTN		CP1A1_HUMAN Cytochrome P450 1A1	CYP1A1
LYAG_HUMAN Lysosomal alpha-glucosidase	GAA		APH1A_HUMAN Gamma-secretase subunit APH-1A	APH1A
PEG10_HUMAN Retrotransposon-derived protein PEG10	PEG10		SKP2_HUMAN S-phase kinase-associated protein 2	SKP2
DPH6_HUMAN Diphthine--ammonia ligase	DPH6		PBDC1_HUMAN Protein PBDC1	PBDC1
AMPN_HUMAN Aminopeptidase N	ANPEP		ACSF2_HUMAN Acyl-CoA synthetase family member 2, mitochondrial	ACSF2
DMBT1_HUMAN Deleted in malignant brain tumors 1 protein	DMBT1		NUP37_HUMAN Nucleoporin Nup37	NUP37
TSSK6_HUMAN Testis-specific serine/threonine-protein kinase 6	TSSK6		LGUL_HUMAN Lactoylglutathione lyase	GLO1
NNMT_HUMAN Nicotinamide N-methyltransferase	NNMT		CRYL1_HUMAN Lambda-crystallin homolog	CRYL1
SC6A6_HUMAN Sodium- and chloride-dependent taurine transporter	SLC6A6		COMT_HUMAN Catechol O-methyltransferase	COMT
ACBG1_HUMAN Long-chain-fatty-acid--CoA ligase ACSBG1	ACSBG1		IGJ_HUMAN Immunoglobulin J chain	IGJ
KLHL3_HUMAN Kelch-like protein 3	KLHL3		LYSC_HUMAN Lysozyme C	LYZ
GIMA2_HUMAN GTPase IMAP family member 2	GIMAP2		LORF2_HUMAN LINE-1 retrotransposable element ORF2 protein	NA
GIMA7_HUMAN GTPase IMAP family member 7	GIMAP7		SERP1_HUMAN Stress-associated endoplasmic reticulum protein 1	SERP1
ZBED4_HUMAN Zinc finger BED domain-containing protein 4	ZBED4		UPK3A_HUMAN Uroplakin-3a	UPK3A
SACS_HUMAN Sacsin	SACS		RTL1_HUMAN Retrotransposon-like protein 1	RTL1
DYH5_HUMAN Dynein heavy chain 5, axonemal	DNAH5		AROS_HUMAN Active regulator of SIRT1	RPS19BP1
DYH8_HUMAN Dynein heavy chain 8, axonemal	DNAH8		SMC2_HUMAN Structural maintenance of chromosomes protein 2	SMC2
MIP_HUMAN Lens fiber major intrinsic protein	MIP		KNOP1_HUMAN Lysine-rich nucleolar protein 1	KNOP1
BIRC1_HUMAN Baculoviral IAP repeat-containing protein 1	NAIP		CFLAR_HUMAN CASP8 and FADD-like apoptosis regulator	CFLAR
G2E3_HUMAN G2/M phase-specific E3 ubiquitin-protein ligase	G2E3		S2611_HUMAN Sodium-independent sulfate anion transporter	SLC26A11
MYH2_HUMAN Myosin-2	MYH2		TRI27_HUMAN Zinc finger protein RFP	TRIM27
MYH3_HUMAN Myosin-3	MYH3		TRI39_HUMAN E3 ubiquitin-protein ligase TRIM39	TRIM39
MYH7_HUMAN Myosin-7	MYH7		RENBP_HUMAN N-acylglucosamine 2-epimerase	RENBP
PTX4_HUMAN Pentraxin-4	PTX4		CQ067_HUMAN Uncharacterized protein C17orf67	C17orf67
CTRB2_HUMAN Chymotrypsinogen B2	CTRB2		S10A4_HUMAN Protein S100-A4	S100A4
KCNA1_HUMAN Potassium voltage-gated channel subfamily A member 1	KCNA1		GSTO1_HUMAN Glutathione S-transferase omega-1	GSTO1
RAB3C_HUMAN Ras-related protein Rab-3C	RAB3C		INMT_HUMAN Indolethylamine N-methyltransferase	INMT
AKAP6_HUMAN A-kinase anchor protein 6	AKAP6		H15_HUMAN Histone H1.5	HIST1H1B
MANS4_HUMAN MANSC domain-containing protein 4	MANSC4		F169A_HUMAN Soluble lamin-associated protein of 75 kDa	FAM169A
PTPRQ_HUMAN Phosphatidylinositol phosphatase PTPRQ	PTPRQ		S2548_HUMAN Solute carrier family 25 member 48	SLC25A48
KBTBC_HUMAN Kelch repeat and BTB domain-containing protein 12	KBTBD12		LYRM2_HUMAN LYR motif-containing protein 2	LYRM2
CALRL_HUMAN Calcitonin gene-related peptide type 1 receptor	CALCRL		PACRL_HUMAN PACRG-like protein	PACRGL
CP4B1_HUMAN Cytochrome P450 4B1	CYP4B1		ARP19_HUMAN cAMP-regulated phosphoprotein 19	ARPP19
DS13B_HUMAN Dual specificity protein phosphatase 13 isoform B	DUSP13		LRC69_HUMAN Leucine-rich repeat-containing protein 69	LRRC69
CAN1_HUMAN Calpain-1 catalytic subunit	CAPN1		CRBB2_HUMAN Beta-crystallin B2	CRYBB2
CAN8_HUMAN Calpain-8	CAPN8		CDCA7_HUMAN Cell division cycle-associated protein 7	CDCA7
DYH10_HUMAN Dynein heavy chain 10, axonemal	DNAH10		XDH_HUMAN Xanthine dehydrogenase/oxidase	XDH
CRNS1_HUMAN Carnosine synthase 1	CARNS1		SMAP1_HUMAN Stromal membrane-associated protein 1	SMAP1
1B35_HUMAN HLA class I histocompatibility antigen, B-35 alpha chain	HLA-B		NNMT_HUMAN Nicotinamide N-methyltransferase	NNMT
1C08_HUMAN HLA class I histocompatibility antigen, Cw-8 alpha chain	HLA-C		CCNE2_HUMAN G1/S-specific cyclin-E2	CCNE2
1C05_HUMAN HLA class I histocompatibility antigen, Cw-5 alpha chain	HLA-C		CNDP2_HUMAN Cytosolic non-specific dipeptidase	CNDP2
AOC1_HUMAN Amiloride-sensitive amine oxidase [copper-containing]	AOC1		TRY2_HUMAN Trypsin-2	PRSS2
CCD96_HUMAN Coiled-coil domain-containing protein 96	CCDC96		GP116_HUMAN Probable G-protein coupled receptor 116	GPR116
AKCL1_HUMAN Aldo-keto reductase family 1 member C-like protein 1	AKR1CL1		BHA09_HUMAN Class A basic helix-loop-helix protein 9	BHLHA9
LRCC1_HUMAN Leucine-rich repeat and coiled-coil domain-containing protein 1	LRRCC1		T2R46_HUMAN Taste receptor type 2 member 46	TAS2R46
HPDL_HUMAN 4-hydroxyphenylpyruvate dioxygenase-like protein	HPDL		GBP4_HUMAN Guanylate-binding protein 4	GBP4
IRG1_HUMAN Cis-aconitate decarboxylase	IRG1		GBP6_HUMAN Guanylate-binding protein 6	GBP6
SUSD2_HUMAN Sushi domain-containing protein 2	SUSD2		ANR42_HUMAN Ankyrin repeat domain-containing protein 42	ANKRD42
APCDL_HUMAN Protein APCDD1-like	APCDD1L		MK14_HUMAN Mitogen-activated protein kinase 14	MAPK14
FOS_HUMAN Proto-oncogene c-Fos	FOS		ANR16_HUMAN Ankyrin repeat domain-containing protein 16	ANKRD16
EAA3_HUMAN Excitatory amino acid transporter 3	SLC1A1		CML1_HUMAN Chemokine-like receptor 1	CMKLR1
ABCC9_HUMAN ATP-binding cassette sub-family C member 9	ABCC9		GPR33_HUMAN Probable G-protein coupled receptor 33	GPR33
GLYL1_HUMAN Glycine N-acyltransferase-like protein 1	GLYATL1		DAF_HUMAN Complement decay-accelerating factor	CD55
KCNKA_HUMAN Potassium channel subfamily K member 10	KCNK10		CR1_HUMAN Complement receptor type 1	CR1
ADA_HUMAN Adenosine deaminase	ADA		POK2_HUMAN HERV-K_7p22.1 provirus ancestral Pol protein	ERVK6
FA65A_HUMAN Protein FAM65A	FAM65A		POK6_HUMAN HERV-K_8p23.1 provirus ancestral Pol protein	NA
MEDAG_HUMAN Mesenteric estrogen-dependent adipogenesis protein	MEDAG		K1C15_HUMAN Keratin, type I cytoskeletal 15	KRT15
NTM1B_HUMAN Alpha N-terminal protein methyltransferase 1B	METTL11B		K1C16_HUMAN Keratin, type I cytoskeletal 16	KRT16
MICA2_HUMAN Protein-methionine sulfoxide oxidase MICAL2	MICAL2		ABCAD_HUMAN ATP-binding cassette sub-family A member 13	ABCA13
HUTI_HUMAN Probable imidazolonepropionase	AMDHD1		H17B6_HUMAN 17-beta-hydroxysteroid dehydrogenase type 6	HSD17B6
BRNP1_HUMAN BMP/retinoic acid-inducible neural-specific protein 1	BRINP1		RDH16_HUMAN Retinol dehydrogenase 16	RDH16
ANKR1_HUMAN Ankyrin repeat domain-containing protein 1	ANKRD1		CKAP2_HUMAN Cytoskeleton-associated protein 2	CKAP2
PFKAM_HUMAN ATP-dependent 6-phosphofructokinase, muscle type	PFKM		B3GN3_HUMAN UDP-GlcNAc:betaGal beta-1,3-N-acetylglucosaminyltransferase 3	B3GNT3
PTN18_HUMAN Tyrosine-protein phosphatase non-receptor type 18	PTPN18		B3GN6_HUMAN UDP-GlcNAc:betaGal beta-1,3-N-acetylglucosaminyltransferase 6	B3GNT6
RL3_HUMAN 60S ribosomal protein L3	RPL3		LITD1_HUMAN LINE-1 type transposase domain-containing protein 1	L1TD1
RYR1_HUMAN Ryanodine receptor 1	RYR1		BRDT_HUMAN Bromodomain testis-specific protein	BRDT
PTN9_HUMAN Tyrosine-protein phosphatase non-receptor type 9	PTPN9		ASM3B_HUMAN Acid sphingomyelinase-like phosphodiesterase 3b	SMPDL3B
DTX3L_HUMAN E3 ubiquitin-protein ligase DTX3L	DTX3L		BRD2_HUMAN Bromodomain-containing protein 2	BRD2
GMPR1_HUMAN GMP reductase 1	GMPR		BRD3_HUMAN Bromodomain-containing protein 3	BRD3
FREM3_HUMAN FRAS1-related extracellular matrix protein 3	FREM3		BRD4_HUMAN Bromodomain-containing protein 4	BRD4
AT2L1_HUMAN Ethanolamine-phosphate phospho-lyase	ETNPPL		CATE_HUMAN Cathepsin E	CTSE
RYR3_HUMAN Ryanodine receptor 3	RYR3		TRPV5_HUMAN Transient receptor potential cation channel subfamily V member 5	TRPV5
AK1C3_HUMAN Aldo-keto reductase family 1 member C3	AKR1C3		TRPV6_HUMAN Transient receptor potential cation channel subfamily V member 6	TRPV6
HINT2_HUMAN Histidine triad nucleotide-binding protein 2, mitochondrial	HINT2		MYH2_HUMAN Myosin-2	MYH2
SCN1A_HUMAN Sodium channel protein type 1 subunit alpha	SCN1A		CYB_HUMAN Cytochrome b	MT-CYB
SCN3A_HUMAN Sodium channel protein type 3 subunit alpha	SCN3A		KIF28_HUMAN Kinesin-like protein KIF28P	KIF28P
MYOM1_HUMAN Myomesin-1	MYOM1		NU5M_HUMAN NADH-ubiquinone oxidoreductase chain 5	MT-ND5
ACS2L_HUMAN Acetyl-coenzyme A synthetase 2-like, mitochondrial	ACSS1		TRI23_HUMAN E3 ubiquitin-protein ligase TRIM23	TRIM23
MYPN_HUMAN Myopalladin	MYPN		PYR1_HUMAN CAD protein	CAD
ACTN2_HUMAN Alpha-actinin-2	ACTN2		NPL_HUMAN N-acetylneuraminate lyase	NPL
OBSL1_HUMAN Obscurin-like protein 1	OBSL1		IRG1_HUMAN Cis-aconitate decarboxylase	IRG1
MYOM2_HUMAN Myomesin-2	MYOM2		PO3F2_HUMAN POU domain, class 3, transcription factor 2	POU3F2
SNR25_HUMAN U11/U12 small nuclear ribonucleoprotein 25 kDa protein	SNRNP25		NYNRI_HUMAN Protein NYNRIN	NYNRIN
MYPC2_HUMAN Myosin-binding protein C, fast-type	MYBPC2		SUSD4_HUMAN Sushi domain-containing protein 4	SUSD4
SPEG_HUMAN Striated muscle preferentially expressed protein kinase	SPEG		ACBP_HUMAN Acyl-CoA-binding protein	DBI
TM182_HUMAN Transmembrane protein 182	TMEM182		ATPB_HUMAN ATP synthase subunit beta, mitochondrial	ATP5B
AR6P4_HUMAN ADP-ribosylation factor-like protein 6-interacting protein 4	ARL6IP4		MMAA_HUMAN Methylmalonic aciduria type A protein, mitochondrial	MMAA
TRDN_HUMAN Triadin	TRDN		SDHL_HUMAN L-serine dehydratase/L-threonine deaminase	SDS
CLC2L_HUMAN C-type lectin domain family 2 member L	CLEC2L		GVIN1_HUMAN Interferon-induced very large GTPase 1	GVINP1
ACTN3_HUMAN Alpha-actinin-3	ACTN3		DHB3_HUMAN Testosterone 17-beta-dehydrogenase 3	HSD17B3
SPTB1_HUMAN Spectrin beta chain, erythrocytic	SPTB		ACD10_HUMAN Acyl-CoA dehydrogenase family member 10	ACAD10
TNNC2_HUMAN Troponin C, skeletal muscle	TNNC2		HCDH_HUMAN Hydroxyacyl-coenzyme A dehydrogenase, mitochondrial	HADH
UBP13_HUMAN Ubiquitin carboxyl-terminal hydrolase 13	USP13		CK5P1_HUMAN CDK5 regulatory subunit-associated protein 1	CDK5RAP1
DPYL4_HUMAN Dihydropyrimidinase-related protein 4	DPYSL4		SDHA_HUMAN Succinate dehydrogenase [ubiquinone] flavoprotein subunit, mitochondrial	SDHA
AAPK2_HUMAN 5'-AMP-activated protein kinase catalytic subunit alpha-2	PRKAA2		NKAI2_HUMAN Sodium/potassium-transporting ATPase subunit beta-1-interacting protein 2	NKAIN2
PGAM2_HUMAN Phosphoglycerate mutase 2	PGAM2		NU2M_HUMAN NADH-ubiquinone oxidoreductase chain 2	MT-ND2
MYOME_HUMAN Myomegalin	PDE4DIP		AQ12A_HUMAN Aquaporin-12A	AQP12A
ATG10_HUMAN Ubiquitin-like-conjugating enzyme ATG10	ATG10		CRBG3_HUMAN Beta/gamma crystallin domain-containing protein 3	CRYBG3
SCN4B_HUMAN Sodium channel subunit beta-4	SCN4B		CRGC_HUMAN Gamma-crystallin C	CRYGC
MYOZ2_HUMAN Myozenin-2	MYOZ2		PPBN_HUMAN Alkaline phosphatase, placental-like	ALPPL2
NEBU_HUMAN Nebulin	NEB		SET1A_HUMAN Histone-lysine N-methyltransferase SETD1A	SETD1A
SYNEM_HUMAN Synemin	SYNM		DPOLN_HUMAN DNA polymerase nu	POLN
VRK2_HUMAN Serine/threonine-protein kinase VRK2	VRK2		NDUS8_HUMAN NADH dehydrogenase [ubiquinone] iron-sulfur protein 8, mitochondrial	NDUFS8
NRAP_HUMAN Nebulin-related-anchoring protein	NRAP		GEPH_HUMAN Gephyrin	GPHN
CARD9_HUMAN Caspase recruitment domain-containing protein 9	CARD9		SODM_HUMAN Superoxide dismutase [Mn], mitochondrial	SOD2
CAN3_HUMAN Calpain-3	CAPN3		NU1M_HUMAN NADH-ubiquinone oxidoreductase chain 1	MT-ND1
MY18B_HUMAN Unconventional myosin-XVIIIb	MYO18B		GLYM_HUMAN Serine hydroxymethyltransferase, mitochondrial	SHMT2
CAH4_HUMAN Carbonic anhydrase 4	CA4		GLO2_HUMAN Hydroxyacylglutathione hydrolase, mitochondrial	HAGH
B4GT1_HUMAN Beta-1,4-galactosyltransferase 1	B4GALT1		NDK3_HUMAN Nucleoside diphosphate kinase 3	NME3
MALT1_HUMAN Mucosa-associated lymphoid tissue lymphoma translocation protein 1	MALT1		SYIM_HUMAN Isoleucine--tRNA ligase, mitochondrial	IARS2
G3ST2_HUMAN Galactose-3-O-sulfotransferase 2	GAL3ST2		ECHP_HUMAN Peroxisomal bifunctional enzyme	EHHADH
NR4A1_HUMAN Nuclear receptor subfamily 4 group A member 1	NR4A1		PCCB_HUMAN Propionyl-CoA carboxylase beta chain, mitochondrial	PCCB
F189B_HUMAN Protein FAM189B	FAM189B		PUR2_HUMAN Trifunctional purine biosynthetic protein adenosine-3	GART
MYPC1_HUMAN Myosin-binding protein C, slow-type	MYBPC1		METH_HUMAN Methionine synthase	MTR
SYT2_HUMAN Synaptotagmin-2	SYT2		APT_HUMAN Adenine phosphoribosyltransferase	APRT
DMD_HUMAN Dystrophin	DMD		AURKC_HUMAN Aurora kinase C	AURKC
EXOC6_HUMAN Exocyst complex component 6	EXOC6		IF2M_HUMAN Translation initiation factor IF-2, mitochondrial	MTIF2
SYUG_HUMAN Gamma-synuclein	SNCG		DD19A_HUMAN ATP-dependent RNA helicase DDX19A	DDX19A
OSGP2_HUMAN Probable tRNA N6-adenosine threonylcarbamoyltransferase, mitochondrial	OSGEPL1		DDX25_HUMAN ATP-dependent RNA helicase DDX25	DDX25
NFM_HUMAN Neurofilament medium polypeptide	NEFM		GATA_HUMAN Glutamyl-tRNA(Gln) amidotransferase subunit A, mitochondrial	QRSL1
SL9A2_HUMAN Sodium/hydrogen exchanger 2	SLC9A2		CRY2_HUMAN Cryptochrome-2	CRY2
MAP1B_HUMAN Microtubule-associated protein 1B	MAP1B		TYSY_HUMAN Thymidylate synthase	TYMS
ARSD_HUMAN Arylsulfatase D	ARSD		ACDSB_HUMAN Short/branched chain specific acyl-CoA dehydrogenase, mitochondrial	ACADSB
KLF4_HUMAN Krueppel-like factor 4	KLF4		TGDS_HUMAN dTDP-D-glucose 4,6-dehydratase	TGDS
INVS_HUMAN Inversin	INVS		PUR9_HUMAN Bifunctional purine biosynthesis protein PURH	ATIC
SYTL1_HUMAN Synaptotagmin-like protein 1	SYTL1		ETHE1_HUMAN Persulfide dioxygenase ETHE1, mitochondrial	ETHE1
LIN52_HUMAN Protein lin-52 homolog	LIN52		APOD_HUMAN Apolipoprotein D	APOD
ES1_HUMAN ES1 protein homolog, mitochondrial	C21orf33		ODO1_HUMAN 2-oxoglutarate dehydrogenase, mitochondrial	OGDH
SEPP1_HUMAN Selenoprotein P	SEPP1		GMDS_HUMAN GDP-mannose 4,6 dehydratase	GMDS
IDH3G_HUMAN Isocitrate dehydrogenase [NAD] subunit gamma, mitochondrial	IDH3G		GUF1_HUMAN Translation factor GUF1, mitochondrial	GUF1
QOR_HUMAN Quinone oxidoreductase	CRYZ		AATM_HUMAN Aspartate aminotransferase, mitochondrial	GOT2
PDCL3_HUMAN Phosducin-like protein 3	PDCL3		TKT_HUMAN Transketolase	TKT
			MTU1_HUMAN Mitochondrial tRNA-specific 2-thiouridylase 1	TRMU
			ACSA_HUMAN Acetyl-coenzyme A synthetase, cytoplasmic	ACSS2
			COQ3_HUMAN Hexaprenyldihydroxybenzoate methyltransferase, mitochondrial	COQ3
			ATPA_HUMAN ATP synthase subunit alpha, mitochondrial	ATP5A1
			SYYM_HUMAN Tyrosine--tRNA ligase, mitochondrial	YARS2
			ETFD_HUMAN Electron transfer flavoprotein-ubiquinone oxidoreductase, mitochondrial	ETFDH
			LONP2_HUMAN Lon protease homolog 2, peroxisomal	LONP2
			ABCF3_HUMAN ATP-binding cassette sub-family F member 3	ABCF3
			D2HDH_HUMAN D-2-hydroxyglutarate dehydrogenase, mitochondrial	D2HGDH
			MET15_HUMAN Probable methyltransferase-like protein 15	METTL15
			ERVV2_HUMAN HERV-V_19q13.41 provirus ancestral Env polyprotein 2	ERVV-2
			S39AC_HUMAN Zinc transporter ZIP12	SLC39A12
			CGL_HUMAN Cystathionine gamma-lyase	CTH
			COLQ_HUMAN Acetylcholinesterase collagenic tail peptide	COLQ
			PYRD_HUMAN Dihydroorotate dehydrogenase (quinone), mitochondrial	DHODH
			CPSM_HUMAN Carbamoyl-phosphate synthase [ammonia], mitochondrial	CPS1
			DHB8_HUMAN Estradiol 17-beta-dehydrogenase 8	HSD17B8
			GRP75_HUMAN Stress-70 protein, mitochondrial	HSPA9
			ISCU_HUMAN Iron-sulfur cluster assembly enzyme ISCU, mitochondrial	ISCU
			PPCE_HUMAN Prolyl endopeptidase	PREP
			HBS1L_HUMAN HBS1-like protein	HBS1L
			DDX23_HUMAN Probable ATP-dependent RNA helicase DDX23	DDX23
			DDX53_HUMAN Probable ATP-dependent RNA helicase DDX53	DDX53
			SMC3_HUMAN Structural maintenance of chromosomes protein 3	SMC3
			DPYL5_HUMAN Dihydropyrimidinase-related protein 5	DPYSL5
			NDUS2_HUMAN NADH dehydrogenase [ubiquinone] iron-sulfur protein 2, mitochondrial	NDUFS2
			FKB1B_HUMAN Peptidyl-prolyl cis-trans isomerase FKBP1B	FKBP1B
			PNPT1_HUMAN Polyribonucleotide nucleotidyltransferase 1, mitochondrial	PNPT1
			THIOM_HUMAN Thioredoxin, mitochondrial	TXN2
			MUC4_HUMAN Mucin-4	MUC4
			SYCM_HUMAN Probable cysteine--tRNA ligase, mitochondrial	CARS2
			PATL2_HUMAN Protein PAT1 homolog 2	PATL2
			FNDC7_HUMAN Fibronectin type III domain-containing protein 7	FNDC7
			SDHB_HUMAN Succinate dehydrogenase [ubiquinone] iron-sulfur subunit, mitochondrial	SDHB
			BDH2_HUMAN 3-hydroxybutyrate dehydrogenase type 2	BDH2
			RT05_HUMAN 28S ribosomal protein S5, mitochondrial	MRPS5
			ACPM_HUMAN Acyl carrier protein, mitochondrial	NDUFAB1
			HMCN1_HUMAN Hemicentin-1	HMCN1
			PRL_HUMAN Prolactin	PRL
			MTA70_HUMAN N6-adenosine-methyltransferase 70 kDa subunit	METTL3
			FABD_HUMAN Malonyl-CoA-acyl carrier protein transacylase, mitochondrial	MCAT
			F16P1_HUMAN Fructose-1,6-bisphosphatase 1	FBP1
			RM13_HUMAN 39S ribosomal protein L13, mitochondrial	MRPL13
			KAD2_HUMAN Adenylate kinase 2, mitochondrial	AK2
			CEAM5_HUMAN Carcinoembryonic antigen-related cell adhesion molecule 5	CEACAM5
			MOXD2_HUMAN Putative DBH-like monooxygenase protein 2	MOXD2P
			KAD3_HUMAN GTP:AMP phosphotransferase AK3, mitochondrial	AK3
			DYH17_HUMAN Dynein heavy chain 17, axonemal	DNAH17
			NDUV2_HUMAN NADH dehydrogenase [ubiquinone] flavoprotein 2, mitochondrial	NDUFV2
			GLRX1_HUMAN Glutaredoxin-1	GLRX
			ENOG_HUMAN Gamma-enolase	ENO2
			TATD3_HUMAN Putative deoxyribonuclease TATDN3	TATDN3
			OXSM_HUMAN 3-oxoacyl-[acyl-carrier-protein] synthase, mitochondrial	OXSM
			ALAT1_HUMAN Alanine aminotransferase 1	GPT
			ALAT2_HUMAN Alanine aminotransferase 2	GPT2
			ATTY_HUMAN Tyrosine aminotransferase	TAT
			ABCAC_HUMAN ATP-binding cassette sub-family A member 12	ABCA12
			NADK_HUMAN NAD kinase	NADK
			MUTA_HUMAN Methylmalonyl-CoA mutase, mitochondrial	MUT
			ABCF2_HUMAN ATP-binding cassette sub-family F member 2	ABCF2
			EFGM_HUMAN Elongation factor G, mitochondrial	GFM1
			THOP1_HUMAN Thimet oligopeptidase	THOP1
			LYG2_HUMAN Lysozyme g-like protein 2	LYG2
			NUBPL_HUMAN Iron-sulfur protein NUBPL	NUBPL
			ISCA2_HUMAN Iron-sulfur cluster assembly 2 homolog, mitochondrial	ISCA2
			GRPE1_HUMAN GrpE protein homolog 1, mitochondrial	GRPEL1
			COX11_HUMAN Cytochrome c oxidase assembly protein COX11, mitochondrial	COX11
			COX3_HUMAN Cytochrome c oxidase subunit 3	MT-CO3
			ASPH_HUMAN Aspartyl/asparaginyl beta-hydroxylase	ASPH
			ARLY_HUMAN Argininosuccinate lyase	ASL
			IMDH2_HUMAN Inosine-5'-monophosphate dehydrogenase 2	IMPDH2
			OSGP2_HUMAN Probable tRNA N6-adenosine threonylcarbamoyltransferase, mitochondrial	OSGEPL1
			RM03_HUMAN 39S ribosomal protein L3, mitochondrial	MRPL3
			OGDHL_HUMAN 2-oxoglutarate dehydrogenase-like, mitochondrial	OGDHL
			RM11_HUMAN 39S ribosomal protein L11, mitochondrial	MRPL11
			PIMT_HUMAN Protein-L-isoaspartate(D-aspartate) O-methyltransferase	PCMT1
			TRM2A_HUMAN tRNA (uracil-5-)-methyltransferase homolog A	TRMT2A
			NDUV1_HUMAN NADH dehydrogenase [ubiquinone] flavoprotein 1, mitochondrial	NDUFV1
			TAP1_HUMAN Antigen peptide transporter 1	TAP1
			ABCA4_HUMAN Retinal-specific ATP-binding cassette transporter	ABCA4
			PRDX3_HUMAN Thioredoxin-dependent peroxide reductase, mitochondrial	PRDX3
			SERC_HUMAN Phosphoserine aminotransferase	PSAT1
			GIMA7_HUMAN GTPase IMAP family member 7	GIMAP7
			GCH1_HUMAN GTP cyclohydrolase 1	GCH1
			GALR2_HUMAN Galanin receptor type 2	GALR2
			SUCHY_HUMAN Succinate--hydroxymethylglutarate CoA-transferase	SUGCT
			APEX1_HUMAN DNA-(apurinic or apyrimidinic site) lyase	APEX1
			PYRG1_HUMAN CTP synthase 1	CTPS1
			ASSY_HUMAN Argininosuccinate synthase	ASS1
			RRMJ2_HUMAN Putative ribosomal RNA methyltransferase 2	FTSJ2
			OCM2_HUMAN Putative oncomodulin-2	OCM2
			PGAM2_HUMAN Phosphoglycerate mutase 2	PGAM2
			SYDM_HUMAN Aspartate--tRNA ligase, mitochondrial	DARS2
			MRP4_HUMAN Multidrug resistance-associated protein 4	ABCC4
			RT07_HUMAN 28S ribosomal protein S7, mitochondrial	MRPS7
			MDHC_HUMAN Malate dehydrogenase, cytoplasmic	MDH1
			SYFA_HUMAN Phenylalanine--tRNA ligase alpha subunit	FARSA
			AQP1_HUMAN Aquaporin-1	AQP1
			ORN_HUMAN Oligoribonuclease, mitochondrial	REXO2
			COX1_HUMAN Cytochrome c oxidase subunit 1	MT-CO1
			BCAT2_HUMAN Branched-chain-amino-acid aminotransferase, mitochondrial	BCAT2
			FKBP9_HUMAN Peptidyl-prolyl cis-trans isomerase FKBP9	FKBP9
			RT16_HUMAN 28S ribosomal protein S16, mitochondrial	MRPS16
			PPIL1_HUMAN Peptidyl-prolyl cis-trans isomerase-like 1	PPIL1
			AFG32_HUMAN AFG3-like protein 2	AFG3L2
			MAP11_HUMAN Methionine aminopeptidase 1	METAP1
			PCCA_HUMAN Propionyl-CoA carboxylase alpha chain, mitochondrial	PCCA
			AL1A2_HUMAN Retinal dehydrogenase 2	ALDH1A2
			ALDH2_HUMAN Aldehyde dehydrogenase, mitochondrial	ALDH2
			DEFM_HUMAN Peptide deformylase, mitochondrial	PDF
			RPC2_HUMAN DNA-directed RNA polymerase III subunit RPC2	POLR3B
			KGUA_HUMAN Guanylate kinase	GUK1
			SUMF1_HUMAN Sulfatase-modifying factor 1	SUMF1
			LONM_HUMAN Lon protease homolog, mitochondrial	LONP1
			HINT1_HUMAN Histidine triad nucleotide-binding protein 1	HINT1
			CH60_HUMAN 60 kDa heat shock protein, mitochondrial	HSPD1
			CLPX_HUMAN ATP-dependent Clp protease ATP-binding subunit clpX-like, mitochondrial	CLPX
			UCKL1_HUMAN Uridine-cytidine kinase-like 1	UCKL1
			TTC6_HUMAN Tetratricopeptide repeat protein 6	TTC6
			HACL1_HUMAN 2-hydroxyacyl-CoA lyase 1	HACL1
			ILVBL_HUMAN Acetolactate synthase-like protein	ILVBL
			PAPS1_HUMAN Bifunctional 3'-phosphoadenosine 5'-phosphosulfate synthase 1	PAPSS1
			PRSS8_HUMAN Prostasin	PRSS8
			TM11F_HUMAN Transmembrane protease serine 11F	TMPRSS11F
			ABCB7_HUMAN ATP-binding cassette sub-family B member 7, mitochondrial	ABCB7
			PURA2_HUMAN Adenylosuccinate synthetase isozyme 2	ADSS
			PURA1_HUMAN Adenylosuccinate synthetase isozyme 1	ADSSL1
			NDUS7_HUMAN NADH dehydrogenase [ubiquinone] iron-sulfur protein 7, mitochondrial	NDUFS7
			ABCB5_HUMAN ATP-binding cassette sub-family B member 5	ABCB5
			MTDC_HUMAN Bifunctional methylenetetrahydrofolate dehydrogenase/cyclohydrolase, mitochondrial	MTHFD2
			ATPG_HUMAN ATP synthase subunit gamma, mitochondrial	ATP5C1
			G3P_HUMAN Glyceraldehyde-3-phosphate dehydrogenase	GAPDH
			NDUS1_HUMAN NADH-ubiquinone oxidoreductase 75 kDa subunit, mitochondrial	NDUFS1
			CD109_HUMAN CD109 antigen	CD109
			METK2_HUMAN S-adenosylmethionine synthase isoform type-2	MAT2A
			DCUP_HUMAN Uroporphyrinogen decarboxylase	UROD
			UROM_HUMAN Uromodulin	UMOD
			CISY_HUMAN Citrate synthase, mitochondrial	CS
			THIC_HUMAN Acetyl-CoA acetyltransferase, cytosolic	ACAT2
			AMPL_HUMAN Cytosol aminopeptidase	LAP3
			RPB1_HUMAN DNA-directed RNA polymerase II subunit RPB1	POLR2A
			GCST_HUMAN Aminomethyltransferase, mitochondrial	AMT
			RT11_HUMAN 28S ribosomal protein S11, mitochondrial	MRPS11
			LGSN_HUMAN Lengsin	LGSN
			EFTS_HUMAN Elongation factor Ts, mitochondrial	TSFM
			OTC_HUMAN Ornithine carbamoyltransferase, mitochondrial	OTC
			NU4M_HUMAN NADH-ubiquinone oxidoreductase chain 4	MT-ND4
			COX2_HUMAN Cytochrome c oxidase subunit 2	MT-CO2
			UCRI_HUMAN Cytochrome b-c1 complex subunit Rieske, mitochondrial	UQCRFS1
			PIN4_HUMAN Peptidyl-prolyl cis-trans isomerase NIMA-interacting 4	PIN4
			IMPA1_HUMAN Inositol monophosphatase 1	IMPA1
			NNTM_HUMAN NAD(P) transhydrogenase, mitochondrial	NNT
			PRDX2_HUMAN Peroxiredoxin-2	PRDX2
			QORX_HUMAN Quinone oxidoreductase PIG3	TP53I3
			SUCB1_HUMAN Succinyl-CoA ligase [ADP-forming] subunit beta, mitochondrial	SUCLA2
			RL23_HUMAN 60S ribosomal protein L23	RPL23
			SUCA_HUMAN Succinyl-CoA ligase [ADP/GDP-forming] subunit alpha, mitochondrial	SUCLG1
			SUCB2_HUMAN Succinyl-CoA ligase [GDP-forming] subunit beta, mitochondrial	SUCLG2
			ABCA1_HUMAN ATP-binding cassette sub-family A member 1	ABCA1
			S100Z_HUMAN Protein S100-Z	S100Z
			GCSP_HUMAN Glycine dehydrogenase (decarboxylating), mitochondrial	GLDC
			SYTC2_HUMAN Probable threonine--tRNA ligase 2, cytoplasmic	TARSL2
			RM20_HUMAN 39S ribosomal protein L20, mitochondrial	MRPL20
			DHTK1_HUMAN Probable 2-oxoglutarate dehydrogenase E1 component DHKTD1, mitochondrial	DHTKD1
			CBPA1_HUMAN Carboxypeptidase A1	CPA1
			ZPLD1_HUMAN Zona pellucida-like domain-containing protein 1	ZPLD1
			PCKGC_HUMAN Phosphoenolpyruvate carboxykinase, cytosolic [GTP]	PCK1
			PRDX5_HUMAN Peroxiredoxin-5, mitochondrial	PRDX5
			EFTU_HUMAN Elongation factor Tu, mitochondrial	TUFM
			DPP10_HUMAN Inactive dipeptidyl peptidase 10	DPP10
			ST1A1_HUMAN Sulfotransferase 1A1	SULT1A1
			ST1B1_HUMAN Sulfotransferase family cytosolic 1B member 1	SULT1B1
			RM02_HUMAN 39S ribosomal protein L2, mitochondrial	MRPL2
			ODO2_HUMAN Dihydrolipoyllysine-residue succinyltransferase component of 2-oxoglutarate dehydrogenase complex, mitochondrial	DLST
			DMBT1_HUMAN Deleted in malignant brain tumors 1 protein	DMBT1
			CLPP_HUMAN ATP-dependent Clp protease proteolytic subunit, mitochondrial	CLPP
			RIR1_HUMAN Ribonucleoside-diphosphate reductase large subunit	RRM1
			ATP6_HUMAN ATP synthase subunit a	MT-ATP6
			GKN1_HUMAN Gastrokine-1	GKN1
			RT12_HUMAN 28S ribosomal protein S12, mitochondrial	MRPS12

## Sheet: GO analysis
ENRICHMENT TAIL UP-REGULATED in Experimental
Category	Term	Count	%	PValue	Genes	List Total	Pop Hits	Pop Total	Fold Enrichment	Bonferroni	Benjamini	FDR
GOTERM_CC_FAT	GO:0030016~myofibril	16	10	5.32542e-14	P20929, Q8IUG5, Q8WZ42, Q00872, Q9NPC6, P02585, Q15327, P12883, P35609, P52179, O15061, Q86TC9, Q9UKX2, P11055, P11532, P21817	116	111	12782	15.8832	1.28964e-11	1.28964e-11	6.88782e-11
GOTERM_CC_FAT	GO:0043292~contractile fiber	16	10	1.96366e-13	P20929, Q8IUG5, Q8WZ42, Q00872, Q9NPC6, P02585, Q15327, P12883, P35609, P52179, O15061, Q86TC9, Q9UKX2, P11055, P11532, P21817	116	121	12782	14.5705	4.75284e-11	2.37642e-11	2.5383e-10
GOTERM_MF_FAT	GO:0008307~structural constituent of muscle	12	7.5	2.17287e-13	O15061, P20929, Q9UKX2, Q08043, Q8WZ42, Q00872, P54296, P12883, P11532, P35609, Q14324, P52179	131	42	12983	28.3162	7.47411e-11	7.47411e-11	2.96396e-10
GOTERM_CC_FAT	GO:0044449~contractile fiber part	15	9.375	1.32259e-12	P20929, Q8IUG5, Q8WZ42, Q9NPC6, P02585, Q15327, P12883, P35609, P52179, O15061, Q86TC9, Q9UKX2, P11055, P11532, P21817	116	113	12782	14.6269	3.20071e-10	1.0669e-10	1.7094e-09
GOTERM_CC_FAT	GO:0030017~sarcomere	14	8.75	3.59041e-12	P20929, Q8IUG5, Q8WZ42, Q9NPC6, P02585, Q15327, P12883, P35609, P52179, Q86TC9, Q9UKX2, P11055, P11532, P21817	116	98	12782	15.7414	8.68892e-10	2.17223e-10	4.64048e-09
GOTERM_BP_FAT	GO:0006936~muscle contraction	15	9.375	5.1958e-11	Q13061, Q8WZ42, P54296, Q00872, P02585, P12883, P35609, Q14324, P52179, Q9UKX2, P10253, Q15413, P15259, P11055, P21817	118	153	13528	11.2396	6.63504e-08	6.63504e-08	8.46488e-08
GOTERM_BP_FAT	GO:0003012~muscle system process	15	9.375	1.82811e-10	Q13061, Q8WZ42, P54296, Q00872, P02585, P12883, P35609, Q14324, P52179, Q9UKX2, P10253, Q15413, P15259, P11055, P21817	118	168	13528	10.2361	2.3345e-07	1.16725e-07	2.97832e-07
GOTERM_BP_FAT	GO:0006941~striated muscle contraction	9	5.625	4.87731e-09	Q9UKX2, P10253, Q8WZ42, Q15413, P02585, P15259, P11055, P12883, P52179	118	46	13528	22.4304	6.2283e-06	2.0761e-06	7.946e-06
GOTERM_CC_FAT	GO:0032982~myosin filament	7	4.375	1.14709e-08	Q9UKX2, Q00872, P54296, P11055, P12883, Q14324, P52179	116	19	12782	40.5962	2.77595e-06	5.5519e-07	1.48255e-05
GOTERM_CC_FAT	GO:0015629~actin cytoskeleton	15	9.375	1.27243e-07	P20929, Q08043, Q8IUG5, Q8WZ42, P54296, Q00872, P02585, Q9NPC6, P12883, P11277, P35609, Q14324, P52179, Q9UKX2, P11055	116	269	12782	6.1444	3.07922e-05	5.13211e-06	0.000164454
GOTERM_MF_FAT	GO:0003779~actin binding	17	10.625	1.57746e-07	P20929, Q08043, Q8IUG5, Q8WZ42, Q00872, P02585, Q86VF7, P12883, P11277, Q9UH77, P35609, Q14324, Q86TC9, Q9UKX2, P11055, P46821, P11532	131	326	12983	5.16815	5.4263e-05	2.71319e-05	0.00021519
GOTERM_MF_FAT	GO:0008092~cytoskeletal protein binding	20	12.5	6.11819e-07	P20929, Q08043, P15291, Q8IUG5, Q8WZ42, Q00872, P02585, P07384, Q86VF7, P12883, P11277, Q9UH77, P35609, Q14324, O15061, Q86TC9, Q9UKX2, P11055, P46821, P11532	131	504	12983	3.93281	0.000210444	7.01528e-05	0.000834617
GOTERM_CC_FAT	GO:0044430~cytoskeletal part	26	16.25	8.97515e-07	P20929, Q8IUG5, Q8WZ42, Q5VU43, P54296, Q00872, P02585, Q9C099, P35609, Q14324, P30042, Q9Y283, Q08043, P07197, O76070, Q96JB1, P12883, P11277, P52179, Q9NZU7, O15061, Q9UKX2, Q8IVF4, P11055, Q8TE73, P46821	116	952	12782	3.00938	0.000217175	3.10279e-05	0.00115998
GOTERM_MF_FAT	GO:0005198~structural molecule activity	22	13.75	1.21805e-06	P07320, P20929, Q08043, P07197, Q8WZ42, P54296, Q00872, P12883, P11277, Q9UH77, P35609, Q14324, P52179, P43320, O15061, Q9UKX2, P30301, P53674, P07316, P11532, P46821, P39023	131	634	12983	3.43904	0.00041892	0.000104747	0.0016616
GOTERM_CC_FAT	GO:0016459~myosin complex	8	5	1.797e-06	Q9UKX2, Q8IUG5, Q00872, P54296, P11055, P12883, Q14324, P52179	116	65	12782	13.5618	0.00043478	5.43579e-05	0.0023225
GOTERM_CC_FAT	GO:0000267~cell fraction	26	16.25	9.06554e-06	Q16696, P30505, Q7Z449, Q9NY46, Q8IYJ3, P11509, Q9TNN7, P30301, Q08257, Q96GR2, P01100, P35498, P07320, P30685, P43005, P13584, P07384, Q8N9I0, O15061, O60706, P08237, P15259, P15144, P46821, P11532, Q86Y07, P21817, P22748	116	1083	12782	2.64537	0.00219147	0.000243734	0.0117161
GOTERM_CC_FAT	GO:0005856~cytoskeleton	30	18.75	9.37018e-06	P20929, Q8IUG5, Q8WZ42, Q5VU43, P54296, Q00872, Q9NPC6, P02585, Q9C099, P35609, Q14324, P30042, O94851, Q08043, Q9Y283, P07197, O76070, P12883, Q96JB1, P11277, Q9UH77, P52179, Q9NZU7, O15061, Q9UKX2, Q8IVF4, P11055, P11532, Q8TE73, P46821	116	1381	12782	2.39369	0.00226502	0.000226734	0.0121098
GOTERM_CC_FAT	GO:0031674~I band	7	4.375	9.41713e-06	P20929, Q8WZ42, Q9NPC6, Q15327, P11532, P21817, P35609	116	55	12782	14.0241	0.00227636	0.000207156	0.0121705
GOTERM_MF_FAT	GO:0005212~structural constituent of eye lens	5	3.125	2.06479e-05	P07320, P30301, P53674, P07316, P43320	131	17	12983	29.1491	0.00707778	0.00141958	0.0281634
GOTERM_CC_FAT	GO:0005863~striated muscle thick filament	4	2.5	3.84472e-05	Q9UKX2, P11055, P12883, P52179	116	8	12782	55.0948	0.00926125	0.000775066	0.0496796
ENRICHMENT TAIL UP-REGULATED in control
Category	Term	Count	%	PValue	Genes	List Total	Pop Hits	Pop Total	Fold Enrichment	Bonferroni	Benjamini	FDR
GOTERM_CC_FAT	GO:0005739~mitochondrion	107	31.4706	2.91391e-47	P53597, P82675, P54819, Q86U28, Q16134, Q96Q11, P47985, P19404, Q9HAV7, P49411, P13995, Q9H1K1, P00156, Q9NSE4, Q16740, O00217, Q9BYC9, Q9NZJ6, Q9Y237, Q8IVH4, Q9BUT1, P22033, P00846, Q96CM8, Q16836, Q9HBH1, P31040, P30044, Q8TCS8, P30048, P00403, Q02127, P82912, P03886, P23378, P48728, Q92506, P00480, P06576, O75251, O75390, P03891, O75306, O14561, P45954, Q16775, P43897, Q96I99, P05181, P36957,…	258	1087	12782	4.87678	8.15896e-45	8.15896e-45	3.85288e-44
GOTERM_CC_FAT	GO:0044429~mitochondrial part	72	21.1765	5.24311e-36	O14561, P53597, P45954, Q16775, P54819, Q96I99, P36957, Q16134, P36542, Q13423, P47985, P19404, Q9Y4W6, Q6ZT89, Q9Y6N1, Q9HA77, Q9HAV7, P49411, P00414, P00156, Q9NSE4, Q16740, O00217, Q02218, Q9BYC9, P38646, Q6PI48, Q9NZJ6, Q9Y237, P10809, P04179, P28331, P00846, Q9Y3B7, P22033, Q16836, P09001, Q9UIJ7, O75027, O15235, Q9BYD1, P03905, P00505, P36776, O95571, P05091, Q9UG63, P31040, P05165, Q8TCS8,…	258	595	12782	5.99508	1.46807e-33	7.34036e-34	6.93263e-33
GOTERM_CC_FAT	GO:0031980~mitochondrial lumen	45	13.2353	4.30665e-31	O14561, Q9UIJ7, P53597, O15235, Q9BYD1, P00505, P36776, O95571, P05091, P45954, P05165, Q16775, P05166, O76031, Q96I99, P36957, P36542, P82912, Q9HA77, Q9Y2Z4, Q9HAV7, P49411, P31327, Q9NSE4, P34897, Q16740, Q02218, Q9BYC9, P38646, Q9ULD0, Q6PI48, Q92506, P00480, Q9NZJ6, P06576, Q9Y237, P10809, P04179, Q9Y3B7, P22033, P25705, Q9Y3D3, O75390, Q16836, P09001	258	227	12782	9.82123	1.20586e-28	4.01954e-29	5.6944e-28
GOTERM_CC_FAT	GO:0005759~mitochondrial matrix	45	13.2353	4.30665e-31	O14561, Q9UIJ7, P53597, O15235, Q9BYD1, P00505, P36776, O95571, P05091, P45954, P05165, Q16775, P05166, O76031, Q96I99, P36957, P36542, P82912, Q9HA77, Q9Y2Z4, Q9HAV7, P49411, P31327, Q9NSE4, P34897, Q16740, Q02218, Q9BYC9, P38646, Q9ULD0, Q6PI48, Q92506, P00480, Q9NZJ6, P06576, Q9Y237, P10809, P04179, Q9Y3B7, P22033, P25705, Q9Y3D3, O75390, Q16836, P09001	258	227	12782	9.82123	1.20586e-28	4.01954e-29	5.6944e-28
GOTERM_MF_FAT	GO:0048037~cofactor binding	43	12.6471	3.45752e-25	O14561, P04406, P00505, O60547, P30793, P45954, P31040, P17735, P20132, P32929, Q16134, P36957, Q08426, O95455, Q13423, P00374, P24298, P19404, O75521, P40925, Q9Y617, P49821, P47989, P23378, P49326, P34897, Q8N465, Q02218, P07108, Q6JQN1, Q9ULD0, Q9Y2S2, Q53FA7, Q9BUT1, P04818, Q8TD30, P15259, O75251, Q16836, Q96HY7, Q9UJ83, O75306, A1L0T0	292	249	12983	7.67823	2.30271e-22	2.30271e-22	5.17939e-22
GOTERM_BP_FAT	GO:0055114~oxidation reduction	57	16.7647	6.04078e-21	O14561, P04406, O75452, P12268, P45954, O94788, P05181, Q16134, Q08426, P32119, Q13423, P47985, O14756, P19404, P40925, P47989, P13995, P00414, P00156, O00217, Q02218, Q6JQN1, P23921, Q53FA7, P04179, Q8NBK3, Q9BUT1, P28331, P00846, Q16836, P04798, P03905, P05091, P31040, P30044, P30048, P00403, Q02127, P00374, P00395, P49821, P03886, P23378, P21912, P49326, P03915, Q8N465, P07203, Q9ULD0, Q92506,…	278	639	13528	4.34073	1.04566e-17	1.04566e-17	1.02108e-17
GOTERM_BP_FAT	GO:0006091~generation of precursor metabolites and energy	41	12.0588	6.99957e-21	Q16864, O14561, P04406, P53597, P03905, P31040, Q96I99, P09104, P00403, P36542, Q16134, P36957, Q13423, P47985, P19404, P40925, P00395, P49821, P03886, P00414, P21912, P31327, P00156, P03915, P35558, Q02218, O00217, Q9ULD0, P06576, P35754, P04179, P28331, P00846, P25705, P15259, O75390, P03891, O75251, Q96HY7, Q9P2R7, O75306, Q99757	278	313	13528	6.37424	1.21162e-17	6.05812e-18	1.18315e-17
GOTERM_BP_FAT	GO:0045333~cellular respiration	25	7.35294	9.37899e-20	O14561, P53597, P03905, P31040, Q96I99, P00403, P36957, Q13423, P19404, P40925, P49821, P03886, P00395, P21912, P00414, P00156, P03915, O00217, P04179, P00846, P28331, O75251, P03891, O75390, Q9P2R7, O75306	278	97	13528	12.5417	1.6235e-16	5.41168e-17	1.58534e-16
GOTERM_CC_FAT	GO:0005743~mitochondrial inner membrane	38	11.1765	7.15797e-19	O14561, P53597, O75027, P03905, P00505, P31040, P54819, O76031, P00403, P36542, Q16134, Q13423, Q02127, P47985, P19404, Q9Y6N1, Q6ZT89, Q9Y4W6, P00395, P49821, P03886, P00414, P21912, P00156, P31327, P34897, P03915, O00217, P00480, P06576, P10809, P04179, P28331, P00846, P25705, P03891, Q16836, O75251, O75306	258	306	12782	6.15235	2.00423e-16	5.01058e-17	9.46452e-16
GOTERM_CC_FAT	GO:0019866~organelle inner membrane	38	11.1765	8.18669e-18	O14561, P53597, O75027, P03905, P00505, P31040, P54819, O76031, P00403, P36542, Q16134, Q13423, Q02127, P47985, P19404, Q9Y6N1, Q6ZT89, Q9Y4W6, P00395, P49821, P03886, P00414, P21912, P00156, P31327, P34897, P03915, O00217, P00480, P06576, P10809, P04179, P28331, P00846, P25705, P03891, Q16836, O75251, O75306	258	329	12782	5.72225	2.29227e-15	4.58455e-16	1.08247e-14
GOTERM_BP_FAT	GO:0015980~energy derivation by oxidation of organic compounds	27	7.94118	1.19966e-17	O14561, P53597, P03905, P31040, Q96I99, P00403, P36957, Q13423, P19404, P40925, P49821, P03886, P00395, P21912, P00414, P31327, P00156, P35558, P03915, O00217, P04179, P28331, P00846, O75251, P03891, O75390, Q9P2R7, O75306	278	144	13528	9.1241	2.07661e-14	5.19152e-15	2.0278e-14
GOTERM_CC_FAT	GO:0005740~mitochondrial envelope	42	12.3529	1.81018e-17	O14561, P53597, O75027, P03905, P00505, Q9UG63, P31040, P54819, Q8TCS8, O76031, P00403, P36542, Q16134, Q13423, Q02127, P47985, P19404, Q9Y6N1, Q6ZT89, Q9Y4W6, P00395, P49821, P03886, P00414, P21912, P00156, P31327, P34897, P03915, Q02218, O00217, Q92506, P00480, P06576, P10809, P04179, P28331, P00846, P25705, P03891, Q16836, O75251, O75306	258	419	12782	4.96609	5.0685e-15	8.4475e-16	2.39348e-14
GOTERM_MF_FAT	GO:0050662~coenzyme binding	30	8.82353	4.91414e-17	P04406, O60547, P30793, P45954, P31040, Q16134, P36957, Q08426, O95455, Q13423, P00374, P19404, O75521, P40925, P49821, P47989, P49326, Q8N465, Q02218, P07108, Q9ULD0, Q6JQN1, Q9Y2S2, Q53FA7, Q9BUT1, Q16836, Q96HY7, Q9UJ83, O75306, A1L0T0	292	181	12983	7.36945	3.27282e-14	1.63641e-14	7.36143e-14
GOTERM_CC_FAT	GO:0031966~mitochondrial membrane	39	11.4706	6.02494e-16	O14561, P53597, O75027, P03905, P00505, P31040, P54819, O76031, P00403, P36542, Q16134, Q13423, Q02127, P47985, P19404, Q9Y6N1, Q6ZT89, Q9Y4W6, P00395, P49821, P03886, P00414, P21912, P00156, P31327, P34897, P03915, Q02218, O00217, P00480, P06576, P10809, P04179, P28331, P00846, P25705, P03891, Q16836, O75251, O75306	258	394	12782	4.90397	1.55431e-13	2.22045e-14	7.32747e-13
GOTERM_BP_FAT	GO:0044271~nitrogen compound biosynthetic process	35	10.2941	3.85304e-15	Q16864, P17812, Q9UIJ7, P31153, P30520, P12268, P07741, P00505, P04424, P30793, O15382, P22102, P27708, P32929, P36542, Q5TDP6, P00374, Q02127, Q9NQX3, P06132, Q9Y617, P00966, Q13232, P00414, P31327, P31939, Q99707, O43252, P00480, P06576, P23921, P04818, P00846, P25705, Q9P2R7, Q8N142	278	325	13528	5.24051	6.72629e-12	1.34526e-12	6.57252e-12
GOTERM_BP_FAT	GO:0022904~respiratory electron transport chain	18	5.29412	6.94507e-15	P19404, O14561, P03886, P49821, P00395, P21912, P00414, P00156, P03915, P03905, O00217, P31040, P04179, P28331, P00846, P00403, P03891, O75251, O75306	278	64	13528	13.6862	1.21073e-11	2.01783e-12	1.18239e-11
GOTERM_BP_FAT	GO:0022900~electron transport chain	22	6.47059	1.25752e-14	P19404, P47985, O14561, P00395, P03886, P49821, P00414, P21912, P00156, P03915, P03905, O00217, P31040, P35754, P04179, P28331, P00846, P00403, Q16134, O75251, P03891, O75306, Q99757	278	114	13528	9.39089	2.17163e-11	3.1023e-12	2.12053e-11
GOTERM_MF_FAT	GO:0000166~nucleotide binding	103	30.2941	1.31353e-13	P04406, Q9NWZ5, P36406, P31153, P53597, P07741, Q8TB37, P30793, P54819, Q6ZN66, Q96PP9, Q16134, Q9UQE7, Q2M3G0, Q96Q11, P19404, Q9NQX3, Q9NR19, Q9NUQ8, Q9HAV7, P47989, P49411, Q9NSE4, Q16740, Q01844, Q6JQN1, P23921, Q9Y2S2, Q8IVH4, Q9BUT1, Q96CM8, Q86UK0, Q16539, Q86WA8, P31040, Q9BYZ6, P22102, Q8NHV1, O95544, Q9UHL0, Q13232, Q9UFH2, P49326, Q9BUQ8, Q86UQ4, O43252, P06576, Q9UKX2, O95347, O75306,…	292	2245	12983	2.03992	8.7472e-11	2.91573e-11	1.96743e-10
GOTERM_CC_FAT	GO:0031967~organelle envelope	45	13.2353	1.72777e-13	O14561, P14373, P53597, O75027, P03905, P00505, Q8NFH4, Q9UG63, P31040, P54819, Q8TCS8, O76031, P00403, P36542, Q16134, Q13423, Q02127, P47985, P19404, Q9Y4W6, Q9Y6N1, Q6ZT89, P00395, P03886, P49821, P00414, P21912, P00156, P31327, P34897, P03915, Q02218, O00217, Q9NUU7, Q92506, P00480, P06576, P10809, P04179, P28331, P00846, P25705, P03891, Q16836, O75251, O75306	258	620	12782	3.59584	4.83702e-11	6.04627e-12	2.28417e-10
GOTERM_CC_FAT	GO:0031975~envelope	45	13.2353	1.95766e-13	O14561, P14373, P53597, O75027, P03905, P00505, Q8NFH4, Q9UG63, P31040, P54819, Q8TCS8, O76031, P00403, P36542, Q16134, Q13423, Q02127, P47985, P19404, Q9Y4W6, Q9Y6N1, Q6ZT89, P00395, P03886, P49821, P00414, P21912, P00156, P31327, P34897, P03915, Q02218, O00217, Q9NUU7, Q92506, P00480, P06576, P10809, P04179, P28331, P00846, P25705, P03891, Q16836, O75251, O75306	258	622	12782	3.58427	5.4805e-11	6.08946e-12	2.58804e-10
GOTERM_BP_FAT	GO:0051186~cofactor metabolic process	26	7.64706	2.11715e-13	P04798, P53597, P30793, P31040, Q16775, Q96I99, O95544, Q86U28, P32929, P36957, Q13423, Q9NQX3, P06132, P40925, P13995, Q9H1K1, P21912, Q04760, Q9NWU1, Q99707, P07203, Q9NZJ6, Q53FA7, P04179, O75390, Q9P2R7	278	195	13528	6.48825	3.66487e-10	4.58108e-11	3.57869e-10
GOTERM_BP_FAT	GO:0006119~oxidative phosphorylation	19	5.58824	1.09227e-12	Q16864, P19404, O14561, P03886, P49821, P00395, P00414, P00156, P03915, P03905, O00217, P06576, P28331, P00846, P25705, P00403, O75251, P03891, P36542, O75306	278	98	13528	9.43444	1.89066e-09	2.10074e-10	1.84622e-09
GOTERM_CC_FAT	GO:0070469~respiratory chain	17	5	1.32721e-12	P19404, P47985, O14561, P03886, P49821, P00395, P00156, P03915, P03905, O00217, P31040, P28331, P00403, P03891, O75251, O75306, Q13423	258	75	12782	11.2297	3.71605e-10	3.71605e-11	1.75482e-09
GOTERM_BP_FAT	GO:0042773~ATP synthesis coupled electron transport	15	4.41176	4.41416e-12	P19404, O14561, P03886, P49821, P00395, P00414, P00156, P03915, P03905, O00217, P28331, P00846, P00403, P03891, O75251, O75306	278	56	13528	13.0344	7.64087e-09	7.64087e-10	7.46128e-09
GOTERM_BP_FAT	GO:0042775~mitochondrial ATP synthesis coupled electron transport	15	4.41176	4.41416e-12	P19404, O14561, P03886, P49821, P00395, P00414, P00156, P03915, P03905, O00217, P28331, P00846, P00403, P03891, O75251, O75306	278	56	13528	13.0344	7.64087e-09	7.64087e-10	7.46128e-09
GOTERM_BP_FAT	GO:0006732~coenzyme metabolic process	22	6.47059	5.03577e-12	Q9NQX3, P40925, P13995, P21912, P53597, Q9NWU1, Q04760, Q99707, P07203, P30793, P31040, Q9NZJ6, Q16775, Q53FA7, P04179, Q96I99, O95544, P32929, P36957, O75390, Q9P2R7, Q13423	278	153	13528	6.99713	8.71688e-09	7.92444e-10	8.512e-09
GOTERM_CC_FAT	GO:0044455~mitochondrial membrane part	20	5.88235	6.01738e-12	P19404, P47985, O14561, P03886, P49821, P00414, P00156, P03915, P03905, O00217, P31040, P06576, P28331, P00846, P25705, Q16134, P03891, P36542, O75251, O75306, Q13423	258	125	12782	7.92682	1.68487e-09	1.5317e-10	7.95644e-09
GOTERM_CC_FAT	GO:0005746~mitochondrial respiratory chain	15	4.41176	2.42145e-11	P19404, P47985, O14561, P03886, P49821, P00156, P03915, P03905, O00217, P31040, P28331, P03891, O75251, O75306, Q13423	258	64	12782	11.6116	6.78003e-09	5.65003e-10	3.20172e-08
GOTERM_MF_FAT	GO:0009055~electron carrier activity	26	7.64706	2.60003e-11	P04798, O75452, P05091, P45954, P31040, P00403, P05181, Q16134, Q13423, O14756, P19404, P47985, Q9Y6N1, P00395, P47989, P23378, P21912, P00156, P49326, O00217, Q6JQN1, Q12797, P35754, P28331, O75306, Q99757	292	221	12983	5.23086	1.73162e-08	4.32905e-09	3.89487e-08
GOTERM_MF_FAT	GO:0017076~purine nucleotide binding	86	25.2941	1.37965e-10	P17812, Q9NWZ5, P36406, P31153, P78363, P53597, P07741, Q8TB37, P30793, P45954, Q16774, A2RTX5, P54819, Q86TM3, Q6ZN66, Q96PP9, Q96I99, Q9UQE7, Q16134, Q2M3G0, Q96Q11, Q9NR19, Q9Y285, Q9Y4W6, Q9HA77, Q9NUQ8, Q9HAV7, P47989, P49411, Q9NSE4, Q8N442, Q16740, Q9NUU7, Q6JQN1, P38646, Q6PI48, P23921, Q8IVH4, P10809, Q96CM8, Q86UK0, Q16539, Q9Y450, Q9P2R7, Q8N142, Q9UIJ7, O75027, Q86WA8, Q9UQB9, P30520,…	292	1918	12983	1.99362	9.1885e-08	1.8377e-08	2.06673e-07
GOTERM_MF_FAT	GO:0016655~oxidoreductase activity, acting on NADH or NADPH, quinone or similar compound as acceptor	13	3.82353	5.64528e-10	P19404, O14561, P03886, P49821, P78417, P03915, P03905, O00217, Q53FA7, P28331, P03891, O75251, O75306	292	49	12983	11.7961	3.75976e-07	6.26626e-08	8.45668e-07
GOTERM_MF_FAT	GO:0019842~vitamin binding	19	5.58824	6.44905e-10	O14561, Q9Y617, P23378, P34897, P00505, Q02218, Q99707, Q9ULD0, P17735, P05165, P20132, O94788, Q8TD30, P22033, P32929, Q96HY7, Q9UJ83, P24298, A1L0T0	292	130	12983	6.49834	4.29506e-07	6.13581e-08	9.66073e-07
GOTERM_MF_FAT	GO:0051540~metal cluster binding	13	3.82353	7.28082e-10	P19404, P47985, P49821, P47989, P21912, Q9H1K1, O00217, Q96SZ6, P28331, Q86U28, O75251, Q16134, O75306	292	50	12983	11.5602	4.84903e-07	6.06128e-08	1.09067e-06
GOTERM_MF_FAT	GO:0051536~iron-sulfur cluster binding	13	3.82353	7.28082e-10	P19404, P47985, P49821, P47989, P21912, Q9H1K1, O00217, Q96SZ6, P28331, Q86U28, O75251, Q16134, O75306	292	50	12983	11.5602	4.84903e-07	6.06128e-08	1.09067e-06
GOTERM_MF_FAT	GO:0001882~nucleoside binding	74	21.7647	1.75732e-09	P17812, Q9NWZ5, P36406, P78363, P53597, P31153, P07741, Q8TB37, P45954, Q9NW08, Q16774, A2RTX5, P54819, Q86TM3, Q96I99, Q9UQE7, Q16134, Q2M3G0, Q96Q11, Q9NR19, Q9Y285, Q9Y4W6, Q9HA77, Q9NUQ8, Q9HAV7, P47989, Q9NSE4, Q16740, Q9NUU7, Q6JQN1, P38646, Q6PI48, P23921, Q8IVH4, P10809, Q86UK0, Q96CM8, Q16539, Q9P2R7, Q9UIJ7, O75027, Q86WA8, Q9UQB9, P36776, Q03518, Q9UG63, P31040, Q9H0R6, P05165, O95477,…	292	1612	12983	2.04107	1.17037e-06	1.30041e-07	2.63248e-06
GOTERM_MF_FAT	GO:0001883~purine nucleoside binding	73	21.4706	3.19556e-09	P17812, Q9NWZ5, P36406, P78363, P53597, P31153, P07741, Q8TB37, P45954, Q16774, A2RTX5, P54819, Q86TM3, Q96I99, Q9UQE7, Q16134, Q2M3G0, Q96Q11, Q9NR19, Q9Y285, Q9Y4W6, Q9HA77, Q9NUQ8, Q9HAV7, P47989, Q9NSE4, Q16740, Q9NUU7, Q6JQN1, P38646, Q6PI48, P23921, Q8IVH4, P10809, Q86UK0, Q96CM8, Q16539, Q9P2R7, Q9UIJ7, O75027, Q86WA8, Q9UQB9, P36776, Q03518, Q9UG63, P31040, Q9H0R6, P05165, O95477, P22102,…	292	1601	12983	2.02733	2.12824e-06	2.12824e-07	4.78697e-06
GOTERM_MF_FAT	GO:0016651~oxidoreductase activity, acting on NADH or NADPH	15	4.41176	3.90677e-09	P19404, O14561, P03886, P49821, P78417, P03915, P03905, O00217, Q53FA7, P30048, P28331, P03891, O75251, O75306, Q13423	292	83	12983	8.03536	2.60191e-06	2.36537e-07	5.85238e-06
GOTERM_CC_FAT	GO:0031974~membrane-enclosed lumen	74	21.7647	4.88178e-09	O14561, O96020, P14373, P53597, P45954, Q16775, P54819, Q96I99, P62829, Q1ED39, Q9UQE7, P36957, P36542, Q9NR19, O75521, Q9HA77, Q86WX3, Q9HAV7, P49411, Q96T58, Q9NSE4, Q16740, Q02218, Q9BYC9, O60885, P38646, P24928, Q6PI48, Q9NZJ6, Q9Y237, Q9H0H0, P26447, P10809, P04179, Q8NBK3, P28331, Q9Y3B7, P22033, Q16539, Q16836, P09001, Q9UIJ7, Q92905, Q86WA8, O15235, Q9BYD1, P00505, P36776, O95571, O15047,…	258	1856	12782	1.9753	1.3669e-06	1.05146e-07	6.45487e-06
GOTERM_CC_FAT	GO:0005747~mitochondrial respiratory chain complex I	11	3.23529	7.57579e-09	P19404, O14561, P49821, P03886, P28331, P03915, P03905, O00217, P03891, O75251, O75306	258	42	12782	12.9755	2.12122e-06	1.51516e-07	1.0017e-05
GOTERM_CC_FAT	GO:0030964~NADH dehydrogenase complex	11	3.23529	7.57579e-09	P19404, O14561, P49821, P03886, P28331, P03915, P03905, O00217, P03891, O75251, O75306	258	42	12782	12.9755	2.12122e-06	1.51516e-07	1.0017e-05
GOTERM_CC_FAT	GO:0045271~respiratory chain complex I	11	3.23529	7.57579e-09	P19404, O14561, P49821, P03886, P28331, P03915, P03905, O00217, P03891, O75251, O75306	258	42	12782	12.9755	2.12122e-06	1.51516e-07	1.0017e-05
GOTERM_BP_FAT	GO:0009259~ribonucleotide metabolic process	18	5.29412	8.27011e-09	P17812, Q16864, Q9UIJ7, Q13232, P00414, P30520, P12268, P36776, P31939, P30793, P06576, P22102, P28331, P00846, O95544, P25705, P36542, Q8N142, Q02127	278	147	13528	5.9586	1.43155e-05	1.19296e-06	1.39791e-05
GOTERM_BP_FAT	GO:0006120~mitochondrial electron transport, NADH to ubiquinone	11	3.23529	9.09535e-09	P19404, O14561, P49821, P03886, P28331, P03915, P03905, O00217, P03891, O75251, O75306	278	42	13528	12.7448	1.57439e-05	1.21108e-06	1.5374e-05
GOTERM_BP_FAT	GO:0046356~acetyl-CoA catabolic process	9	2.64706	1.04938e-08	P31040, P40925, P21912, P53597, Q96I99, P36957, O75390, Q9P2R7, Q13423	278	23	13528	19.0416	1.81645e-05	1.29748e-06	1.77377e-05
GOTERM_BP_FAT	GO:0006099~tricarboxylic acid cycle	9	2.64706	1.04938e-08	P31040, P40925, P21912, P53597, Q96I99, P36957, O75390, Q9P2R7, Q13423	278	23	13528	19.0416	1.81645e-05	1.29748e-06	1.77377e-05
GOTERM_CC_FAT	GO:0070013~intracellular organelle lumen	71	20.8824	1.13376e-08	O14561, O96020, P14373, P53597, P45954, Q16775, Q96I99, P62829, Q1ED39, Q9UQE7, P36957, P36542, Q9NR19, O75521, Q9HA77, Q86WX3, Q9HAV7, P49411, Q96T58, Q9NSE4, Q16740, Q02218, Q9BYC9, O60885, P38646, P24928, Q6PI48, Q9NZJ6, Q9Y237, Q9H0H0, P26447, P10809, P04179, Q8NBK3, Q9Y3B7, P22033, Q16539, Q16836, P09001, Q9UIJ7, Q92905, Q86WA8, O15235, Q9BYD1, P00505, P36776, O95571, O15047, P05091, P05165,…	258	1779	12782	1.97725	3.17452e-06	2.11635e-07	1.4991e-05
GOTERM_BP_FAT	GO:0034654~nucleobase, nucleoside, nucleotide and nucleic acid biosynthetic process	20	5.88235	1.59105e-08	P17812, Q16864, Q9UIJ7, Q13232, P00414, P30520, P07741, P12268, P31939, O43252, P06576, P23921, P22102, P27708, P04818, P00846, P25705, P36542, Q8N142, Q02127, P00374	278	193	13528	5.04268	2.75408e-05	1.83607e-06	2.68938e-05
GOTERM_BP_FAT	GO:0034404~nucleobase, nucleoside and nucleotide biosynthetic process	20	5.88235	1.59105e-08	P17812, Q16864, Q9UIJ7, Q13232, P00414, P30520, P07741, P12268, P31939, O43252, P06576, P23921, P22102, P27708, P04818, P00846, P25705, P36542, Q8N142, Q02127, P00374	278	193	13528	5.04268	2.75408e-05	1.83607e-06	2.68938e-05
GOTERM_MF_FAT	GO:0032553~ribonucleotide binding	78	22.9412	1.74228e-08	P17812, Q9NWZ5, P36406, P78363, P53597, P31153, P07741, Q8TB37, P30793, Q16774, A2RTX5, P54819, Q86TM3, Q6ZN66, Q96PP9, Q96I99, Q9UQE7, Q2M3G0, Q96Q11, Q9NR19, Q9Y285, Q9Y4W6, Q9HA77, Q9NUQ8, P49411, Q9NSE4, Q8N442, Q16740, Q9NUU7, P38646, Q6PI48, P23921, Q8IVH4, P10809, Q96CM8, Q86UK0, Q16539, Q9Y450, Q9P2R7, Q8N142, Q9UIJ7, O75027, Q86WA8, Q9UQB9, P30520, P36776, Q03518, Q9UG63, Q9BYZ6, Q9H0R6,…	292	1836	12983	1.88892	1.16035e-05	9.66966e-07	2.60995e-05
GOTERM_MF_FAT	GO:0032555~purine ribonucleotide binding	78	22.9412	1.74228e-08	P17812, Q9NWZ5, P36406, P78363, P53597, P31153, P07741, Q8TB37, P30793, Q16774, A2RTX5, P54819, Q86TM3, Q6ZN66, Q96PP9, Q96I99, Q9UQE7, Q2M3G0, Q96Q11, Q9NR19, Q9Y285, Q9Y4W6, Q9HA77, Q9NUQ8, P49411, Q9NSE4, Q8N442, Q16740, Q9NUU7, P38646, Q6PI48, P23921, Q8IVH4, P10809, Q96CM8, Q86UK0, Q16539, Q9Y450, Q9P2R7, Q8N142, Q9UIJ7, O75027, Q86WA8, Q9UQB9, P30520, P36776, Q03518, Q9UG63, Q9BYZ6, Q9H0R6,…	292	1836	12983	1.88892	1.16035e-05	9.66966e-07	2.60995e-05
GOTERM_BP_FAT	GO:0006412~translation	26	7.64706	1.94056e-08	Q9Y2R9, Q92905, O15235, Q9BYD1, Q9H074, P82675, Q5T653, Q9H0R6, A2RTX5, P43897, P62829, P82912, Q9Y285, Q9HA77, Q9Y2Z4, P49411, Q96RP9, Q9NSE4, Q9BYC9, Q6PI48, P46199, Q9Y3B7, Q9Y3D3, Q9Y450, P09001, Q9HBH1	278	331	13528	3.82238	3.35905e-05	2.09944e-06	3.28015e-05
GOTERM_MF_FAT	GO:0030554~adenyl nucleotide binding	70	20.5882	2.33196e-08	P17812, Q9NWZ5, P78363, P31153, P07741, Q8TB37, P45954, Q16774, A2RTX5, P54819, Q86TM3, Q96I99, Q9UQE7, Q16134, Q2M3G0, Q96Q11, Q9NR19, Q9Y285, Q9Y4W6, Q9HA77, Q9NUQ8, Q9HAV7, P47989, Q9NSE4, Q16740, Q9NUU7, Q6JQN1, P38646, Q6PI48, P23921, Q8IVH4, P10809, Q86UK0, Q96CM8, Q16539, Q9P2R7, Q9UIJ7, O75027, Q86WA8, Q9UQB9, P36776, Q03518, Q9UG63, P31040, Q9H0R6, P05165, O95477, P22102, P05166, P27708,…	292	1577	12983	1.9736	1.55307e-05	1.19468e-06	3.4933e-05
GOTERM_BP_FAT	GO:0009060~aerobic respiration	10	2.94118	2.46163e-08	P31040, P40925, P00395, P21912, P53597, Q96I99, P36957, O75390, Q9P2R7, Q13423	278	35	13528	13.9034	4.261e-05	2.50652e-06	4.16094e-05
GOTERM_CC_FAT	GO:0031090~organelle membrane	51	15	2.69095e-08	Q16864, O14561, Q9Y274, P14373, P53597, P36406, P54819, P05181, P36542, Q16134, Q13423, P19404, P47985, Q6ZT89, Q9Y6N1, Q9Y4W6, P68106, P00414, P00156, Q02218, O00217, P10809, P04179, P28331, P00846, Q16836, Q9UGM3, O15400, Q9BS91, O75027, P00505, P03905, P31040, O76031, O15439, P00403, Q02127, P03886, P49821, P00395, P21912, P49326, P31327, P34897, P03915, P00480, P06576, Q12797, P25705, O75251,…	258	1096	12782	2.30536	7.53464e-06	4.70916e-07	3.55807e-05
GOTERM_MF_FAT	GO:0050136~NADH dehydrogenase (quinone) activity	11	3.23529	2.73481e-08	P19404, O14561, P49821, P03886, P28331, P03915, P03905, O00217, P03891, O75251, O75306	292	43	12983	11.3741	1.82137e-05	1.30099e-06	4.09677e-05
GOTERM_MF_FAT	GO:0008137~NADH dehydrogenase (ubiquinone) activity	11	3.23529	2.73481e-08	P19404, O14561, P49821, P03886, P28331, P03915, P03905, O00217, P03891, O75251, O75306	292	43	12983	11.3741	1.82137e-05	1.30099e-06	4.09677e-05
GOTERM_MF_FAT	GO:0003954~NADH dehydrogenase activity	11	3.23529	2.73481e-08	P19404, O14561, P49821, P03886, P28331, P03915, P03905, O00217, P03891, O75251, O75306	292	43	12983	11.3741	1.82137e-05	1.30099e-06	4.09677e-05
GOTERM_CC_FAT	GO:0043233~organelle lumen	71	20.8824	2.90659e-08	O14561, O96020, P14373, P53597, P45954, Q16775, Q96I99, P62829, Q1ED39, Q9UQE7, P36957, P36542, Q9NR19, O75521, Q9HA77, Q86WX3, Q9HAV7, P49411, Q96T58, Q9NSE4, Q16740, Q02218, Q9BYC9, O60885, P38646, P24928, Q6PI48, Q9NZJ6, Q9Y237, Q9H0H0, P26447, P10809, P04179, Q8NBK3, Q9Y3B7, P22033, Q16539, Q16836, P09001, Q9UIJ7, Q92905, Q86WA8, O15235, Q9BYD1, P00505, P36776, O95571, O15047, P05091, P05165,…	258	1820	12782	1.93271	8.13841e-06	4.78732e-07	3.84319e-05
GOTERM_BP_FAT	GO:0009109~coenzyme catabolic process	9	2.64706	3.16976e-08	P31040, P40925, P21912, P53597, Q96I99, P36957, O75390, Q9P2R7, Q13423	278	26	13528	16.8445	5.48671e-05	3.04825e-06	5.3579e-05
GOTERM_BP_FAT	GO:0009165~nucleotide biosynthetic process	19	5.58824	5.00438e-08	P17812, Q16864, Q9UIJ7, Q13232, P00414, P30520, P12268, P31939, O43252, P06576, P23921, P22102, P27708, P04818, P00846, P25705, P36542, Q8N142, Q02127, P00374	278	186	13528	4.97084	8.66221e-05	4.55924e-06	8.45897e-05
GOTERM_BP_FAT	GO:0008652~cellular amino acid biosynthetic process	11	3.23529	6.71346e-08	O15382, P00480, Q9Y617, P00966, P31153, P00505, Q99707, P32929, P04424, Q5TDP6, P00374	278	51	13528	10.4957	0.000116203	5.81049e-06	0.000113479
GOTERM_BP_FAT	GO:0046394~carboxylic acid biosynthetic process	17	5	1.1514e-07	O14561, P00966, Q9Y617, P78417, P31153, Q9NWU1, P00505, P04424, Q99707, P00480, O15382, P20132, Q8IVS2, P32929, Q5TDP6, Q9P2R7, P00374	278	155	13528	5.33711	0.000199287	9.49075e-06	0.000194622
GOTERM_BP_FAT	GO:0016053~organic acid biosynthetic process	17	5	1.1514e-07	O14561, P00966, Q9Y617, P78417, P31153, Q9NWU1, P00505, P04424, Q99707, P00480, O15382, P20132, Q8IVS2, P32929, Q5TDP6, Q9P2R7, P00374	278	155	13528	5.33711	0.000199287	9.49075e-06	0.000194622
GOTERM_BP_FAT	GO:0009150~purine ribonucleotide metabolic process	16	4.70588	1.45951e-07	Q16864, Q9UIJ7, Q13232, P00414, P30520, P12268, P36776, P31939, P30793, P06576, P22102, P28331, P00846, O95544, P25705, P36542, Q8N142	278	138	13528	5.64196	0.000252609	1.14836e-05	0.000246702
GOTERM_BP_FAT	GO:0006084~acetyl-CoA metabolic process	9	2.64706	1.46439e-07	P31040, P40925, P21912, P53597, Q96I99, P36957, O75390, Q9P2R7, Q13423	278	31	13528	14.1276	0.000253455	1.10211e-05	0.000247528
GOTERM_BP_FAT	GO:0051187~cofactor catabolic process	9	2.64706	1.46439e-07	P31040, P40925, P21912, P53597, Q96I99, P36957, O75390, Q9P2R7, Q13423	278	31	13528	14.1276	0.000253455	1.10211e-05	0.000247528
GOTERM_BP_FAT	GO:0006163~purine nucleotide metabolic process	18	5.29412	2.71869e-07	Q16864, Q9UIJ7, Q13232, P00414, P30520, P12268, P36776, P31939, O43252, P30793, P06576, Q16774, P22102, P28331, P00846, O95544, P25705, P36542, Q8N142	278	186	13528	4.70921	0.000470495	1.96084e-05	0.000459544
GOTERM_BP_FAT	GO:0009309~amine biosynthetic process	12	3.52941	7.408e-07	O15382, P00480, Q9Y617, P00966, P31153, P00505, Q99707, P32929, P04424, Q5TDP6, P30793, P00374	278	81	13528	7.20917	0.0012815	5.12917e-05	0.00125218
GOTERM_MF_FAT	GO:0051539~4 iron, 4 sulfur cluster binding	8	2.35294	8.99058e-07	P49821, P21912, P28331, O00217, Q16134, O75251, Q96SZ6, O75306	292	25	12983	14.2279	0.000598594	3.99174e-05	0.00134679
GOTERM_MF_FAT	GO:0030976~thiamin pyrophosphate binding	5	1.47059	1.21479e-06	Q02218, Q96HY7, Q9ULD0, Q9UJ83, A1L0T0	292	5	12983	44.4623	0.000808722	5.05643e-05	0.00181975
GOTERM_BP_FAT	GO:0009260~ribonucleotide biosynthetic process	14	4.11765	1.51759e-06	P17812, Q16864, Q9UIJ7, Q13232, P00414, P30520, P12268, P31939, P06576, P22102, P00846, P25705, P36542, Q02127, Q8N142	278	124	13528	5.49408	0.0026235	0.000101031	0.00256517
GOTERM_MF_FAT	GO:0016887~ATPase activity	24	7.05882	1.83423e-06	Q16864, P78363, Q86WA8, O75027, P36776, Q03518, Q9UG63, O95477, Q86TM3, O15439, O76031, P36542, Q2M3G0, Q9UHL0, Q9NUQ8, Q9UFH2, P00414, Q9BUQ8, Q86UQ4, Q9NUU7, P06576, P10809, P00846, Q86UK0, P25705	292	334	12983	3.1949	0.00122085	7.1856e-05	0.00274765
GOTERM_MF_FAT	GO:0032559~adenyl ribonucleotide binding	62	18.2353	2.17484e-06	P17812, Q9NWZ5, P78363, P31153, P07741, Q8TB37, Q16774, A2RTX5, P54819, Q86TM3, Q96I99, Q9UQE7, Q2M3G0, Q96Q11, Q9NR19, Q9Y285, Q9Y4W6, Q9HA77, Q9NUQ8, Q9NSE4, Q16740, Q9NUU7, P38646, Q6PI48, P23921, Q8IVH4, P10809, Q86UK0, Q96CM8, Q16539, Q9P2R7, Q9UIJ7, O75027, Q86WA8, Q9UQB9, P36776, Q03518, Q9UG63, Q9H0R6, P05165, O95477, P22102, P05166, P27708, O76031, O95544, O15439, Q9UHL0, P00966, O75648,…	292	1497	12983	1.84146	0.0014474	8.0466e-05	0.00325788
GOTERM_MF_FAT	GO:0005524~ATP binding	61	17.9412	2.97673e-06	P17812, Q9NWZ5, P78363, P31153, Q8TB37, Q16774, A2RTX5, P54819, Q86TM3, Q96I99, Q9UQE7, Q2M3G0, Q96Q11, Q9NR19, Q9Y285, Q9Y4W6, Q9HA77, Q9NUQ8, Q9NSE4, Q16740, Q9NUU7, P38646, Q6PI48, P23921, Q8IVH4, P10809, Q86UK0, Q96CM8, Q16539, Q9P2R7, Q9UIJ7, O75027, Q86WA8, Q9UQB9, P36776, Q03518, Q9UG63, Q9H0R6, P05165, O95477, P22102, P05166, P27708, O76031, O95544, O15439, Q9UHL0, P00966, O75648, Q9Y2Z4,…	292	1477	12983	1.83629	0.00198054	0.000104337	0.00445908
GOTERM_BP_FAT	GO:0005996~monosaccharide metabolic process	18	5.29412	3.22359e-06	P09467, P04406, P40925, Q9Y274, P31327, P35558, Q8TBE9, O60547, Q02218, Q9ULD0, P20132, P51606, Q9Y6X1, P09104, P15259, Q16539, Q96HY7, P24298	278	222	13528	3.94556	0.00556451	0.000206647	0.00544874
GOTERM_BP_FAT	GO:0043648~dicarboxylic acid metabolic process	8	2.35294	4.6868e-06	P31040, P40925, P21912, P53597, P35558, P00505, P36957, O75390	278	34	13528	11.4499	0.00808004	0.000289703	0.00792187
GOTERM_MF_FAT	GO:0008483~transaminase activity	7	2.05882	4.92141e-06	P17735, O15382, Q9Y617, Q8TD30, P48728, P00505, P24298	292	21	12983	14.8208	0.0032723	0.00016387	0.00737206
GOTERM_BP_FAT	GO:0046364~monosaccharide biosynthetic process	8	2.35294	8.51048e-06	P09467, P20132, Q8TBE9, P35558, O60547, P09104, P15259, P24298	278	37	13528	10.5215	0.0146237	0.000507861	0.0143844
GOTERM_BP_FAT	GO:0009161~ribonucleoside monophosphate metabolic process	7	2.05882	8.91087e-06	Q9UIJ7, P22102, P30520, P12268, P31939, Q8N142, Q02127	278	25	13528	13.6253	0.0153064	0.000514028	0.0150611
GOTERM_BP_FAT	GO:0019318~hexose metabolic process	16	4.70588	9.66225e-06	P09467, P04406, P40925, P31327, P35558, O60547, Q02218, Q9ULD0, P20132, P51606, Q9Y6X1, P15259, P09104, Q16539, Q96HY7, P24298	278	192	13528	4.05516	0.0165863	0.000539385	0.016331
GOTERM_BP_FAT	GO:0009069~serine family amino acid metabolic process	7	2.05882	1.13863e-05	Q9Y617, P20132, P23378, P48728, P34897, P32929, P00374	278	26	13528	13.1013	0.0195169	0.000615743	0.0192447
GOTERM_BP_FAT	GO:0009141~nucleoside triphosphate metabolic process	13	3.82353	1.55823e-05	P17812, Q16864, Q9UIJ7, Q13232, P00414, P36776, Q9BXR3, P30793, P06576, O95544, P00846, P28331, P25705, P36542	278	131	13528	4.82904	0.0266126	0.000817034	0.0263357
GOTERM_BP_FAT	GO:0006006~glucose metabolic process	14	4.11765	1.56136e-05	P09467, P04406, P40925, P31327, P35558, Q02218, Q9ULD0, P20132, Q9Y6X1, P15259, P09104, Q16539, Q96HY7, P24298	278	153	13528	4.45272	0.0266654	0.000794607	0.0263887
GOTERM_MF_FAT	GO:0070279~vitamin B6 binding	9	2.64706	2.45885e-05	P17735, Q9Y617, P20132, P23378, Q8TD30, P34897, P00505, P32929, P24298	292	54	12983	7.41039	0.0162428	0.000779512	0.0368274
GOTERM_MF_FAT	GO:0030170~pyridoxal phosphate binding	9	2.64706	2.45885e-05	P17735, Q9Y617, P20132, P23378, Q8TD30, P34897, P00505, P32929, P24298	292	54	12983	7.41039	0.0162428	0.000779512	0.0368274
GOTERM_BP_FAT	GO:0009152~purine ribonucleotide biosynthetic process	12	3.52941	2.76512e-05	Q16864, Q9UIJ7, Q13232, P00414, P30520, P12268, P31939, P06576, P22102, P00846, P25705, P36542, Q8N142	278	117	13528	4.99096	0.0467375	0.00136663	0.046729
GOTERM_BP_FAT	GO:0046165~alcohol biosynthetic process	8	2.35294	2.80264e-05	P09467, P20132, Q8TBE9, P35558, O60547, P09104, P15259, P24298	278	44	13528	8.84761	0.0473563	0.00134671	0.0473628
GOTERM_BP_FAT	GO:0051188~cofactor biosynthetic process	11	3.23529	2.88667e-05	Q9NQX3, P06132, Q9NZJ6, Q16775, P13995, Q9H1K1, Q86U28, Q99707, P36957, Q9P2R7, P30793	278	97	13528	5.51836	0.048741	0.0013496	0.0487826
GOTERM_BP_FAT	GO:0009199~ribonucleoside triphosphate metabolic process	12	3.52941	2.99485e-05	P17812, Q16864, Q9UIJ7, Q13232, P00414, P36776, P30793, P06576, P00846, O95544, P28331, P25705, P36542	278	118	13528	4.94866	0.0505208	0.00136332	0.0506103
GOTERM_CC_FAT	GO:0009295~nucleoid	7	2.05882	3.00818e-05	P06576, P49411, P31327, O76031, P34897, P36776, P38646	258	31	12782	11.187	0.00838765	0.000467836	0.0397679
GOTERM_CC_FAT	GO:0042645~mitochondrial nucleoid	7	2.05882	3.00818e-05	P06576, P49411, P31327, O76031, P34897, P36776, P38646	258	31	12782	11.187	0.00838765	0.000467836	0.0397679
GOTERM_MF_FAT	GO:0015078~hydrogen ion transmembrane transporter activity	11	3.23529	3.22352e-05	Q16864, P47985, Q9Y6N1, P06576, P00395, P00414, P00846, P00156, P25705, P00403, P36542, Q13423	292	90	12983	5.43428	0.0212401	0.000975386	0.0482777
