# Supplementary material for: A robust transcriptional program in newts undergoing multiple events of lens regeneration throughout their lifespan
Source: eLife. 2015 Nov 2;4:e09594. doi: 10.7554/eLife.09594 (PMC4739772; doi:10.7554/eLife.09594)
Supplement: Supplementary file 6. — DOI: http://dx.doi.org/10.7554/eLife.09594.015 [file elife-09594-supp6.xlsx]

## Sheet: cor
	CI1	CI2	CI3	CI4	CI5	EI1	EI2	EI3	EI4	EI5	CL1	CL2	CL3	CL4	CL5	EL1	EL2	EL3	EL4	EL5	CT1	CT2	CT3	CT4	CT5	ET1	ET2	ET3	ET4	ET5
CI1	1	0.915046	0.892859	0.894519	0.906766	0.761311	0.765505	0.773414	0.777156	0.772146	0.271867	0.278781	0.261021	0.267025	0.271289	0.322451	0.288827	0.297786	0.240369	0.294421	0.231072	0.190052	0.207993	0.226478	0.22831	0.12174	0.102277	0.121293	0.101643	0.108424
CI2	0.915046	1	0.930689	0.938405	0.907959	0.777402	0.786585	0.803383	0.793513	0.78831	0.241422	0.250432	0.254035	0.251041	0.254594	0.308	0.271635	0.277577	0.224895	0.269417	0.210378	0.19426	0.210683	0.233386	0.229681	0.134915	0.11133	0.137338	0.111822	0.120273
CI3	0.892859	0.930689	1	0.91286	0.898146	0.754057	0.768522	0.787267	0.768488	0.772384	0.257545	0.266214	0.274287	0.266176	0.262223	0.315919	0.288299	0.291522	0.237791	0.279463	0.269894	0.246455	0.277231	0.28879	0.289865	0.194009	0.173961	0.195954	0.168391	0.180626
CI4	0.894519	0.938405	0.91286	1	0.914909	0.7777	0.783399	0.783419	0.787334	0.777862	0.237163	0.247399	0.249713	0.247289	0.258268	0.31501	0.262224	0.267488	0.22403	0.271787	0.198766	0.180014	0.198413	0.224813	0.217123	0.128758	0.102789	0.132622	0.107502	0.116722
CI5	0.906766	0.907959	0.898146	0.914909	1	0.758227	0.774755	0.779601	0.762616	0.757654	0.256016	0.27478	0.264421	0.267124	0.277108	0.334332	0.286463	0.296379	0.240624	0.298116	0.213274	0.17697	0.200977	0.218076	0.235025	0.125941	0.101342	0.125349	0.10043	0.107762
EI1	0.761311	0.777402	0.754057	0.7777	0.758227	1	0.889279	0.915481	0.928319	0.914324	0.157802	0.160814	0.160108	0.153501	0.161477	0.221727	0.188639	0.188644	0.247727	0.184484	0.14247	0.116843	0.136193	0.147371	0.153961	0.193232	0.159519	0.184522	0.164124	0.17356
EI2	0.765505	0.786585	0.768522	0.783399	0.774755	0.889279	1	0.901542	0.902966	0.896065	0.183813	0.185167	0.186735	0.179376	0.185831	0.246193	0.214435	0.21527	0.271652	0.207804	0.142558	0.115437	0.134381	0.147492	0.155742	0.181717	0.169136	0.187152	0.161946	0.171939
EI3	0.773414	0.803383	0.787267	0.783419	0.779601	0.915481	0.901542	1	0.921594	0.914916	0.169973	0.171196	0.17186	0.167707	0.170344	0.229069	0.201979	0.203624	0.25698	0.194087	0.188847	0.160741	0.183488	0.196694	0.206512	0.229879	0.203777	0.240126	0.20333	0.214221
EI4	0.777156	0.793513	0.768488	0.787334	0.762616	0.928319	0.902966	0.921594	1	0.9295	0.170804	0.17214	0.173113	0.166398	0.173948	0.231187	0.201746	0.202514	0.260974	0.197956	0.133481	0.108966	0.128289	0.139372	0.149269	0.183487	0.160298	0.184683	0.170982	0.17238
EI5	0.772146	0.78831	0.772384	0.777862	0.757654	0.914324	0.896065	0.914916	0.9295	1	0.176877	0.178708	0.178852	0.174545	0.177777	0.235279	0.209446	0.210347	0.263581	0.200542	0.180376	0.155665	0.172293	0.188606	0.194079	0.210655	0.190266	0.215186	0.190615	0.213075
CL1	0.271867	0.241422	0.257545	0.237163	0.256016	0.157802	0.183813	0.169973	0.170804	0.176877	1	0.938378	0.92891	0.944439	0.938039	0.884786	0.873434	0.876817	0.828652	0.920649	0.0519748	0.0309159	0.0414582	0.0478462	0.0532555	-0.0110906	-0.00531052	-0.00742532	-0.00535249	0.000390374
CL2	0.278781	0.250432	0.266214	0.247399	0.27478	0.160814	0.185167	0.171196	0.17214	0.178708	0.938378	1	0.923917	0.956045	0.947921	0.904196	0.878369	0.886067	0.827558	0.937997	0.0504277	0.03371	0.0410776	0.0481664	0.0532502	-0.0224638	-0.0167657	-0.0202626	-0.0182558	-0.0112392
CL3	0.261021	0.254035	0.274287	0.249713	0.264421	0.160108	0.186735	0.17186	0.173113	0.178852	0.92891	0.923917	1	0.950181	0.943875	0.899064	0.883447	0.881192	0.835305	0.915482	0.028795	0.0201712	0.0348293	0.0355443	0.0383093	-0.0250489	-0.0182856	-0.0212595	-0.0194638	-0.0129754
CL4	0.267025	0.251041	0.266176	0.247289	0.267124	0.153501	0.179376	0.167707	0.166398	0.174545	0.944439	0.956045	0.950181	1	0.964232	0.905606	0.895567	0.89553	0.833389	0.939717	0.0371434	0.0226351	0.0353779	0.0413733	0.0442284	-0.0249705	-0.0197892	-0.0214134	-0.0214625	-0.0145061
CL5	0.271289	0.254594	0.262223	0.258268	0.277108	0.161477	0.185831	0.170344	0.173948	0.177777	0.938039	0.947921	0.943875	0.964232	1	0.918304	0.877086	0.881101	0.830238	0.952444	0.00951887	-0.00430871	0.00776224	0.0127688	0.0173194	-0.0476743	-0.0436803	-0.0435412	-0.0439601	-0.038139
EL1	0.322451	0.308	0.315919	0.31501	0.334332	0.221727	0.246193	0.229069	0.231187	0.235279	0.884786	0.904196	0.899064	0.905606	0.918304	1	0.885986	0.88922	0.836848	0.923906	0.0315381	0.0183657	0.0273749	0.0329611	0.0399491	-0.0258566	-0.0253031	-0.0221904	-0.024356	-0.0174744
EL2	0.288827	0.271635	0.288299	0.262224	0.286463	0.188639	0.214435	0.201979	0.201746	0.209446	0.873434	0.878369	0.883447	0.895567	0.877086	0.885986	1	0.926495	0.856211	0.899591	0.0577897	0.043617	0.0513946	0.0567393	0.0685799	-0.00845083	-0.00566469	-0.00750657	-0.00935242	-0.00032365
EL3	0.297786	0.277577	0.291522	0.267488	0.296379	0.188644	0.21527	0.203624	0.202514	0.210347	0.876817	0.886067	0.881192	0.89553	0.881101	0.88922	0.926495	1	0.839387	0.902854	0.0571387	0.0429194	0.050499	0.0551081	0.0655042	-0.0154436	-0.0124965	-0.0146873	-0.0169616	-0.0065072
EL4	0.240369	0.224895	0.237791	0.22403	0.240624	0.247727	0.271652	0.25698	0.260974	0.263581	0.828652	0.827558	0.835305	0.833389	0.830238	0.836848	0.856211	0.839387	1	0.848889	0.0376436	0.022195	0.0296596	0.0306873	0.0449547	0.0417309	0.04162	0.045571	0.0406154	0.0476508
EL5	0.294421	0.269417	0.279463	0.271787	0.298116	0.184484	0.207804	0.194087	0.197956	0.200542	0.920649	0.937997	0.915482	0.939717	0.952444	0.923906	0.899591	0.902854	0.848889	1	0.0345711	0.0180025	0.0264968	0.031784	0.0457226	-0.0273472	-0.0231989	-0.0240262	-0.0246149	-0.0187893
CT1	0.231072	0.210378	0.269894	0.198766	0.213274	0.14247	0.142558	0.188847	0.133481	0.180376	0.0519748	0.0504277	0.028795	0.0371434	0.00951887	0.0315381	0.0577897	0.0571387	0.0376436	0.0345711	1	0.92708	0.925926	0.932148	0.921377	0.755996	0.79901	0.76478	0.784067	0.783481
CT2	0.190052	0.19426	0.246455	0.180014	0.17697	0.116843	0.115437	0.160741	0.108966	0.155665	0.0309159	0.03371	0.0201712	0.0226351	-0.00430871	0.0183657	0.043617	0.0429194	0.022195	0.0180025	0.92708	1	0.946849	0.941654	0.912237	0.76849	0.815963	0.773531	0.793639	0.802181
CT3	0.207993	0.210683	0.277231	0.198413	0.200977	0.136193	0.134381	0.183488	0.128289	0.172293	0.0414582	0.0410776	0.0348293	0.0353779	0.00776224	0.0273749	0.0513946	0.050499	0.0296596	0.0264968	0.925926	0.946849	1	0.939737	0.91703	0.785286	0.822239	0.78809	0.800815	0.811766
CT4	0.226478	0.233386	0.28879	0.224813	0.218076	0.147371	0.147492	0.196694	0.139372	0.188606	0.0478462	0.0481664	0.0355443	0.0413733	0.0127688	0.0329611	0.0567393	0.0551081	0.0306873	0.031784	0.932148	0.941654	0.939737	1	0.912746	0.75087	0.791575	0.761917	0.770737	0.782799
CT5	0.22831	0.229681	0.289865	0.217123	0.235025	0.153961	0.155742	0.206512	0.149269	0.194079	0.0532555	0.0532502	0.0383093	0.0442284	0.0173194	0.0399491	0.0685799	0.0655042	0.0449547	0.0457226	0.921377	0.912237	0.91703	0.912746	1	0.7683	0.802253	0.768806	0.774756	0.78514
ET1	0.12174	0.134915	0.194009	0.128758	0.125941	0.193232	0.181717	0.229879	0.183487	0.210655	-0.0110906	-0.0224638	-0.0250489	-0.0249705	-0.0476743	-0.0258566	-0.00845083	-0.0154436	0.0417309	-0.0273472	0.755996	0.76849	0.785286	0.75087	0.7683	1	0.905972	0.935021	0.905009	0.921097
ET2	0.102277	0.11133	0.173961	0.102789	0.101342	0.159519	0.169136	0.203777	0.160298	0.190266	-0.00531052	-0.0167657	-0.0182856	-0.0197892	-0.0436803	-0.0253031	-0.00566469	-0.0124965	0.04162	-0.0231989	0.79901	0.815963	0.822239	0.791575	0.802253	0.905972	1	0.920737	0.932785	0.941545
ET3	0.121293	0.137338	0.195954	0.132622	0.125349	0.184522	0.187152	0.240126	0.184683	0.215186	-0.00742532	-0.0202626	-0.0212595	-0.0214134	-0.0435412	-0.0221904	-0.00750657	-0.0146873	0.045571	-0.0240262	0.76478	0.773531	0.78809	0.761917	0.768806	0.935021	0.920737	1	0.922032	0.9314
ET4	0.101643	0.111822	0.168391	0.107502	0.10043	0.164124	0.161946	0.20333	0.170982	0.190615	-0.00535249	-0.0182558	-0.0194638	-0.0214625	-0.0439601	-0.024356	-0.00935242	-0.0169616	0.0406154	-0.0246149	0.784067	0.793639	0.800815	0.770737	0.774756	0.905009	0.932785	0.922032	1	0.934359
ET5	0.108424	0.120273	0.180626	0.116722	0.107762	0.17356	0.171939	0.214221	0.17238	0.213075	0.000390374	-0.0112392	-0.0129754	-0.0145061	-0.038139	-0.0174744	-0.00032365	-0.0065072	0.0476508	-0.0187893	0.783481	0.802181	0.811766	0.782799	0.78514	0.921097	0.941545	0.9314	0.934359	1
