# Supplementary material for: A robust transcriptional program in newts undergoing multiple events of lens regeneration throughout their lifespan
Source: eLife. 2015 Nov 2;4:e09594. doi: 10.7554/eLife.09594 (PMC4739772; doi:10.7554/eLife.09594)
Supplement: Supplementary file 7. — DOI: http://dx.doi.org/10.7554/eLife.09594.016 [file elife-09594-supp7.zip]

Archive with 1 entries (1 files):
- Supplementary_file_7.pdf
