# Supplementary material for: A robust transcriptional program in newts undergoing multiple events of lens regeneration throughout their lifespan
Source: eLife. 2015 Nov 2;4:e09594. doi: 10.7554/eLife.09594 (PMC4739772; doi:10.7554/eLife.09594)
Supplement: Supplementary file 9. — DOI: http://dx.doi.org/10.7554/eLife.09594.018 [file elife-09594-supp9.xlsx]

## Sheet: Overview
	# Genes related to crystallins
Total	57 (100%)
Expressed in Lens samples	44 (77.2%)
No change in EL4	31 (70.5%)
Different in EL4	13 (29.5%)
Notes	All but two deregulated genes related to crystallins show up-regulation in the EL4 sample. During disease, like cataracts, crystallin genes are usually down-regulated something that as in the case of ageing-related genes, does not corroborate the notion for ageing in the EL4 sample

## Sheet: Crystallin-related genes
ID	Con_Lens 1	Con_Lens 2	Con_Lens 3	Con_Lens 4	Con_Lens 5	Exp_Lens 1	Exp_Lens 2	Exp_Lens 3	Exp_Lens 4	Exp_Lens 5	AVG Con	STDEV Con	AVG Exp	STDEV Exp	AVG > 2 (expressed?)	EL4 DF AVG +2SD (up-regulation?)	EL4 DF AVG - 2SD (down-regulation?)
c1672384_g2	2247.18	3846.79	4438.69	4487.99	6259.33	7708.41	9067.47	6895.75	4587.48	6244	4256	1440.78	7478.91	1216.73	1	0	1
c1692570_g2	270.48	178.14	183.93	262.04	257.48	100.34	81.74	161.45	10.76	154.96	230.414	45.3635	124.623	39.6029	1	0	1
c1474631_g1	4365.38	5770.53	6450.4	7483.11	8419.61	3517.09	3095.35	4087.55	17298.6	9154.75	6497.81	1560.65	4963.69	2823.47	1	1	0
c1615051_g2	728.73	812.64	1111.84	855.49	829.78	967.93	1861.11	2286.86	3136.11	1643.75	867.696	144.513	1689.91	550.468	1	1	0
c1644651_g1	180.14	207.81	156.23	265.76	216.11	88.24	75.93	158.02	384.2	233.37	205.21	41.2899	138.89	72.6219	1	1	0
c1676589_g1	5723.7	7403.05	6962.19	5805.49	7441.93	7018.48	17535.5	11942.2	33451.2	17938.1	6667.27	845.789	13608.6	5175.96	1	1	0
c1679935_g2	872.57	691.55	706.89	1151.29	1020.31	48.39	80.15	9.54	1416.34	475.31	888.522	199.034	153.347	216.575	1	1	0
c1705647_g9	516.92	433.69	1147.88	568.81	464.28	481.18	808.99	281.8	1478.9	287.15	626.316	296.084	464.78	247.51	1	1	0
c1717942_g3	2661.73	2436.5	3178.79	3749.42	2908.7	2061.77	2142.48	1263.48	3992.29	3273.8	2987.03	508.195	2185.38	826.978	1	1	0
c1747217_g4	54.05	53.37	179.36	187.23	171.32	134.25	61.85	75.86	280.71	155.69	129.066	69.0203	106.912	45.1718	1	1	0
c1747217_g5	231.88	218.7	517.92	497.64	692.17	382.18	228.72	233.36	973.09	762.28	431.662	203.054	401.635	250.772	1	1	0
c1750377_g7	10071.5	12200.4	15316.3	14622.8	12500.4	12657.3	28558.7	26927.6	39678.9	19444.1	12942.3	2088.48	21896.9	7327.46	1	1	0
c1766704_g1	9865.32	9560.73	9054.01	9585.14	9792.39	11327.3	14894.4	16094.6	21885.1	12192.4	9571.52	317.498	13627.2	2239.2	1	1	0
c1069296_g1	2879.41	3420.92	3571.53	2062.73	3104.85	2757.06	4042.36	3793.86	6502.02	5913.82	3007.89	593.195	4126.77	1314.99	1	0	0
c1536692_g1	3.8	8.65	3.06	13.08	22.94	5.68	2.5	0.98	0.25	13.19	10.306	8.13769	5.5875	5.43348	1	0	0
c1581843_g1	200.6	249.43	276.48	228.64	323.46	247.26	214.53	97.36	284.21	152.47	255.722	46.9861	177.905	66.5481	1	0	0
c1615051_g1	863.53	1035.9	1632.8	1238.24	1038.31	1265.76	2681.6	3353.47	2282.64	1268.32	1161.76	294.852	2142.29	1047.21	1	0	0
c1620666_g1	8.63	6.68	0.52	3.76	3.02	2.95	2.34	1.1	4.69	3.78	4.522	3.17747	2.5425	1.12831	1	0	0
c1643552_g4	257.73	302.93	161.42	368.63	317.55	265.99	96.14	385.49	402.61	342.08	281.652	77.9977	272.425	127.48	1	0	0
c1656014_g2	1975.06	4238.66	3149.53	3205.94	4284.86	4142.07	3604.14	3656.36	3276.01	6636.19	3370.81	950.384	4509.69	1438.21	1	0	0
c1656014_g3	2248.3	3952.12	2678.63	2790.55	3960.43	4366.26	3153.9	4446.64	5496.41	10033.7	3126.01	784.502	5500.12	3079.68	1	0	0
c1672384_g1	1645.48	2194.18	2606.26	2058.46	3230.97	3625.97	4834.17	3376.44	5895.76	6266.61	2347.07	601.531	4525.8	1323.66	1	0	0
c1673955_g3	25.75	26.07	6.19	17.8	30.41	8.23	31.23	20.37	4.23	26.12	21.244	9.56679	21.4875	9.88916	1	0	0
c1686903_g3	20.55	17.15	4.93	32.97	48.33	1.06	2.79	1.68	7.57	16.38	24.786	16.5213	5.4775	7.30348	1	0	0
c1688454_g1	6425.33	5745.24	9477.68	12906.9	6639.68	5425.43	10851.6	5031.35	6122.29	3049.56	8238.96	2974.45	6089.48	3340.62	1	0	0
c1705647_g8	442.13	251.82	297.27	183.47	208.28	38.46	190.88	38.82	167.21	257.2	276.594	102.204	131.34	110.412	1	0	0
c1706871_g3	51.38	58.55	80.78	119.82	139.66	59.22	34.7	26.21	27.87	45.79	90.038	38.4739	41.48	14.2878	1	0	0
c1714235_g1	39.92	66.25	85.93	96.01	200.39	186.53	381.29	195.76	510.07	457.15	97.7	61.2663	305.183	135.325	1	0	0
c1717942_g1	209.36	192.2	129.84	258.53	215.25	18.95	8.86	27.87	3.58	130.98	201.036	46.7007	46.665	56.7439	1	0	0
c1727046_g2	11.77	12.19	5	13.01	21.27	15.91	0.04	1.2	7.5	10.99	12.648	5.78668	7.035	7.68949	1	0	0
c1727046_g5	6.23	13.58	6.08	14.46	26.88	11.16	0	2.03	4.53	9.37	13.446	8.48303	5.64	5.45359	1	0	0
c1739847_g1	1750.77	1638.85	1745.5	2469.36	2484.45	121.99	65.93	7.46	661.38	2107.07	2017.79	421.522	575.613	1022.04	1	0	0
c1741735_g1	80.12	69.58	124.73	274.5	949.95	28.48	11.74	4.18	270.11	428.66	299.776	372.574	118.265	207.179	1	0	0
c1747071_g1	2.48	27.41	2.18	11.95	20.91	28.8	9.66	8.92	29.16	30.12	12.986	11.1698	19.375	11.6615	1	0	0
c1747217_g6	497.07	501.27	1588.44	1694.58	2127.56	1174.48	623.68	696.15	1584.35	1743.01	1281.78	742.421	1059.33	517.162	1	0	0
c1747272_g4	10945	9907.32	12177	10018.6	10834.4	10847.9	11721.5	8097.19	15940.6	17538.8	10776.5	911.469	12051.3	3970.91	1	0	0
c1750953_g3	77.29	22.92	5.57	18	33.13	102.4	1912.67	1126.73	25.93	17.82	31.382	27.5116	789.905	902.373	1	0	0
c1754999_g6	216.01	311.42	351	378.17	483.01	1132.92	791.21	1112.55	993.82	753.64	347.922	97.3478	947.58	203.003	1	0	0
c1764426_g1	17182.9	22222.2	22891.9	18227.5	22321.5	24097.5	56174.4	39110.1	51475.4	44722.5	20569.2	2652.77	41026.1	13333.9	1	0	0
c1766567_g4	11.32	24.93	20.96	32.68	28.56	26.82	39.39	40.72	31.48	21.44	23.69	8.16309	32.0925	9.46858	1	0	0
c1770666_g1	1707.76	2984.44	2224.2	2393.53	3035.74	2527.82	3820.78	4119.9	4911.58	3644.74	2469.13	554.973	3528.31	695.235	1	0	0
c1770666_g2	5.08	9.89	1.7	3.7	7.6	6.91	1.52	0.45	0.11	2.83	5.594	3.2208	2.9275	2.82777	1	0	0
c1776894_g1	1.34	1.03	0.76	0.44	0.74	2.72	1.96	6.1	1.49	0.42	0.862	0.339146	2.8	2.39906	1	0	0
c631663_g1	106080	104393	103545	88988.7	150576	190676	68987.8	116285	132835	206188	110716	23312	145534	64372.7	1	0	0
