# Supplementary material for: A robust transcriptional program in newts undergoing multiple events of lens regeneration throughout their lifespan
Source: eLife. 2015 Nov 2;4:e09594. doi: 10.7554/eLife.09594 (PMC4739772; doi:10.7554/eLife.09594)
Supplement: Supplementary file 10. — DOI: http://dx.doi.org/10.7554/eLife.09594.019 [file elife-09594-supp10.xlsx]

## Sheet: Annotated
ID	Con_Iris 1	Con_Iris 2	Con_Iris 3	Con_Iris 4	Con_Iris 5	Exp_Iris 1	Exp_Iris 2	Exp_Iris 3	Exp_Iris 4	Exp_Iris 5	Con_Lens 1	Con_Lens 2	Con_Lens 3	Con_Lens 4	Con_Lens 5	Exp_Lens 1	Exp_Lens 2	Exp_Lens 3	Exp_Lens 4	Exp_Lens 5
c1229960_g1	0	0.14	1.26	0.37	0.37	720.88	1819.21	1496.45	1187.22	661.43	0.24	1.04	0	0.7	0	0	0	0	66.51	0
c1336288_g1	0.01	16.86	29.91	46.02	20.78	0.01	0.03	0.04	0.11	0.01	0	1.07	19.73	10.73	12.44	34.77	0	18.49	0.01	12.54
c1377994_g1	0	0	0	0	0	2.13	3.29	3.59	8.71	4.6	0	0	0	0	0	0	0	0	0.36	0.85
c1484965_g1	0.28	0.38	3.16	0.3	0.38	1943.27	1474.07	2525	1152.39	1073.39	0.27	0.29	0.12	0.16	0	0.1	0.06	0	102.99	0.12
c1618352_g1	417.11	320.2	514.42	338.79	354.89	3.32	3.74	12.55	10.57	17.26	8.27	9.02	27.13	22.04	13.46	3.52	0.26	0	2.27	66.71
c1642538_g1	624.53	656.84	361.74	727.34	1789.94	0.15	0.11	0.33	0.05	0.58	48.43	212.88	72.34	168.47	227.79	254.06	76.97	74.43	0.3	187.02
c1642538_g3	0.48	0.24	2.87	0.24	0.55	591.16	1413.96	2365.42	1075.54	790.04	0.2	0.1	0.09	0.44	0.08	0	0.09	0	83.23	0
c1670730_g3	0.42	0.57	0.28	0.83	1.87	0	0	0	0	0	0	0	0	0	0	0	0	0	0	0
c1675235_g2	1.61	4.59	3.74	11.15	4.6	0	0.07	0	0	0	4.13	4.62	6.9	5.48	10.85	5.98	0.86	1.94	2.04	5.42
c1682253_g1	0	0	0	0	0	4.81	3.57	0.84	3.85	2.8	0	0	0	0	0	0	0	0	0.9	0
c1696074_g1	5404.54	7101.99	4425.69	7325.22	13070.7	163.93	162.08	254.56	116.37	106.89	314.85	589.61	613.7	804.29	1147.95	720.34	289.58	576.78	16.94	504.23
c1708111_g1	4.37	6.41	3.82	3.1	2.25	0	0.07	0.1	0.23	0.02	0	0.95	0	0.05	0.73	0.53	0.59	0.59	0.21	1.44
c1710381_g2	0.02	0	0	0	0	0.65	0.99	0.35	0.27	0.53	0	0	0	0	0	0	0	0	0.02	0
c1712533_g1	5.58	5.59	6.61	5.85	3.29	0.03	0.09	0.13	0.29	0.03	0	0	0.04	0	0.34	0	0.86	1.06	0.14	0
c1720805_g1	0	0.01	0.01	0	0	5.06	1.86	2.81	8.63	2.99	0	0	0	0	0	0	0	0	0	0
c1723768_g1	11.49	6.54	3.23	1.1	10.08	0	0	0.03	0	0	2.49	2.28	1.14	0.4	1.34	0	0	0	0	2.03
c1728135_g1	0	0	0	0	0	1.31	0.53	2.7	1.65	0.5	0	0	0	0	0	0	0	0	0.03	0
c1734984_g4	7.01	1.27	4.04	0.62	3.48	0	0	0	0	0	0	0	0	0	0	0	0	0	0	0
c1736020_g4	308.59	390.19	171.79	547.35	1754.54	7.55	7.44	12.43	6.01	4.48	10.95	66.51	22.55	49.91	117.81	75.86	10.39	20.02	0.47	45.92
c1737781_g1	0	0	0.16	0	0	4.27	3.36	3.53	7.79	1.69	0	0	0	0	0	0	0	0	2.16	0
c1738524_g4	2.88	0.67	0.83	4.31	2.34	0.02	0	0	0	0	0	0	0.43	0.14	0.17	0.84	0	0.55	0	0.09
c1739576_g1	0	0	0	0	0	0.18	2.13	0.4	0.64	0.13	0	0	0	0	0	0	0	0	0	0
c1740688_g2	0	0	0	0	0	1.09	0.17	3.46	1	2.04	0	0	0	0	0	0	0	0	0.07	0.18
c1742195_g3	0.51	0.01	0.08	0.08	0.01	80.95	6.94	15.94	14.23	10.2	0	0	0	0	0	0.11	0	0.1	0	0
c1745112_g1	5484.58	7379.48	5375.67	6900.9	7739.14	1.77	6.56	13.6	3.44	5.63	510.99	641.39	1114.71	1118.28	1502.1	985.85	482.07	628.43	5.12	699.59
c1745112_g3	513.67	499.25	302.83	350.25	1326.09	23.38	13.1	19.02	13.68	10.07	32.69	66.86	49.13	66.76	100.33	77.4	25.87	51.33	2.58	46.26
c1745112_g5	2199.7	3282.93	2117.24	2530.79	6054.67	22.26	36.99	48.61	27.75	22.19	120.76	362.95	352.32	399.88	551.37	476.71	140.86	347.31	5.66	262.22
c1746500_g2	14.61	12.06	8.41	19.04	16.77	0.34	0.15	0.29	0.15	0.19	4.2	0.14	4.86	2.93	4.98	6.76	3.35	31.91	0.23	7.03
c1748649_g1	13.78	11.5	8.65	16.34	7.38	0	0	0.06	0	0	0	0.1	0.05	0.17	0.12	0.3	2.6	0.13	0	0.92
c1748649_g2	12.24	12.63	5.67	15.26	7.92	0	0.11	0.05	0	0	0	0.08	0	0.06	0	0.07	0.3	0.04	0	0.24
c1753707_g2	0	0	0	0	0.01	2.83	4.04	5.72	2.09	2.82	0.07	0	0	0.18	0	0.32	0.24	0.13	0.83	0
c1755628_g1	0.46	0.07	0.14	0.59	1.66	0	0	0	0	0	0.25	0.64	0.19	0.42	1.13	1.48	0.07	0.37	0	0.89
c1758464_g2	0	0	0	0	0	1.09	0.38	1.82	2.34	1.38	0	0.44	0	0	0	5.55	0	0.06	0.87	0
c1762275_g6	0	0	0	0.04	0.04	2.71	2.61	1.68	2.78	3.3	0	0	0	0	0	0	0	0	0	0
c1763125_g2	3.14	2.3	0.73	7.97	4.31	0	1.04	0.05	0.07	0.26	0	0	0	0	0.32	0.69	0.69	1.93	0	0.35
c1763489_g3	3.14	3.52	1.25	9.03	4.54	0	0.11	0	0	0	0.07	3.36	0.49	0.37	1.83	1.76	0.34	1.11	0	1.59
c1763489_g4	2.18	3.91	1.99	5.5	2.33	0	0	0	0	0	0	0.48	0	0.27	2.84	1.57	0	6.63	0	4.14
c1763545_g1	0	0	0	0	0	6.83	0	15.66	33.93	6.39	0	0	0	0	0.29	8.02	0	0.85	4.14	2.4
c1764920_g2	6.83	3.22	3.78	7.4	3.29	0.1	0.36	0.12	0.35	0.2	1.65	2.11	1.71	1.36	2.26	0.39	3.49	3.29	0.22	2.3
c1766841_g1	5.27	2.13	8.19	0.64	6.11	0.01	0	0	0	0	0	0	0	0	0	0	0	0	0	0
c1767745_g1	0	0	0	0	0	3.07	0.38	3.6	4.66	12.54	0	0	0	0	0	0	0	0	0	0
c1767851_g6	0	0	0	0	0	0.43	0.29	0.19	0.54	0.48	0	0	0	0	0	0	0	0	0.03	0
c1770228_g7	0	0	0	0	0	0.54	3.2	0.71	0.09	0.78	0.43	0	0	0.11	0.12	0.02	0.19	0	0.47	0.54
c1770404_g3	1.14	0.11	0.11	0.02	0.13	6.08	9.04	7.04	5.87	5.9	0.05	0	0	0	0	0.07	0	0	0.95	0
c1771400_g5	0	0.02	0	0	0.01	13.98	6.92	3.34	10.2	7.91	0	0	0	0	0	0	0.08	0	0	0
c1771945_g4	0	0	0	0	0	1.01	0.57	1.49	2.38	0.91	0	0	0	0	0	0.06	0.16	0	0	0
c1775115_g2	0	0	0.02	0.02	0	0.24	7.55	3.17	5.15	1.42	0	0	0	0	0	0	0	0.1	8.99	0
c1777189_g3	0	0	0	0	0.01	29.6	12.02	6.85	15.81	12.18	0	0	0	0	0	0	0	0.01	0	0
c1778169_g2	3.48	0.34	0.97	1.43	0.09	0	0	0	0	0	1.47	1.95	0.88	1.68	1.04	1.73	0.08	2.54	0	1.73
c1778262_g2	3.99	2.56	1.68	0.81	1.79	0	0	0	0	0	2.42	1.92	0.32	0.73	0.83	1.15	4.72	6.72	0	2.37
c1779055_g2	0.31	3.84	2.2	6.62	2.34	0	0	0	0	0.03	0.17	3.27	2.58	2.9	3.6	0.89	1.29	1.43	0	1.55
c1779764_g1	1.28	1.12	0.47	0.28	1.63	0	0	0	0	0	0.26	0.68	0.42	0.43	0.33	1.38	3.09	4.92	0	2.46
c1781074_g3	2.4	0.33	7.16	1.01	2.07	0.04	0.03	0.01	0.01	0	0	0	0	0.04	0.1	0.05	0	0	0	0.08
c2981254_g1	36299.5	28215	22492.2	33660	55538.5	5.99	11.27	27.46	2.38	10.61	1984.57	3568.12	4068.42	4858.76	7634.07	5995.88	2493.84	3520.36	41.91	4330.96

## Sheet: All 311
	Con_Iris 1	Con_Iris 2	Con_Iris 3	Con_Iris 4	Con_Iris 5	Exp_Iris 1	Exp_Iris 2	Exp_Iris 3	Exp_Iris 4	Exp_Iris 5	Con_Lens 1	Con_Lens 2	Con_Lens 3	Con_Lens 4	Con_Lens 5	Exp_Lens 1	Exp_Lens 2	Exp_Lens 3	Exp_Lens 4	Exp_Lens 5
c1080237_g1	0	0	0	0	0	39.63	88.97	73.03	61.48	39.75	0	0	0	0	0	0	0.46	0.47	18.52	0.49
c1105717_g1	0.67	0.42	0.24	2.42	1.82	0	0	0	0	0	2.96	2.87	1.25	4.04	3.91	2.99	0	0	0	1.43
c1229960_g1	0	0.14	1.26	0.37	0.37	720.88	1819.21	1496.45	1187.22	661.43	0.24	1.04	0	0.7	0	0	0	0	66.51	0
c1237820_g1	15.19	5.81	6.35	7.63	2.87	0.02	0	0.05	0.06	0.03	4.02	4.29	2.45	3.9	4.99	3.16	5.84	9.56	0	3.88
c1293940_g1	5.78	1.61	1.22	6.04	1.61	0	0	0	0	0	0.74	2.22	0	1.44	2.34	4.15	1.95	2.54	0	2.23
c1336288_g1	0.01	16.86	29.91	46.02	20.78	0.01	0.03	0.04	0.11	0.01	0	1.07	19.73	10.73	12.44	34.77	0	18.49	0.01	12.54
c1355778_g1	0	0	0.12	0	0	7.39	17.17	10.68	10.63	12.15	0	0	0	0	0	0	0	0	2	0
c1377994_g1	0	0	0	0	0	2.13	3.29	3.59	8.71	4.6	0	0	0	0	0	0	0	0	0.36	0.85
c1420718_g1	8.49	3.14	2.48	4.81	7.7	0.08	0	0	0	0	6.25	5.29	0.17	2.93	2.48	5.13	4.14	6.26	0	1.23
c1484965_g1	0.28	0.38	3.16	0.3	0.38	1943.27	1474.07	2525	1152.39	1073.39	0.27	0.29	0.12	0.16	0	0.1	0.06	0	102.99	0.12
c1495574_g1	0	0	0	0	0	2.42	1.26	1.7	1.43	1.54	0	0	0	0	0	0	0	0	0	0
c1496324_g1	0	0	0	0	0	2.86	8.34	6.53	4.89	4.48	0	0	0	0	0	0	0	0	2.17	0
c1498081_g1	0	0	0	0.01	0	5.22	3.17	3.91	10.25	5.26	0	0	0	0.01	0	0	0.02	0	0.98	0.13
c1521043_g1	1.02	3.14	6.23	8.21	1.23	0	0	0	0	0	0.33	0.05	0.25	0.11	1.7	0.85	0.45	1.27	0	0.29
c1527580_g1	33.62	33.62	21.72	27.57	26.41	0	0	0	0	0	25.54	28.75	11.9	19.87	13.82	23.17	60.37	53.87	0	11.06
c1539820_g1	7.53	6.98	6.49	6.96	2.93	0	0.1	0	0	0	1.46	1.34	2.02	0.8	1.14	5.57	3.33	2.99	0	6.76
c1544649_g1	2.5	0.79	0.28	2.86	5.06	0	0	0	0.03	0	1.01	0	0.14	0	0.39	0.56	0	1.95	0.04	0.57
c1550098_g1	0	0.06	0	0	0	1.9	5.52	3.22	2.27	2.94	0	0	0	0	0	0	0	0	23.03	0
c1552950_g2	2.14	3.08	1.52	1.85	2.28	0	0	0	0	0	0.13	0.27	0.79	0.38	1.35	1.44	0.37	0.24	0	0.47
c1558577_g1	0	0	0	0	0	4.09	0.3	4.64	11.99	5.08	0	0	0	0	0	0	0	0	0.67	0
c1580287_g1	0	0.28	0.6	0	0	24.52	157.88	444.31	108.72	360.68	0	0.56	0	0	0	0	0	0	16.99	0
c1588222_g1	3.46	3.44	2.21	4.31	4.69	0	0	0	0	0	12.2	15.78	4.94	21.06	13.89	19.3	10.02	37.76	0	31.09
c1593419_g1	1.35	1.93	1.39	3.31	1.94	0	0	0	0	0	0.97	0.92	0.62	0.98	3.58	1.57	0	0	0.31	1.62
c1595055_g1	10.89	10.25	9.57	8	9.85	0	0	0	0	0	6.54	7.36	5.64	5.11	3.87	5.9	4.34	7.6	0	3.03
c1597527_g1	0	0	0	0	0	1.94	17.21	5.37	1.39	2.24	0	0	0	0	0	0	0	0	0	0
c1602489_g1	0	0	0	0	0	0.68	0.12	0.74	0.49	0.29	0	0	0	0	0	0.04	0	0	0	0
c1610854_g1	0	0	0	0	0	2.96	5.08	2.93	3.84	4.58	0	0	0	0	0	0	0	0	0.59	0
c1611602_g1	27.51	17.72	25.96	19.81	18.76	0	0.07	0.09	0	0	17.53	12.44	15.71	13.69	15.77	19.28	12.65	18.02	0	5.09
c1611607_g2	1.34	2.02	1.37	3.93	1.11	0	0	0.03	0	0	0.59	0.32	0	0.16	0.45	0.14	0.2	0	0	0.5
c1618196_g1	11.12	17.74	13.93	35.74	40.9	0.29	0.09	0.35	0.23	0.17	0.85	15.76	10.22	7.26	16.46	28.97	12.4	9.01	1.3	38.41
c1618352_g1	417.11	320.2	514.42	338.79	354.89	3.32	3.74	12.55	10.57	17.26	8.27	9.02	27.13	22.04	13.46	3.52	0.26	0	2.27	66.71
c1620945_g1	1.15	1.05	0.25	2.99	2.19	0.01	0	0	0	0	0.11	0.13	0.68	0.1	0.61	0.21	0.17	0.87	0	1.53
c1628790_g1	1.41	2.08	0.21	1.36	2.77	0	0	0	0	0	0	1.21	0.16	0.18	0.24	1.04	0.4	0.11	0	0.65
c1630104_g1	0	0	0	0	0	13.93	20.42	15.42	40.9	4.42	0	0	0	0	0	0	0	0	1.68	0.22
c1630536_g1	0.54	0.42	0.43	0.99	0.66	0	0	0.02	0	0	0.24	0.88	0.11	0.24	0.52	0.29	0	0.1	0	0.11
c1633026_g1	1.24	1.09	1.32	0.21	2.39	0	0	0	0	0	0	0.89	0	0	0	0	0	0	0	0
c1635926_g2	0.08	1.04	0.52	0.86	0.39	207.26	118.38	162.92	129.57	165.04	0.12	0.92	1.54	0.08	0.86	0.66	0.18	0	103.32	0.2
c1637158_g1	2.31	2.32	1.94	1.87	1.6	0.03	0	0	0	0	0.08	0	0	0.12	0.59	0.24	0.39	0.53	0	0.15
c1637261_g1	1.07	0.88	1.09	1.55	2.16	18.71	27.18	11.77	12.07	11.08	0	0.77	0	0.52	0.3	1.08	0	0.9	4.6	1.12
c1637630_g1	4.52	2	1.13	0.93	3.84	0	0	0	0.03	0	0.44	1.33	0.29	1.48	1.38	1.5	0.8	0.77	0	0.68
c1638826_g4	0.76	23.26	22.73	11.27	20.6	0	0	0	0	0	0	0.61	5.16	4.9	1.49	4.74	26.37	15.96	0	3.22
c1639554_g1	3.87	3.96	3.51	9.86	2.34	0	0.11	0	0	0	0.42	0.91	1.1	1.58	4.14	3.29	0.68	1.65	0	2.06
c1639558_g4	0	0	0	0	0	0.79	2.44	1.02	1.59	2.96	0	0.06	0	0	0	0	0	0	1.53	0
c1642504_g1	0	0	0	0	0	8.41	12.65	0.97	2.55	4.04	0	0	0	0	0	0	0	0	6.32	0
c1642538_g1	624.53	656.84	361.74	727.34	1789.94	0.15	0.11	0.33	0.05	0.58	48.43	212.88	72.34	168.47	227.79	254.06	76.97	74.43	0.3	187.02
c1642538_g2	1205.03	2035.07	1028.05	1085.71	5001.39	0.46	0.77	1.23	0.05	0.74	37.17	255.36	112.8	215.52	375.64	306.62	39	59.07	0.08	135.9
c1642538_g3	0.48	0.24	2.87	0.24	0.55	591.16	1413.96	2365.42	1075.54	790.04	0.2	0.1	0.09	0.44	0.08	0	0.09	0	83.23	0
c1644960_g1	0	0	0.04	0	0	1.83	2.34	2.68	4.18	2.4	0	0	0	0	0	0	0.04	0	1.38	0
c1645198_g1	0	0	0	0	0	4.13	8.49	7.18	7.69	6.42	0	0	0	0	0	0	0	0	0.59	0
c1645721_g2	9.94	7.51	3.04	10.99	3.49	0	0.1	0	0.02	0.08	2.02	3.58	1.13	2.72	4.08	4.77	0.03	3.89	0.04	6.11
c1649595_g1	0.27	0.17	0.04	0.27	0.28	95.7	3.05	31.94	13.35	17.28	0	0	0	0	0	0	0	0	0	0
c1649736_g2	0.82	1.71	0.31	1.44	1.07	0	0	0	0.02	0	0.06	0	0.33	0	0.33	0.47	0	0.38	0	0.88
c1651480_g1	0	0	0	0	0	2.58	0.87	1.81	0.41	2.74	0	0	0	0	0	0	1.15	0	0	0
c1652229_g2	3.06	2.43	2.67	1.59	3.24	0	0	0	0	0	0.3	0	0	0.34	1.11	1.13	1.72	0.14	0	0.55
c1653013_g1	0.03	0.02	0.08	0.06	0.03	8.68	12.77	5.49	9.86	0.44	0	0	0	0	0	0.02	0	0	3.05	0.04
c1653013_g2	0	0	0.01	0	0	8.1	10.79	5.41	11.31	0.03	0	0	0	0	0	0	0	0	3.55	0
c1657715_g1	0	0	0	0	0	2.07	35.69	1.61	49.74	87.58	0.05	0	0	0	0.31	0	0	0	4.86	0
c1659246_g2	2.54	1.12	1.11	2.17	1.62	0	0	0	0	0.03	0.78	1.52	0.41	1.14	1.57	0.85	0.41	1.09	0	1.16
c1659515_g2	0.02	0	0.03	0	0.02	5.93	3.92	4.83	7.84	4.6	0	0	0	0	0	0	0	0	1.4	0
c1662018_g1	0	0	0	0	0	2.39	7.63	4.13	4.53	3.77	0	0	0	0	0	0	0	0	3.67	0
c1662018_g3	0	0	0.01	0	0	3.53	2.81	2.11	2.32	1.48	0	0	0	0	0	0	0	0	2.03	0
c1662169_g2	0	0	0	0	0	1.8	1.28	0.46	1.07	4.73	0	0	0	0	0	0	0	0	0	0
c1662470_g3	0	0	0	0	0	5.64	4.06	6.59	2.7	9.51	0	0	0	0	0	0	0	0	1.4	0
c1664590_g3	0	0	0	0	0.02	2.28	2.37	1.4	0.97	1.99	0.03	0	0	0	0	0	0	0	0.51	0
c1665907_g1	0	0	0.05	0	0	5.3	5.17	1.15	3.24	9.39	0	0.06	0	0.14	0	0	0	0	0	0
c1668328_g2	0	0	0	0	0	18.98	1.32	27.42	13.2	8.31	0	0	0	0	0	0	0	0	0	0
c1668770_g2	2.66	0.82	5.35	5.19	0.59	0	0	0	0.14	0	0.38	2.11	0.7	2.36	2.04	2.16	0.89	0.63	0	2.38
c1669110_g1	4.4	3.41	0.1	5.45	10.37	0	0	0.04	0.02	0.05	0.13	0.86	0.06	1.09	0.24	3.84	0.72	0.15	0	0.41
c1670730_g3	0.42	0.57	0.28	0.83	1.87	0	0	0	0	0	0	0	0	0	0	0	0	0	0	0
c1672636_g1	2.98	1.54	0.77	2.92	1.55	0	0	0	0	0	2.56	3.12	2.69	3	5.76	7.45	1.45	4.22	0.03	3.64
c1675235_g2	1.61	4.59	3.74	11.15	4.6	0	0.07	0	0	0	4.13	4.62	6.9	5.48	10.85	5.98	0.86	1.94	2.04	5.42
c1677138_g1	0.79	0.37	0.84	0.81	1.11	0	0	0	0	0	0.67	0.3	0.73	0.04	0.24	0	0	0.04	0	0.38
c1682110_g1	0	0	0	0	0	5.59	8.61	7.09	7.29	5.04	0	0	0	0	0	0	0	0	1.84	0
c1682253_g1	0	0	0	0	0	4.81	3.57	0.84	3.85	2.8	0	0	0	0	0	0	0	0	0.9	0
c1684460_g1	0	0	0.02	0.08	0	2.02	4.34	5.19	2.64	3.19	0	0	0	0	0	0	0	0.08	0.82	0
c1684705_g3	0.99	0.29	1.17	0.58	1.2	0	0	0	0	0	0.55	1.99	1.98	0.11	1.04	0.23	0.85	0	0	1.66
c1685408_g1	5.42	0.81	2.35	0.78	1.26	0	0	0	0	0	1.57	2.81	0.96	3.59	0.81	7.68	4.19	15.11	0	2.09
c1686180_g1	0.03	0	0.08	0.02	0	5.44	5.58	6.73	12.12	5.69	0	0	0	0	0	0	0	0.07	1.7	0
c1686855_g1	0.75	0.78	0.55	1	0.81	0	0	0	0	0	0.08	0.71	0.54	0.22	0.48	0	0	0.19	0	0
c1688489_g4	0	0	0	0	0	2.26	11.62	2.09	2.48	2.53	0	0	0.05	0	0	0	0	0	0	0
c1689780_g1	0.34	0.38	0.39	0.32	1.07	20.51	15.53	13.88	23.72	20.69	0.03	0.03	0.14	0.29	0.02	0.34	0.29	0.21	14.91	0.46
c1690196_g2	0	0	0	0	0	2.65	6.99	2.2	3.85	4.4	0	0	0	0	0	0	0	0	0.38	0
c1691153_g5	1.71	1.76	1.2	3.8	3.26	0	0	0	0	0	0	0.51	1.56	0.55	0.75	0.39	0.2	0	0.26	1.22
c1692023_g1	0	0	0	0	0	1	1.56	0.97	0.74	3.18	0	0	0	0	0	0	0	0	0.34	0
c1692281_g1	0.33	0.27	0.11	0.72	0.66	0	0	0	0	0	0	0	0	0	0	0.11	0.03	0	0	0
c1695210_g3	1.2	2.16	0.62	1.28	5.93	0	0	0	0	0	0.24	0.81	0.4	0.72	0.59	0	0	0	0	1.33
c1696074_g1	5404.54	7101.99	4425.69	7325.22	13070.7	163.93	162.08	254.56	116.37	106.89	314.85	589.61	613.7	804.29	1147.95	720.34	289.58	576.78	16.94	504.23
c1699562_g2	6.72	5.43	3.33	11.11	6.01	0	0	0	0.74	0	0	0.13	0	0	0	0.56	0.3	0	0	0.23
c1700154_g1	0	0	0	0	0	1.8	10.01	3.83	3.56	5.6	0	0	0	0	0	0	0	0	1.09	0
c1701536_g3	0	3.66	2.42	6.37	4.28	0	0	0	0	0	0	0.27	3.28	1.8	2.93	4.26	0	2.4	0	3.04
c1702490_g1	0	0	0	0	0	6.61	5.03	0.51	15.64	13.72	0	0	0	0	0	0	0	0	0	0
c1702490_g2	0	0.03	0	0.02	0	5.51	3.78	1.63	11.82	11.08	0	0	0	0	0	0	0	0	0	0
c1704320_g4	2.1	3.39	2.87	3.04	2.21	0	0	0	0	0.03	0.43	0.44	1.93	0.77	1	1.32	0.96	1.3	0	2.05
c1705667_g2	0	0	0	0	0	1.21	5.43	3.87	2.25	4.21	0	0	0	0	0	0	0	0	1.6	0
c1705814_g1	2.11	1.82	0.84	1.13	7.81	0	0	0	0	0	0	0	0	0.15	1.4	1.22	1.83	1.81	0	1.4
c1706462_g2	0.13	0.36	0.92	2.48	0.78	0	0	0	0	0	0	0	0	0.09	0	0.1	0.09	0	0	0.15
c1707050_g1	3.5	2.72	1.66	4.23	3.58	0.88	1.88	0.24	0.98	0.44	0.84	1.15	1.19	1.05	1.36	2.22	0.71	1.92	0.32	1.46
c1708023_g3	0	0	0	0	0	0.97	1.58	0.77	0.67	1.09	0	0	0	0	0	0	0	0	0.01	0
c1708111_g1	4.37	6.41	3.82	3.1	2.25	0	0.07	0.1	0.23	0.02	0	0.95	0	0.05	0.73	0.53	0.59	0.59	0.21	1.44
c1709357_g6	0	0	0	0	0	2.68	2.23	1.04	2.58	2.05	0	0	0	0	0	0	0	0	0.08	0
c1709494_g1	0.06	0	0	0	0.01	6.92	2.06	3.49	15.26	2.22	0	0	0	0	0	0	0	0	0.42	0
c1709527_g2	0	0	0	0	0	6.74	26.45	6.43	8.77	6.53	0	0	0	0	0	0	0	0	2.43	0
c1710381_g2	0.02	0	0	0	0	0.65	0.99	0.35	0.27	0.53	0	0	0	0	0	0	0	0	0.02	0
c1710432_g2	7.83	6.75	3.98	4.28	8.91	0.01	0.05	0.12	0.05	0.27	2.21	2.32	1.58	2.01	3.51	1.78	1.94	1.47	0.4	3.29
c1710679_g1	0	0	0	0	0.02	1.44	0.94	4.18	1.53	3.04	0	0	0	0	0	0	0	0	0	0
c1710901_g1	0	0	0.02	0.29	0	1.49	1.74	1.87	1.84	0.55	0	0.31	0	0	0.23	0	0	0	0.49	0
c1710966_g7	0	0	0	0	0	3.39	3.24	6.31	3.81	4.96	0	0	0	0	0	0	0.11	0	0.35	0
c1711117_g3	0	0	0	0	0	2.38	4.83	0.74	3.65	4.12	0	0	0.06	0	0	0.05	0	0	1.87	0
c1711123_g4	0	0	0	0	0	1.46	0.99	2.25	1.85	1.7	0	0	0	0	0	0	0	0	0.26	0
c1712533_g1	5.58	5.59	6.61	5.85	3.29	0.03	0.09	0.13	0.29	0.03	0	0	0.04	0	0.34	0	0.86	1.06	0.14	0
c1712635_g3	0.14	0	0	0.03	0	6.92	5.99	4.29	3.54	3.34	0	1.97	0.54	0.92	0.02	0	0	0	2.23	1.32
c1712635_g6	0	0	0	0	0	3.73	2.33	2.5	1.36	0.96	0	0	0	0	0	0	0	0	0	0
c1713369_g1	0	0	0	0	0	2.6	0.61	4.03	2.65	1.27	0	0	0	0	0	0	0	0.11	0	0
c1715408_g3	0.97	1.31	1.62	0.67	1.36	0	0	0	0	0	0	0	0	0	0	0.04	0	0	0	0
c1715828_g1	0.01	0	0	0	0	1.22	0.47	0.85	0.98	0.59	0	0	0	0	0	0	0.02	0	0.06	0.02
c1715828_g2	0	0.03	0	0	0	2.27	2.94	1.97	2.03	2.1	0	0	0	0	0	0	0	0	0.17	0
c1716161_g2	1.64	1.17	1.3	1.28	0.77	0	0	0	0	0	2.26	0.45	1.43	0.44	0.34	0.05	0	0	0	0.13
c1716977_g3	1.31	1.3	2.83	3.31	2.24	0	0	0	0.02	0.01	2.15	0.96	3.06	0.67	3.94	4.72	0	5	0	3.42
c1717217_g3	1.09	0.6	1.54	4.71	1.47	0	0	0	0	0	0.07	0.47	0.12	0.88	0.81	0.34	0.11	0	0	0.29
c1717628_g2	0	0	0	0	0	0.55	0.47	0.58	0.83	0.82	0	0	0	0	0	0	0	0	0.45	0
c1718263_g1	4.52	2.66	0.43	0.74	1.29	0.02	0	0	0.02	0	0	0.04	0.04	0.29	0.56	0	0.32	0	0	0.51
c1718801_g1	2.69	2.3	3.44	3.03	2.34	0	0.19	0.06	0.08	0.06	0.22	0.7	2.53	2.32	3.68	1.12	1.52	0	0	0.28
c1719262_g2	0	0	0	0	0	2.42	1.79	0.75	0.73	2.14	0	0	0	0	0	0	0	0	0.34	0
c1720600_g1	0.99	3.83	3.72	18.89	5.81	0	0	0.18	0	0.11	0.11	5.96	3.61	1.2	3.4	22.13	6.09	2.21	0	5.82
c1720805_g1	0	0.01	0.01	0	0	5.06	1.86	2.81	8.63	2.99	0	0	0	0	0	0	0	0	0	0
c1721011_g9	0	0	0	0	0	0.93	0.81	0.15	1.28	0.36	0	0	0	0	0	0	0	0	0	0
c1723768_g1	11.49	6.54	3.23	1.1	10.08	0	0	0.03	0	0	2.49	2.28	1.14	0.4	1.34	0	0	0	0	2.03
c1724027_g3	0	0.05	0.02	0	0	1.51	5.37	6.4	3.12	1.7	0	0	0	0	0	0	0	0	0.17	0
c1725972_g3	0	0	0	0	0	6.14	3.85	3.28	2.8	2.63	0	0	0	0	0	0	0	0	0.69	0
c1726822_g2	0	0.03	0	0	0	2.16	3.21	3.72	2.12	2.4	0	0	0	0	0	0	0	0	0.33	0
c1728016_g1	0	0	0	0	0	9.32	10.76	6.06	3.01	6.26	0	0	0.11	0	0	0	0	0	1.84	0
c1728135_g1	0	0	0	0	0	1.31	0.53	2.7	1.65	0.5	0	0	0	0	0	0	0	0	0.03	0
c1728643_g2	2.24	0.47	0.74	1.2	0.35	0	0	0	0	0	0	0	0.26	1.22	1.77	0	0	0	0	0.42
c1729362_g6	1.7	3.95	2.4	7.88	2.6	0.01	0	0	0.05	0	0.14	1.62	1.02	2.16	1.13	3.97	1.25	0	0	0.87
c1730280_g2	0	0	0	0	0	1.51	18.01	2.06	9.59	0.62	0	0	0	0	0	0	0	0	3.37	0
c1730280_g4	0	0	0.04	0	0.02	3.03	4.22	0.91	6.46	2.67	0	0	0	0.05	0	0	0	0.03	3.31	0
c1731180_g3	1.83	2.9	0.61	2.43	1.19	0.01	0.04	0	0.02	0	0	0	0	0.19	0	0	0	0.03	0	0.03
c1731361_g1	1.09	3.46	1.33	1.66	1.75	0	0	0	0	0	0	0.28	0.16	0.2	0.86	0	0	0.66	0	1.19
c1731701_g2	0	0	0	0	0	1.95	2	2.68	4.6	3.05	0	0	0	0	0	0	0	0	0	0
c1732070_g2	0	0	0	0	0	3.09	1.1	2.36	2.59	1.74	0	0	0	0	0	0.3	0	0	2	0
c1732298_g3	0	0	0.11	0	0	35.71	34.12	44.06	28.54	19.3	0	0	0	0	0	0	0	0	4.31	0
c1733094_g1	0	0.02	0	0	0	9.35	1.94	0.32	4.28	3.12	0	0	0	0	0	0	0	0	0.36	0
c1734984_g4	7.01	1.27	4.04	0.62	3.48	0	0	0	0	0	0	0	0	0	0	0	0	0	0	0
c1735092_g4	3.03	0.76	1.05	0.34	0.95	0	0	0	0	0	0	0	0	0.04	0	0	0	0	0	0
c1735186_g2	2.64	2.79	0.76	5.08	2.48	0	0	0.01	0.01	0	0	0	0	0	0	0	0	0	0	0
c1735402_g5	0	0	0	0	0	1.09	4.13	2.35	0.78	0.63	0	0	0	0	0	0	0	0	8.51	0
c1735823_g3	0.09	0	0	0	0	16.45	1.42	9.1	30.63	10.12	0	0	0	0	0	0	0	0	0.8	0
c1735823_g4	0	0	0	0	0	11.53	2.8	7.65	17.3	3.66	0	0	0	0	0	0	0	0	0.21	0
c1736020_g1	0	3.21	1.24	1.12	0.39	256.88	165.5	217.23	101.64	69.53	0.04	0.14	0.07	0.07	0	0	0	0	6.77	0
c1736020_g3	658.73	1136.63	656.99	1003.29	1622.29	36.67	32.33	29.63	24.5	22.83	57.13	212.95	187.99	326.06	236.49	157.31	106.29	169.83	3.02	154.85
c1736020_g4	308.59	390.19	171.79	547.35	1754.54	7.55	7.44	12.43	6.01	4.48	10.95	66.51	22.55	49.91	117.81	75.86	10.39	20.02	0.47	45.92
c1736036_g6	6.44	0.59	0.89	2.38	4	0	0	0	0	0	0	0	0	0	0.07	0.06	0	0	0	0
c1736226_g2	8.19	5.04	5.33	5.99	7.12	0.03	0.08	0	0	0	0.78	1.63	2.13	0.79	2.12	2.94	0.4	3.88	0.07	2.92
c1736226_g5	8.58	5.38	2.87	6.17	11.34	0	0	0	0	0	0.85	0.61	2.49	0.38	1.45	1.32	0.04	2.38	0	2.12
c1737393_g2	0	0	0	0	0	5.05	2.64	1.44	5.66	3.9	0	0	0	0	0	0.03	0.07	0	0	0
c1737781_g1	0	0	0.16	0	0	4.27	3.36	3.53	7.79	1.69	0	0	0	0	0	0	0	0	2.16	0
c1738524_g4	2.88	0.67	0.83	4.31	2.34	0.02	0	0	0	0	0	0	0.43	0.14	0.17	0.84	0	0.55	0	0.09
c1738938_g2	1.84	1.11	0.61	4.27	4.04	0.03	0	0	0	0.02	0.43	0.38	0.28	0.05	1.23	1.72	0.39	0.13	0	0.6
c1739576_g1	0	0	0	0	0	0.18	2.13	0.4	0.64	0.13	0	0	0	0	0	0	0	0	0	0
c1740688_g2	0	0	0	0	0	1.09	0.17	3.46	1	2.04	0	0	0	0	0	0	0	0	0.07	0.18
c1741008_g2	8.19	6.35	4.13	14.71	3.04	0	0	0	0	0	1.74	0.15	1.66	3.78	2.01	1.53	4.83	0	0.68	2.39
c1742192_g2	0.11	0.04	0.04	0.44	0.14	200.84	11.34	36.98	21.87	34.39	0	0	0	0	0	0.05	0	0	0	0
c1742192_g4	0	0	0	0.14	0.07	51.48	7.9	13.82	7.67	11.04	0	0	0	0	0	0	0	0	0	0
c1742195_g3	0.51	0.01	0.08	0.08	0.01	80.95	6.94	15.94	14.23	10.2	0	0	0	0	0	0.11	0	0.1	0	0
c1742329_g2	0	0	0.04	0	0	6.51	14.31	5.85	7.26	7.73	0	0	0	0	0	0	0	0	4.63	0
c1742663_g2	7.07	4.45	3.74	7.68	1.89	0	0	0	0	0	0	0.07	0	0.12	0	0.01	0.25	0.18	0	0.76
c1743087_g4	8.24	6.79	1.05	22.81	4.59	0	0	0	0	0	1.19	0.41	1.28	1.43	0.5	1.16	0.37	0.04	0	3.05
c1743087_g6	3.11	1.55	0.58	4.52	1.11	0	0	0	0	0	0.19	0.35	0.19	0.69	0.12	0.38	0.23	0.04	0	0.09
c1743271_g1	2.24	0.8	0.54	7.71	2.15	0	0	0	0	0	0	0	0	0	0	0	0	0	0	0
c1743877_g2	0	0	0.02	0	0	3.2	3.58	2.38	4.58	1.58	0	0	0	0	0	0	0	0	0.78	0
c1744131_g1	3.04	1.07	1.81	2	3.36	0	0	0	0	0	0	0.13	0	0.09	0.19	0.44	0.9	0.99	0	0.96
c1744502_g2	0.45	0.4	0.48	1.71	3.29	0	0	0	0	0	0.21	1.11	0.27	0.06	2.04	0	0	0.05	0	0.82
c1744584_g1	0	0	0	0	0	1.56	1.2	1.59	2.86	2.07	0	0	0	0	0	0	0	0	2.35	0
c1744749_g3	1.22	0.66	0.53	1.43	0.36	0	0	0.01	0	0	0.49	0.57	0.3	0.37	0.39	0.47	0.7	0.28	0	0.42
c1745112_g1	5484.58	7379.48	5375.67	6900.9	7739.14	1.77	6.56	13.6	3.44	5.63	510.99	641.39	1114.71	1118.28	1502.1	985.85	482.07	628.43	5.12	699.59
c1745112_g3	513.67	499.25	302.83	350.25	1326.09	23.38	13.1	19.02	13.68	10.07	32.69	66.86	49.13	66.76	100.33	77.4	25.87	51.33	2.58	46.26
c1745112_g5	2199.7	3282.93	2117.24	2530.79	6054.67	22.26	36.99	48.61	27.75	22.19	120.76	362.95	352.32	399.88	551.37	476.71	140.86	347.31	5.66	262.22
c1746356_g6	11.29	1.59	2.04	0.83	1.24	0	0	0	0	0	1.69	0.81	0.54	0.25	1.63	0.58	0.94	0.41	0	0.54
c1746500_g2	14.61	12.06	8.41	19.04	16.77	0.34	0.15	0.29	0.15	0.19	4.2	0.14	4.86	2.93	4.98	6.76	3.35	31.91	0.23	7.03
c1746833_g8	2.36	1.83	1.82	6.1	2.1	0	0	0	0	0	0	0	0	0	0	0.06	0	0	0	0
c1747427_g3	9.23	8.56	6.95	20.64	6.9	1.54	0.4	1.64	1.39	0.3	3.13	5.6	3.84	3.38	6.39	4.77	3.69	10.88	0.73	15.79
c1748353_g1	0	0	0	0	0	0.64	4.11	1.53	1.89	1.17	0	0	0	0	0	0	0	0	0.93	0
c1748605_g1	0	0	0	0	0	1.44	0.62	1.01	4.04	2.04	0	0	0	0	0	0	0	0	0	0
c1748649_g1	13.78	11.5	8.65	16.34	7.38	0	0	0.06	0	0	0	0.1	0.05	0.17	0.12	0.3	2.6	0.13	0	0.92
c1748649_g2	12.24	12.63	5.67	15.26	7.92	0	0.11	0.05	0	0	0	0.08	0	0.06	0	0.07	0.3	0.04	0	0.24
c1748966_g1	0.57	1	1.81	2.24	0.62	0	0	0	0	0	0.09	0	0.68	1.28	0.84	0.93	0.06	0	0	0.38
c1748966_g5	7.57	9.33	5.85	19.22	12.44	0	0.06	0.06	0	0	4.16	5.15	6.25	10.04	11.83	3.85	0.59	0.52	1.34	10.97
c1749098_g3	7.19	4.23	0.52	6	1.88	0	0	0	0	0	1.48	0.61	2.41	1.87	2.33	4.08	3.69	9.52	0	3.4
c1749119_g4	0	0.02	0.01	0.01	0.01	1.46	0.73	1.56	0.9	0.36	0	0	0	0	0	0	0	0.02	0.19	0
c1749888_g4	0	0	0	0	0	0.85	0.48	0.63	0.53	0.54	0.11	0.7	0	0.02	0.11	0	0.03	0.13	0.05	0.21
c1750241_g1	0.02	0.12	0.07	0.01	0	0.28	1.89	1.37	1.14	1.11	0	0	0	0.59	0	1.41	2.25	0	0.12	0.11
c1750404_g2	0	0	0	0	0	1.49	0.37	0.21	1.23	0.06	0	0	0	0	0	0	0	0	0.08	0
c1750549_g1	2.34	2.39	3.58	4.58	1.24	0	0	0	0	0.06	2.19	0.16	6.02	1.72	3.04	0	8.06	12.11	0	10.74
c1750802_g4	0.03	0.02	0.04	0	0	2.39	1.86	2.78	2.62	1.3	0	0	0	0	0	0.03	0	0	0.33	0.03
c1750812_g1	0	0	0	0	0	11.14	6.09	1.19	15.52	17.18	0	0	0	0	0	0.1	0	0	0	0
c1751347_g3	0.97	0.67	1.2	1.46	0.83	0	0	0	0	0	0	0.05	0.19	0.04	0.66	0.07	0	0.48	0	0
c1751872_g1	83.68	59.16	70.44	47.98	76.82	8.79	8.38	14.2	14.83	3.67	82.46	58.58	50.18	45.52	37.14	49.82	61.48	105.3	7.06	20.27
c1752326_g2	0	0	0	0	0	0.61	1.84	2.13	1.02	1.24	0	0	0	0	0	0	0	0	1.07	0
c1752328_g1	0.11	0.08	0.02	0.06	0	2.14	3	2.91	4.72	2.7	0.03	0.03	0	0.08	0	0	0	0.03	1.73	0
c1752606_g1	0.04	0.03	0	0.14	0.06	4.88	2.31	11	8.33	6.27	0	0.17	0	0.04	0	0	0	0.57	10.39	0.05
c1753664_g1	0	0	0	0	0	10.98	6.27	26.55	16.26	9.75	0	0.08	0	0.05	0.75	0	0	1.49	0.04	0.16
c1753707_g2	0	0	0	0	0.01	2.83	4.04	5.72	2.09	2.82	0.07	0	0	0.18	0	0.32	0.24	0.13	0.83	0
c1754147_g5	0	0.05	0.03	0.05	0.01	1.57	2.82	1.86	7.38	0.88	0.01	0.23	0.01	0.05	0.01	0.01	0.09	0.19	2.77	0.24
c1754675_g1	3.4	2.11	0.24	0.53	0.13	0	0	0	0	0	112.03	117.06	22.54	44.37	65.11	25.79	58.55	13.56	2.55	54.39
c1754836_g2	1.08	0.48	0.15	1.21	0.93	0	0	0	0	0	0	0	0	0	0.47	0.81	0.48	0	0	0.08
c1754981_g1	0	0	0	0.02	0	5.04	6.62	10.33	1.93	8.89	0	0	0	0	0	0	0	0	0.87	0
c1754981_g3	0	0	0.1	0	0	15.69	10.4	11.87	17.22	11.73	0	0	0	0	0	0	0	0	3.25	0
c1755628_g1	0.46	0.07	0.14	0.59	1.66	0	0	0	0	0	0.25	0.64	0.19	0.42	1.13	1.48	0.07	0.37	0	0.89
c1757014_g5	0.56	0.85	0.5	0.66	0.54	0	0	0.02	0.01	0	0	0.27	0.03	0.07	0.06	0.2	0	0.02	0	0.43
c1757016_g3	0.58	1.3	0.22	1.04	1.18	0	0	0	0	0.01	0	0	0.09	0	0.01	0.08	0.01	0.02	0.04	0.03
c1757213_g1	1.45	2.05	2.01	3.98	1.01	0	0.03	0.03	0.02	0.02	1.28	4.81	5.2	2.45	2.75	0	0.83	2.06	0	1.96
c1757491_g3	0	0	0.01	0	0.03	18.3	0	12.07	16.5	7.46	0	0	0	0	0	0	0	0	2.3	0
c1758066_g2	0.88	3.08	2.39	11.88	0.58	0	0	0	0	0	0	2.54	0.21	0.41	0.49	0.05	0	0	0	0
c1758429_g4	2.73	1.74	1.21	6.56	3.66	0	0	0	0.07	0	1.87	0.8	0	0.73	0.84	2.32	0.27	0.53	0	2.22
c1758464_g2	0	0	0	0	0	1.09	0.38	1.82	2.34	1.38	0	0.44	0	0	0	5.55	0	0.06	0.87	0
c1758471_g2	0	0	0	0.32	0.16	27.79	5.1	43.95	50.28	36.7	0	0.11	0	0.48	0	1.12	0.1	1.78	0.08	0.38
c1759959_g2	39.6	22.88	22.63	71.16	43.34	0.25	0	0.14	0.49	0.37	39.2	44.91	39.36	63.59	68.6	39.67	4.61	84.21	0.63	204.71
c1760037_g3	1.39	3.06	2.74	3.31	2.81	0	0	0	0	0	0.64	1.73	0.76	2.6	0.86	6.67	4.84	3.98	0	1.75
c1760759_g1	2.84	0.14	0.04	0.05	0.01	4.35	3.1	4.61	4.11	3.89	2.09	4.01	1.28	2.62	5.89	19.18	0.36	1.66	3.32	5.74
c1760998_g3	0	0	0	0	0	0.33	1.39	0.61	0.71	1.2	0	0	0	0	0	0.02	0.03	0	0.02	0
c1761526_g3	0.35	0.06	0.23	5.16	1.45	0	0	0	0	0	0	0	0.11	0.29	0.69	0.01	0	0	0	0.05
c1762263_g2	1.19	2.48	1.01	4.13	2.62	0.05	0.13	0.06	0.05	0.03	0.3	0.64	1.27	1.15	2.38	0	0.53	0.15	0	0.18
c1762275_g6	0	0	0	0.04	0.04	2.71	2.61	1.68	2.78	3.3	0	0	0	0	0	0	0	0	0	0
c1762375_g2	0.01	0	0.01	0	0.01	7.39	11.49	0	6.56	3.23	0.01	0	0	0.01	0	0	0	0.01	0	0
c1762430_g7	4.55	2.17	5.06	3.13	2.6	0	0	0	0	0	4.33	3.97	3.67	5.17	2.76	27.02	14.87	5.77	0.43	6.2
c1762645_g6	0.87	1.06	0.62	1.42	1.2	0.01	0.02	0.04	0.02	0.05	0.11	0.12	1.84	0.82	0.91	0.2	0.66	0.35	0	0.39
c1763125_g2	3.14	2.3	0.73	7.97	4.31	0	1.04	0.05	0.07	0.26	0	0	0	0	0.32	0.69	0.69	1.93	0	0.35
c1763303_g1	7.84	8.19	6.4	15.5	5.33	0	0	0	0	0	3.51	2.09	2.76	1.9	1.58	5.75	0.32	1.59	0	1.84
c1763489_g2	0.66	1.04	0.43	3.1	1	0	0	0	0.01	0.01	0	0.05	0.02	0.1	0.16	0.36	0.14	0.08	0.07	0.48
c1763489_g3	3.14	3.52	1.25	9.03	4.54	0	0.11	0	0	0	0.07	3.36	0.49	0.37	1.83	1.76	0.34	1.11	0	1.59
c1763489_g4	2.18	3.91	1.99	5.5	2.33	0	0	0	0	0	0	0.48	0	0.27	2.84	1.57	0	6.63	0	4.14
c1763545_g1	0	0	0	0	0	6.83	0	15.66	33.93	6.39	0	0	0	0	0.29	8.02	0	0.85	4.14	2.4
c1764155_g3	0	0	0	0	0	13.42	17.65	6.84	12.33	4.49	0	0	0	0	0	0	0	0	0.1	0.06
c1764236_g1	11.08	11.45	6.35	10.52	12.21	0	0	0.09	0	0.03	0	0.21	0	0.19	0	0	0	0	0	0.1
c1764279_g1	0.48	1.54	1.22	1.9	1.92	0	0	0.04	0.02	0.01	0.02	0.34	1.19	0.15	0.33	1.03	0.25	0.69	0	0.42
c1764580_g1	0	0	0	0	0	20.94	8.58	13.7	22.23	16.55	0	0	0	0	0	0	0	0	0	0
c1764920_g2	6.83	3.22	3.78	7.4	3.29	0.1	0.36	0.12	0.35	0.2	1.65	2.11	1.71	1.36	2.26	0.39	3.49	3.29	0.22	2.3
c1765056_g3	0	0	0.01	0	0	4.97	1.84	2.05	1.36	1.03	0	0	0	0	0	0	0	0	2.87	0.39
c1765550_g3	1.1	2.33	1.71	1.99	2.76	0.01	0.17	0.04	0.02	0.04	0.15	0.02	0.37	0.2	0.1	0.14	0.2	0	0.07	0.47
c1765697_g1	2	0.16	0.88	0.17	1.47	0	0	0	0.02	0	0	0.06	0.62	0.03	1.68	0.09	0.11	0	0	0.31
c1766841_g1	5.27	2.13	8.19	0.64	6.11	0.01	0	0	0	0	0	0	0	0	0	0	0	0	0	0
c1766841_g2	2.04	1.75	5.48	0.23	1.9	0	0	0	0	0	0	0	0	0	0	0	0	0	0	0
c1766889_g9	0.08	0.18	0.03	0.87	0	46.28	6.01	45.31	50.8	47.9	0	0.31	0	0	0.16	0.44	0.09	2.56	0.53	0.26
c1767745_g1	0	0	0	0	0	3.07	0.38	3.6	4.66	12.54	0	0	0	0	0	0	0	0	0	0
c1767851_g6	0	0	0	0	0	0.43	0.29	0.19	0.54	0.48	0	0	0	0	0	0	0	0	0.03	0
c1767880_g5	0.15	0.51	0.25	0.09	0	337.1	397.04	475.24	216.13	228.12	0	0	0	0.13	0	0	0	0	17.48	0
c1767996_g5	0	0	0	0	0	5.58	2.08	2.12	3.92	2.65	0	0	0	0.06	0	0	0	0	1.62	0
c1768069_g2	0	0	0	0	0	2.24	1.36	2.55	3.01	6.6	0	0	0	0	0	0	0	0	0.32	0
c1768091_g4	0	0	0.01	0	0.02	1.58	1.01	0.81	0.88	0.08	0	0	0	0	0	0	0	0	0.05	0
c1768298_g1	0.03	0	0.04	0.13	0	34.44	20.11	46.62	11.97	43.8	0	0	0	0	0	0	0	0	0	0
c1769471_g4	0.25	0.59	0.51	0.03	1.15	0	0	0	0	0	0	0.06	0.08	0.04	0.05	0.04	0	0	0	0
c1770228_g7	0	0	0	0	0	0.54	3.2	0.71	0.09	0.78	0.43	0	0	0.11	0.12	0.02	0.19	0	0.47	0.54
c1770404_g2	0	0.07	0	0.06	0	1.97	8.27	10.5	7.32	3.43	0	0	0	0	0	0	0	0	0.28	0
c1770404_g3	1.14	0.11	0.11	0.02	0.13	6.08	9.04	7.04	5.87	5.9	0.05	0	0	0	0	0.07	0	0	0.95	0
c1770404_g5	0	0	0	0	0	3.03	2.79	2.48	6.12	5.88	0	0	0	0	0	0	0	0	1.32	0
c1770775_g1	0	0	0	0	0	2.75	5.36	2.94	9.26	9.07	0	0	0	0	0	0	0	0	0	0
c1770775_g5	0	0	0.01	0	0.02	1.7	7.27	2.85	3.87	1.72	0	0	0.04	0	0	0	0	0	0.24	0
c1770858_g3	0	0.01	0.04	0.02	0.04	4.06	2.71	4.82	6.88	4.05	0	0	0	0	0	0	0	0	0	0
c1771276_g1	0	0	0	0	0	6.29	4.54	5.78	2.91	8.83	0	0	0	0	0	0	0	0	0.73	0
c1771276_g2	0.3	0.08	0	0.12	0.01	3.31	5.08	5.13	1.56	5.4	0	0	0	0	0	0	0	0	1.32	0
c1771400_g3	0	0	0	0.07	0	10.76	5.09	3.81	10	5.17	0	0	0	0	0	0	0	0	0	0
c1771400_g4	0	0	0	0	0.7	21.13	13.53	5.43	19.72	10.25	0	0	0	0	0.03	0.73	0.93	0	2.33	0
c1771400_g5	0	0.02	0	0	0.01	13.98	6.92	3.34	10.2	7.91	0	0	0	0	0	0	0.08	0	0	0
c1771928_g2	0.07	0	0.01	0	0.03	2.78	2.06	0.92	7.56	2.89	0	0	0	0	0	0.11	0	0	0	0.08
c1771930_g4	29.39	29.17	7.01	0.05	11.3	0	0	0	0	0	0	0	0.14	0	0	0.12	0	0	0	0.05
c1771945_g4	0	0	0	0	0	1.01	0.57	1.49	2.38	0.91	0	0	0	0	0	0.06	0.16	0	0	0
c1773140_g2	1.7	2.76	0.37	2.02	1.2	0	0	0	0	0	0	2.26	0.03	0.03	0	0.22	0	0.74	0	0.16
c1773617_g4	0	0	0	0	0	1.99	0.4	2.29	7.78	2.16	0	0	0	0	0	0	0	0	0.39	0
c1773622_g3	1.49	0.53	1.89	1.69	2.86	0	0	0	0	0	0.53	0.54	0.16	0.62	0.91	0.45	0.43	0.14	0	2.29
c1773622_g7	0.27	0.48	0.09	0.52	0.68	0	0	0	0	0	0.05	0	0	0.05	0.32	0.2	0.03	0.01	0	0.33
c1774074_g1	40.18	16.23	7.29	64.55	41.81	0.81	0.39	0.98	0.55	0.76	3.92	3.83	1.65	5.55	6.68	13.1	7.62	6.75	0.27	8.5
c1774074_g3	23.51	15.55	8.04	43.49	23.66	0.16	0.18	0.32	0.24	0.14	1.63	7.23	6.88	4.26	8.86	17.54	6.65	8.38	0.53	12.54
c1774083_g2	0.86	0.72	1.3	0.93	2.83	0	0	0	0.02	0	0.57	0.2	0.51	0.37	0.51	0.31	0	0.45	0	0.17
c1774912_g8	15.18	4.5	7.39	5.14	7.62	0	0.19	0.04	0.02	0.03	1.56	4.18	0.76	0.68	6.21	5.78	3.21	1.93	0.05	2.44
c1774970_g2	14.51	11.59	12.8	16.74	13.28	0.24	0	0.35	0.03	0.14	9.85	13.19	11.41	18.53	9.34	9.88	12.83	12.59	0.05	4.64
c1775115_g2	0	0	0.02	0.02	0	0.24	7.55	3.17	5.15	1.42	0	0	0	0	0	0	0	0.1	8.99	0
c1775582_g5	0	0	0	0	0.03	11.62	7.55	4.13	7.35	6.2	0	0	0	0	0	0	0	0	2.34	0.05
c1775779_g1	0	0	0.01	0	0	1.12	0.66	0.62	0.87	0.97	0	0	0	0	0	0	0.05	0	0	0
c1775866_g8	1.63	0.82	0.58	5.99	1.39	0	0	0	0	0	0	0	0	0.45	0	0.17	0.07	0	0	0
c1776894_g2	3.6	1.14	1.53	3.53	3.49	0	0	0	0	0	2.1	1.46	0	0	0.11	1.58	0.59	5.25	0	0.39
c1776960_g4	0	0	0.02	0	0	1.97	3.5	2.82	3.13	1.24	0	0.01	0.06	0	0	0.01	0.01	0	0.04	0
c1777189_g2	0	0	0.01	0	0	6.52	4.38	3.28	6.93	2.51	0	0	0	0	0	0	0	0	0	0
c1777189_g3	0	0	0	0	0.01	29.6	12.02	6.85	15.81	12.18	0	0	0	0	0	0	0	0.01	0	0
c1777339_g5	0.27	0.77	2.76	3	0.9	0	0	0	0	0	0	0	0	0	0	0	0	0	0	0
c1777435_g3	3.53	3.24	1.47	3.95	8.68	0.39	0.01	0.37	0.88	0.03	0.42	1.3	0.3	0.6	1.49	0.78	0.52	0.22	0.02	1.45
c1777649_g1	0	0.02	0	0.02	0	4.13	0.79	4.02	2.83	3.07	0	0	0	0	0	0.21	0	0.67	1.69	0
c1778083_g4	9.05	9.46	4.66	7.74	12.49	0	0	0	0	0	6.44	17.28	2.58	5.07	3.81	3.64	3.5	3.28	0.25	3.44
c1778169_g2	3.48	0.34	0.97	1.43	0.09	0	0	0	0	0	1.47	1.95	0.88	1.68	1.04	1.73	0.08	2.54	0	1.73
c1778262_g1	2.86	1	0.44	1.61	0.3	0	0	0	0	0	1.13	1.97	0.96	0.87	0.84	1.36	5.91	7.54	0	1.9
c1778262_g2	3.99	2.56	1.68	0.81	1.79	0	0	0	0	0	2.42	1.92	0.32	0.73	0.83	1.15	4.72	6.72	0	2.37
c1778544_g2	0	0	0.01	0	0.01	3.55	3.02	3.75	3.28	1.4	0	0	0	0	0	0.01	0	0	0.95	0
c1778716_g2	0.05	0	0.05	0.06	0.03	2.28	7.67	8.63	11.31	3.92	0	0	0	0	0	0	0	0	0	0
c1778760_g3	1.42	1.62	0.61	2	0.23	0	0	0	0	0	0	0.27	0	0	0.11	0.3	0.03	0.03	0	0
c1778923_g3	12.38	6.54	2.31	9.6	21.25	0.1	0.37	0.12	0.01	0.14	2.37	12.62	1.35	6.25	11.71	9.95	7.51	9.5	0.08	12.3
c1778923_g5	22.85	6.92	2.86	5.82	30.4	0.05	0.15	0.08	0.04	0	1.61	11.31	1.37	3.52	14.02	5.22	6.81	6.53	0	10.29
c1779055_g1	0.45	2.51	1.36	6.04	1.95	0	0	0	0	0	0.16	2.83	2.12	1.7	2.71	0.85	0.84	2.83	0.05	1.8
c1779055_g2	0.31	3.84	2.2	6.62	2.34	0	0	0	0	0.03	0.17	3.27	2.58	2.9	3.6	0.89	1.29	1.43	0	1.55
c1779485_g1	17.54	7.71	8.55	5.1	9.76	0	0	0	0.11	0.15	0.21	0.67	1.64	4.57	1.88	5.79	2.77	1.97	0	3.11
c1779655_g6	0.06	0	0	0	0.04	5.51	3.22	5.67	4.97	1.58	0	0	0.07	0	0	0	0	0	1.1	0
c1779764_g1	1.28	1.12	0.47	0.28	1.63	0	0	0	0	0	0.26	0.68	0.42	0.43	0.33	1.38	3.09	4.92	0	2.46
c1779772_g3	0.11	0.05	0.02	0.11	0.02	1.64	4.62	6.25	6.53	3.11	0	0	0	0.05	0.11	0	0	0	0.41	0
c1779972_g3	0	0	0	0	0	1.11	1.26	0.86	0.65	1.02	0	0	0	0	0	0	0	0	0	0
c1779972_g5	0	0	0.01	0	0	2.8	1.26	1.48	0.91	0.19	0	0	0	0	0	0	0	0	0	0
c1779972_g6	0	0	0	0	0	3.13	0.93	1.68	2.24	1.93	0	0	0	0	0	0	0	0	0	0
c1780533_g4	9.9	11.1	16.94	18.02	10.81	0.11	0.04	0.16	0.26	0.09	3.84	6.74	5.96	5.15	7.23	12.69	8.23	5.1	0.13	7.97
c1781030_g4	0	0	0.11	0.03	0	3.59	5.01	3.94	2.73	2.81	0	0.32	0	0	0	0	0	0	0.38	0
c1781074_g3	2.4	0.33	7.16	1.01	2.07	0.04	0.03	0.01	0.01	0	0	0	0	0.04	0.1	0.05	0	0	0	0.08
c2303695_g1	0.96	2.74	0.93	5.38	3.11	0	0	0	0	0	1.25	2.58	0.56	1.19	5.08	2.37	0	0	0.37	2.97
c2308207_g1	4.17	7.72	3.98	11.57	2.22	0	0.07	0	0	0	0.12	0.63	0	0.09	0.43	0.58	0.68	0	0	0.05
c2981254_g1	36299.5	28215	22492.2	33660	55538.5	5.99	11.27	27.46	2.38	10.61	1984.57	3568.12	4068.42	4858.76	7634.07	5995.88	2493.84	3520.36	41.91	4330.96
c882486_g1	0	0	0	0	0	21.94	11.82	31.06	37.25	12.22	0	0	0	0	0	0	0	0	21.42	0
