# Supplementary material for: A robust transcriptional program in newts undergoing multiple events of lens regeneration throughout their lifespan
Source: eLife. 2015 Nov 2;4:e09594. doi: 10.7554/eLife.09594 (PMC4739772; doi:10.7554/eLife.09594)
Supplement: Supplementary file 11. — DOI: http://dx.doi.org/10.7554/eLife.09594.020 [file elife-09594-supp11.xlsx]

## Sheet: Iris Expression
ID	logFC	logCPM	PValue	FDR
c2981254_g1	-11.6859	10.0437	3.83039e-16	8.74514e-10
c1745112_g1	-10.2153	12.1205	2.86351e-15	3.26883e-09
c1642538_g1	-11.6794	6.8147	4.7368e-14	2.75086e-08
c1642538_g2	-11.7163	8.11057	4.81954e-14	2.75086e-08
c1527580_g1	-13.3423	3.33643	5.56168e-13	2.53956e-07
c1229960_g1	10.9339	5.85497	7.27116e-12	2.76139e-06
c1753664_g1	13.3776	3.35976	8.46648e-12	2.76139e-06
c1767880_g5	10.3985	4.61733	9.8451e-12	2.80966e-06
c1777189_g3	12.7874	4.02274	1.29747e-11	3.29137e-06
c1595055_g1	-11.8942	1.90656	4.06354e-11	9.27745e-06
c1484965_g1	10.5209	8.30931	7.32577e-11	1.52049e-05
c1642538_g3	10.1011	7.28952	8.70529e-11	1.65625e-05
c1748649_g1	-11.2972	2.91926	1.08558e-10	1.90652e-05
c1745112_g5	-6.69641	10.2938	3.10623e-10	5.06557e-05
c1611602_g1	-9.97661	2.33748	3.94421e-10	6.00334e-05
c1777189_g2	11.021	3.23519	4.36707e-10	6.23151e-05
c1498081_g1	10.8018	2.07004	8.0063e-10	0.000107524
c1736226_g5	-11.0146	1.04511	9.39727e-10	0.000119194
c1774074_g3	-7.45587	4.65365	1.21445e-09	0.000145932
c1764155_g3	11.1607	1.15994	1.34185e-09	0.000151743
c1777435_g3	-7.56756	2.91065	1.39574e-09	0.000151743
c1080237_g1	10.5369	0.510393	2.05982e-09	0.000210663
c1635926_g2	7.78962	4.26384	2.14772e-09	0.000210663
c1742663_g2	-10.9736	1.00498	2.2145e-09	0.000210663
c1770775_g1	11.1129	1.09604	3.55677e-09	0.00031625
c1753707_g2	9.73947	0.95608	3.60147e-09	0.00031625
c1720805_g1	10.0796	2.02932	3.99597e-09	0.000336862
c1748966_g5	-9.43422	1.80821	4.1313e-09	0.000336862
c1746500_g2	-6.60425	3.66805	4.34548e-09	0.000342108
c1672636_g1	-10.5695	0.607172	4.93266e-09	0.000366157
c1768298_g1	9.44923	3.29916	5.05065e-09	0.000366157
c1778262_g2	-10.7093	0.737818	5.13208e-09	0.000366157
c1593419_g1	-10.4196	0.476279	5.89033e-09	0.000405206
c1771400_g5	9.67026	1.66488	6.03435e-09	0.000405206
c1770775_g5	8.73893	0.998708	7.12617e-09	0.000464849
c1771400_g4	10.0777	2.40099	8.55349e-09	0.000542456
c1750812_g1	11.7821	1.77612	9.37794e-09	0.000578668
c1766841_g1	-10.4889	1.92779	1.09622e-08	0.000643646
c1743087_g4	-11.609	1.62325	1.10585e-08	0.000643646
c1707050_g1	-6.03109	2.51517	1.14929e-08	0.000643646
c1659515_g2	8.34511	1.26763	1.15587e-08	0.000643646
c1732298_g3	9.34741	1.5553	1.24177e-08	0.000667313
c1778544_g2	8.5668	1.15905	1.25682e-08	0.000667313
c1682110_g1	9.87065	-0.139684	1.37731e-08	0.000714663
c1688489_g4	10.0786	0.0574005	1.5473e-08	0.000771907
c1764236_g1	-9.05216	1.99812	1.55525e-08	0.000771907
c1775582_g5	9.51454	0.77026	1.70504e-08	0.000828249
c1758464_g2	10.6871	0.671743	1.81113e-08	0.000861455
c1754981_g1	9.61138	0.846584	1.90523e-08	0.000862528
c1780533_g4	-6.65783	3.25281	1.92086e-08	0.000862528
c1770858_g3	7.45004	1.58247	1.92673e-08	0.000862528
c1237820_g1	-7.74105	1.33737	2.44604e-08	0.00107395
c1657715_g1	13.2506	3.23281	2.62129e-08	0.00112918
c1734984_g4	-10.5435	0.589353	3.20259e-08	0.00131474
c1736020_g3	-5.6106	7.34715	3.21678e-08	0.00131474
c1759959_g2	-7.43432	2.9911	3.22482e-08	0.00131474
c1735186_g2	-8.8631	1.60417	3.83003e-08	0.00153409
c1776960_g4	8.76804	1.29549	4.26046e-08	0.00165902
c1696074_g1	-5.58222	11.904	4.28726e-08	0.00165902
c1778083_g4	-9.55727	-0.353973	4.44236e-08	0.00169039
c1751872_g1	-5.55436	4.72975	4.64117e-08	0.00173675
c1743087_g6	-10.2846	0.331904	4.71634e-08	0.00173675
c1736226_g2	-7.92536	0.185773	4.79952e-08	0.00173777
c1712635_g3	8.28373	0.289086	4.87134e-08	0.00173777
c1708023_g3	9.50136	-0.503871	5.38392e-08	0.00189108
c1736020_g4	-6.3683	9.45279	6.28963e-08	0.00215832
c1774912_g8	-7.56992	1.68773	6.35876e-08	0.00215832
c1748605_g1	10.407	0.415867	6.42838e-08	0.00215832
c1639558_g4	9.71643	-0.309965	6.86785e-08	0.00227246
c1743877_g2	8.73189	0.959845	7.0176e-08	0.00228883
c1773622_g3	-10.0969	0.164568	7.31043e-08	0.00233395
c1702490_g2	9.32667	1.34642	7.36038e-08	0.00233395
c1662018_g3	8.81064	0.0247399	7.81734e-08	0.00243216
c1762430_g7	-9.69146	-0.197995	7.88317e-08	0.00243216
c1781030_g4	7.70067	-0.419624	8.18106e-08	0.00249042
c1775779_g1	8.86785	0.079137	8.32763e-08	0.00250168
c1618196_g1	-6.33261	2.6382	8.62298e-08	0.00250638
c1728016_g1	9.56256	-0.435767	8.63912e-08	0.00250638
c1580287_g1	9.69667	2.5545	8.67261e-08	0.00250638
c1737393_g2	10.0252	0.0463715	8.78963e-08	0.00250844
c1715828_g1	8.96833	0.337082	9.00419e-08	0.0025227
c1748649_g2	-8.82918	2.62181	9.06057e-08	0.0025227
c1742192_g2	8.79179	3.78208	9.32755e-08	0.00256574
c1778923_g5	-7.72041	1.3301	9.73281e-08	0.00264535
c2308207_g1	-8.96828	0.557958	9.87283e-08	0.00265184
c1682253_g1	9.98269	0.0137805	1.00829e-07	0.00267678
c1778716_g2	7.05807	0.421809	1.06136e-07	0.00276601
c1744749_g3	-9.13763	0.80649	1.06614e-07	0.00276601
c1716977_g3	-8.04964	0.792915	1.09874e-07	0.00281856
c1742329_g2	8.44979	-0.352235	1.11817e-07	0.00283653
c1662018_g1	9.15674	-0.852171	1.23372e-07	0.00309528
c1638826_g4	-11.0353	1.07683	1.2512e-07	0.00310501
c1689780_g1	5.34161	3.84458	1.30753e-07	0.00320776
c1779055_g1	-10.0426	0.122197	1.32071e-07	0.00320776
c1686180_g1	7.71119	1.31455	1.61291e-07	0.00386951
c1630104_g1	10.2183	0.235085	1.62706e-07	0.00386951
c1778760_g3	-9.93591	-0.0103096	1.68301e-07	0.0039613
c1521043_g1	-10.3968	0.472388	1.70573e-07	0.00397381
c1711123_g4	9.24976	-0.760315	1.75168e-07	0.00403964
c1588222_g1	-9.01586	-0.850679	1.79654e-07	0.00410167
c1664590_g3	8.45029	-0.298515	1.95021e-07	0.00433348
c1763489_g2	-8.31313	0.607667	1.95083e-07	0.00433348
c1726822_g2	8.21682	-0.446758	1.95593e-07	0.00433348
c1747427_g3	-5.59475	2.98284	1.974e-07	0.00433348
c1741008_g2	-9.45601	-0.449566	1.99993e-07	0.0043486
c1293940_g1	-9.60048	-0.321018	2.12147e-07	0.00456936
c1776894_g2	-9.11132	-0.755803	2.28238e-07	0.00486998
c1732070_g2	9.35443	-0.620593	2.36646e-07	0.0049964
c1749888_g4	9.15134	-0.824035	2.38539e-07	0.0049964
c1539820_g1	-8.61322	0.936087	2.4269e-07	0.00503713
c1770404_g3	5.59317	1.63265	2.53111e-07	0.00520608
c1710966_g7	9.05092	-0.973645	2.55656e-07	0.00521149
c1620945_g1	-8.78598	0.270204	2.61922e-07	0.00529196
c1716161_g2	-8.97283	-0.890788	2.67324e-07	0.00535373
c1558577_g1	10.7147	0.7148	2.82145e-07	0.00560142
c1760037_g3	-9.0644	-0.793512	2.87337e-07	0.00565531
c882486_g1	9.32564	-0.665277	2.97595e-07	0.00580715
c1771276_g1	9.20564	-0.80826	3.04239e-07	0.0058865
c1715828_g2	8.17128	0.263303	3.07815e-07	0.00590563
c1767996_g5	9.15597	-0.79963	3.1053e-07	0.00590808
c1735823_g4	9.8104	-0.155076	3.14658e-07	0.00593714
c1704320_g4	-8.37987	0.0311097	3.21417e-07	0.00601496
c1779772_g3	6.05737	1.49746	3.24646e-07	0.00601894
c1709527_g2	8.89747	-1.08715	3.26902e-07	0.00601894
c1705667_g2	8.9643	-1.08317	3.70531e-07	0.00676765
c1737781_g1	8.33501	0.875112	3.85927e-07	0.00699291
c1653013_g1	7.34514	2.19884	3.91082e-07	0.00703052
c1675235_g2	-8.85902	1.18548	3.98133e-07	0.00707821
c1642504_g1	9.62003	-0.366715	3.99935e-07	0.00707821
c1779972_g3	8.81892	-1.16013	4.04448e-07	0.00710301
c1709357_g6	9.0125	-0.936796	4.12219e-07	0.00717342
c1662470_g3	9.16815	-0.858967	4.14741e-07	0.00717342
c1757213_g1	-6.84611	0.100771	4.27258e-07	0.00733436
c1744584_g1	8.96574	-1.00822	4.4725e-07	0.00762025
c1771930_g4	-11.9844	1.9803	4.55875e-07	0.00770966
c1670730_g3	-9.21021	-0.653587	4.74044e-07	0.00795799
c1764580_g1	9.01701	-0.952282	4.95958e-07	0.00826509
c1649595_g1	7.5043	2.86863	5.20541e-07	0.00860365
c1711117_g3	9.16827	-0.809509	5.2381e-07	0.00860365
c1778923_g3	-6.2717	2.39326	5.40638e-07	0.00881663
c1766841_g2	-10.123	0.220133	5.53041e-07	0.00895492
c1496324_g1	8.61188	-1.39881	5.76714e-07	0.00927247
c1729362_g6	-7.87692	0.835649	5.94388e-07	0.00943158
c1377994_g1	9.01932	-0.959975	5.94872e-07	0.00943158
c1720600_g1	-8.96933	1.41396	6.06066e-07	0.00954279
c1777649_g1	8.05681	0.0733521	6.15132e-07	0.00959178
c1686855_g1	-8.60081	-1.22804	6.1888e-07	0.00959178
c1779055_g2	-9.5399	3.02288	6.22401e-07	0.00959178
c1752606_g1	6.86873	0.677261	6.25982e-07	0.00959178
c1611607_g2	-8.48001	0.183777	6.31069e-07	0.00960526
c1735823_g3	9.38742	0.776409	6.43266e-07	0.00967593
c1743271_g1	-9.79108	-0.119033	6.44188e-07	0.00967593
c1768069_g2	9.21089	-0.801202	6.66846e-07	0.0099508
c1700154_g1	8.75292	-1.26949	7.0004e-07	0.0103127
c1760759_g1	6.39291	2.10156	7.00132e-07	0.0103127
c1763489_g4	-9.08557	-0.783925	7.06771e-07	0.0103437
c1677138_g1	-8.7774	-1.06793	7.33229e-07	0.0106626
c1709494_g1	8.8904	3.02394	7.69895e-07	0.011125
c1684705_g3	-8.88989	-0.916191	8.17694e-07	0.0117413
c1695210_g3	-9.49256	-0.403016	8.27918e-07	0.0118138
c1749098_g3	-9.34524	-0.588857	8.51549e-07	0.0120756
c1637261_g1	5.28287	1.39017	8.70148e-07	0.0122631
c1778262_g1	-9.26362	-0.665092	8.79198e-07	0.0123147
c1767851_g6	8.80597	-1.14301	9.01004e-07	0.0125432
c1712635_g6	9.02439	-0.929756	9.19843e-07	0.0127278
c1746356_g6	-9.66531	-0.288395	9.48808e-07	0.0129223
c1746833_g8	-8.85812	-0.979223	9.55853e-07	0.0129223
c1762275_g6	6.9923	-1.05361	9.5592e-07	0.0129223
c1745112_g3	-5.15035	8.73353	9.56541e-07	0.0129223
c1742192_g4	8.71643	1.93005	9.72452e-07	0.0130451
c1702490_g1	10.0568	0.0720773	9.77056e-07	0.0130451
c1645198_g1	8.43258	-1.55074	9.97748e-07	0.0132439
c1779485_g1	-7.0687	-0.580141	1.00743e-06	0.0132779
c1725972_g3	8.68711	-1.25041	1.01194e-06	0.0132779
c1773622_g7	-8.87974	-0.986519	1.04059e-06	0.0135758
c1644960_g1	7.57234	-0.199129	1.09422e-06	0.0141233
c1779764_g1	-8.79979	-1.0693	1.09493e-06	0.0141233
c1754981_g3	7.83947	-0.926398	1.10199e-06	0.0141345
c1770404_g5	8.76153	-1.20637	1.12512e-06	0.0143506
c1779655_g6	7.54454	-0.447055	1.13806e-06	0.0144229
c1775115_g2	7.98297	0.84195	1.15569e-06	0.0144229
c1730280_g2	9.89138	-0.0995499	1.15888e-06	0.0144229
c1757016_g3	-8.28046	-0.0770144	1.1612e-06	0.0144229
c1767745_g1	10.0617	0.0334639	1.16238e-06	0.0144229
c1699562_g2	-7.805	0.452911	1.17689e-06	0.014522
c1659246_g2	-7.8214	-0.501194	1.18308e-06	0.014522
c1771400_g3	8.0628	-0.604833	1.20408e-06	0.0145465
c1763303_g1	-8.56583	-1.26317	1.20708e-06	0.0145465
c1618352_g1	-5.42211	5.35364	1.20893e-06	0.0145465
c1774083_g2	-7.73503	-0.64931	1.21056e-06	0.0145465
c1724027_g3	7.44854	0.696358	1.24467e-06	0.014878
c1731180_g3	-6.83373	-0.448248	1.25869e-06	0.0149672
c1761526_g3	-11.1885	1.2287	1.2934e-06	0.0153003
c1774970_g2	-6.43895	1.65461	1.34307e-06	0.015806
c1639554_g1	-7.71171	-0.624075	1.35484e-06	0.0158627
c1740688_g2	10.0768	0.00988763	1.36636e-06	0.0158884
c1762263_g2	-5.32722	0.931832	1.3802e-06	0.0158884
c1779972_g5	8.50943	-0.262263	1.38362e-06	0.0158884
c1684460_g1	6.86947	-0.818229	1.38487e-06	0.0158884
c1770404_g2	7.35665	-0.664661	1.40037e-06	0.0159859
c1758471_g2	8.37342	2.0932	1.40894e-06	0.0160037
c1738938_g2	-7.53701	0.549345	1.42382e-06	0.0160926
c1771945_g4	8.89856	-1.08379	1.44361e-06	0.0162289
c1760998_g3	8.49383	-1.51327	1.45097e-06	0.0162289
c1744502_g2	-9.18362	-0.656993	1.4572e-06	0.0162289
c2303695_g1	-8.88273	-0.970665	1.50855e-06	0.0166539
c1713369_g1	8.93756	-1.04215	1.50995e-06	0.0166539
c1751347_g3	-8.40497	-1.3808	1.5223e-06	0.0167094
c1733094_g1	9.21096	0.630585	1.54442e-06	0.0167944
c1730280_g4	7.67045	0.268063	1.54475e-06	0.0167944
c1736020_g1	7.649	5.97896	1.57937e-06	0.0170893
c1774074_g1	-5.51095	1.40698	1.76577e-06	0.0190161
c1690196_g2	8.3093	-1.64925	1.87315e-06	0.0200778
c1765056_g3	8.19666	-0.556478	1.91444e-06	0.020374
c1336288_g1	-9.21532	5.12313	1.91863e-06	0.020374
c1758066_g2	-9.84293	-0.0666857	1.9351e-06	0.0204537
c1773140_g2	-8.43016	-1.40948	1.97768e-06	0.0207072
c1778169_g2	-9.75412	-0.182115	1.98013e-06	0.0207072
c1550098_g1	7.40295	-1.24183	1.98629e-06	0.0207072
c1668770_g2	-8.12822	0.331196	2.01108e-06	0.0208704
c1668328_g2	9.4489	-0.564777	2.02234e-06	0.0208922
c1710901_g1	6.74744	-0.35237	2.10531e-06	0.0216514
c1738524_g4	-7.88601	-0.580176	2.1956e-06	0.0224788
c1717628_g2	8.30282	-1.64839	2.21622e-06	0.0225885
c1735402_g5	8.3957	-1.63769	2.23844e-06	0.0226871
c1736036_g6	-8.82935	-1.04081	2.24577e-06	0.0226871
c1691153_g5	-8.29738	-1.49133	2.26697e-06	0.0228005
c1762375_g2	9.71569	3.25124	2.30183e-06	0.0230495
c1762645_g6	-5.48774	-0.33484	2.31627e-06	0.0230929
c1597527_g1	8.86521	-1.17816	2.33569e-06	0.0231852
c1764279_g1	-6.82958	0.38317	2.37062e-06	0.02343
c1771928_g2	7.25235	0.596908	2.45265e-06	0.0241363
c1645721_g2	-7.63274	3.4206	2.50772e-06	0.0245723
c1653013_g2	9.89773	1.07944	2.5379e-06	0.0247618
c1665907_g1	7.92536	0.138788	2.56346e-06	0.0249048
c1754836_g2	-8.40739	-1.41239	2.57719e-06	0.0249321
c1765550_g3	-5.50747	0.776388	2.60867e-06	0.0251301
c1755628_g1	-9.32222	-0.536772	2.62893e-06	0.0252189
c1763125_g2	-6.30935	0.598182	2.67289e-06	0.0254577
c1692281_g1	-8.47494	-1.33772	2.67613e-06	0.0254577
c1723768_g1	-10.2063	3.25616	2.75738e-06	0.0261218
c1637630_g1	-7.5641	-0.86258	2.77426e-06	0.0261731
c1750802_g4	6.4192	-0.370356	2.89492e-06	0.027199
c1777339_g5	-9.16243	-0.660662	2.99831e-06	0.028055
c1649736_g2	-7.46721	-0.962046	3.02019e-06	0.0281444
c1749119_g4	6.31514	-0.913846	3.2847e-06	0.0304761
c1748966_g1	-8.54378	-1.24492	3.30086e-06	0.0304761
c1710432_g2	-6.05318	2.56629	3.31045e-06	0.0304761
c1705814_g1	-8.66118	-1.15713	3.35423e-06	0.0307551
c1715408_g3	-8.17596	-1.58221	3.43724e-06	0.0313902
c1637158_g1	-7.05953	-1.33273	3.54066e-06	0.0319737
c1731361_g1	-8.27065	-1.55244	3.54188e-06	0.0319737
c1773617_g4	9.18244	-0.769033	3.54315e-06	0.0319737
c1763489_g3	-8.1436	0.966571	3.57181e-06	0.0321054
c1742195_g3	7.90007	4.56129	3.59012e-06	0.0321435
c1781074_g3	-7.26679	2.11771	3.6596e-06	0.0326375
c1669110_g1	-7.75706	1.00413	3.72269e-06	0.0329717
c1750549_g1	-7.74597	0.177778	3.72596e-06	0.0329717
c1744131_g1	-8.0289	-1.72174	3.7489e-06	0.0329941
c1712533_g1	-5.34275	-0.401581	3.75739e-06	0.0329941
c1706462_g2	-8.7853	-1.00856	3.83651e-06	0.0334773
c1420718_g1	-7.09867	-1.30204	3.84174e-06	0.0334773
c1651480_g1	8.81406	-1.20389	3.87752e-06	0.0336481
c1355778_g1	7.22132	-1.5596	3.89082e-06	0.0336481
c1728643_g2	-8.30701	-1.4835	3.98054e-06	0.0342051
c1633026_g1	-8.65271	-1.16982	3.98518e-06	0.0342051
c1692023_g1	8.38	-1.62623	4.02762e-06	0.0343471
c1769471_g4	-9.26588	-0.61343	4.03182e-06	0.0343471
c1748353_g1	8.06604	-1.90986	4.11135e-06	0.0347846
c1662169_g2	8.53484	-1.44288	4.12883e-06	0.0347846
c1610854_g1	7.9432	-1.98777	4.12889e-06	0.0347846
c1763545_g1	12.0655	2.05979	4.2148e-06	0.0353779
c1771276_g2	6.4071	1.2196	4.34158e-06	0.0363085
c1652229_g2	-7.93108	-1.81539	4.59046e-06	0.0382047
c1701536_g3	-11.5823	1.60682	4.60178e-06	0.0382047
c1752328_g1	5.73647	0.295103	4.72896e-06	0.0390224
c1750404_g2	9.55781	-0.354248	4.74644e-06	0.0390224
c1628790_g1	-8.46708	-1.38026	4.75155e-06	0.0390224
c1779972_g6	8.29079	-1.61415	4.78423e-06	0.0390294
c1728135_g1	8.53848	-1.45786	4.7866e-06	0.0390294
c1739576_g1	8.71367	-1.27541	4.88369e-06	0.0396795
c1552950_g2	-7.92411	-1.85355	4.97005e-06	0.040122
c1602489_g1	8.52877	-1.42258	4.97331e-06	0.040122
c1731701_g2	8.05694	-1.87083	5.13569e-06	0.0412861
c1718263_g1	-7.18263	-0.650189	5.17826e-06	0.0414823
c1754675_g1	-9.42822	-0.551745	5.21071e-06	0.0415963
c1721011_g9	8.55471	-1.32634	5.29989e-06	0.0421608
c1685408_g1	-8.45087	-1.3772	5.46146e-06	0.0432952
c1105717_g1	-8.56707	-1.23974	5.53191e-06	0.043702
c1764920_g2	-4.5528	3.73578	5.59314e-06	0.0440333
c1717217_g3	-8.40007	-1.36823	5.67699e-06	0.0445398
c1750241_g1	5.81889	-1.15264	5.75943e-06	0.0447679
c1768091_g4	6.99647	-1.0794	5.7625e-06	0.0447679
c1752326_g2	7.91215	-2.08542	5.76488e-06	0.0447679
c1710679_g1	7.60707	-1.18002	5.83858e-06	0.0451865
c1757491_g3	9.92775	1.7466	5.86509e-06	0.0452384
c1766889_g9	7.40022	2.50703	5.88834e-06	0.0452648
c1708111_g1	-5.91222	0.818313	5.97267e-06	0.0457589
c1630536_g1	-7.3166	-0.89854	6.00825e-06	0.0458775
c1719262_g2	8.23551	-1.68187	6.05396e-06	0.0460725
c1718801_g1	-5.50372	0.754782	6.18778e-06	0.0468756
c1735092_g4	-8.25397	-1.56899	6.21628e-06	0.0468756
c1757014_g5	-6.67467	-0.901469	6.22108e-06	0.0468756
c1775866_g8	-8.6003	-1.22167	6.2516e-06	0.0469506
c1710381_g2	7.19436	-1.3977	6.38073e-06	0.0477633
c1495574_g1	7.97868	-1.92045	6.42309e-06	0.0479232
c1544649_g1	-7.67714	-0.73414	6.54798e-06	0.0486959
c1758429_g4	-7.51493	0.500529	6.60834e-06	0.0489852
c1770228_g7	8.72636	-1.29949	6.64379e-06	0.0490886
c1765697_g1	-7.83329	-0.591532	6.74706e-06	0.0496908
c1754147_g5	6.59646	2.48128	6.7981e-06	0.0499057

## Sheet: Iris Expression Annotation
## Semicolon (;) separates annotation of potential isoforms.
ID	logFC	logCPM	PValue	FDR	Uniprot ID	Description	Gene name
c1229960_g1	10.9339	5.85497	7.27e-12	2.76e-06	P03886	NU1M_HUMAN NADH-ubiquinone oxidoreductase chain 1	MT-ND1
c1336288_g1	-9.21532	5.12313	1.92e-06	0.020374	Q9NS71	GKN1_HUMAN Gastrokine-1	GKN1
c1377994_g1	9.01932	-0.959975	5.95e-07	0.00943158	Q9UHP7	CLC2D_HUMAN C-type lectin domain family 2 member D	CLEC2D
c1484965_g1	10.5209	8.30931	7.33e-11	1.52e-05	P00395	COX1_HUMAN Cytochrome c oxidase subunit 1	MT-CO1
c1618352_g1	-5.42211	5.35364	1.21e-06	0.0145465	P26447	S10A4_HUMAN Protein S100-A4	S100A4
c1642538_g1	-11.6794	6.8147	4.74e-14	2.75e-08	P00846	ATP6_HUMAN ATP synthase subunit a	MT-ATP6
c1642538_g3	10.1011	7.28952	8.71e-11	1.66e-05	P00846	ATP6_HUMAN ATP synthase subunit a	MT-ATP6
c1670730_g3	-9.21021	-0.653587	4.74e-07	0.00795799	Q9NXP7	GIN1_HUMAN Gypsy retrotransposon integrase-like protein 1	GIN1
c1675235_g2	-8.85902	1.18548	3.98e-07	0.00707821	Q14117	DPYS_HUMAN Dihydropyrimidinase	DPYS
c1682253_g1	9.98269	0.0137805	1.01e-07	0.00267678	P24903; Q6ZSU1; P51589	CP2F1_HUMAN Cytochrome P450 2F1; C2G1P_HUMAN Putative inactive cytochrome P450 2G1; CP2J2_HUMAN Cytochrome P450 2J2	CYP2F1; CYP2G1P; CYP2J2
c1696074_g1	-5.58222	11.904	4.29e-08	0.00165902	P00156	CYB_HUMAN Cytochrome b	MT-CYB
c1708111_g1	-5.91222	0.818313	5.97e-06	0.0457589	P20963	CD3Z_HUMAN T-cell surface glycoprotein CD3 zeta chain	CD247
c1710381_g2	7.19436	-1.3977	6.38e-06	0.0477633	O00370	LORF2_HUMAN LINE-1 retrotransposable element ORF2 protein	NA
c1712533_g1	-5.34275	-0.401581	3.76e-06	0.0329941	Q86WV1	SKAP1_HUMAN Src kinase-associated phosphoprotein 1	SKAP1
c1720805_g1	10.0796	2.02932	4e-09	0.000336862	P45452	MMP13_HUMAN Collagenase 3	MMP13
c1723768_g1	-10.2063	3.25616	2.76e-06	0.0261218	O00370	LORF2_HUMAN LINE-1 retrotransposable element ORF2 protein	NA
c1728135_g1	8.53848	-1.45786	4.79e-06	0.0390294	Q7Z5H5	VN1R4_HUMAN Vomeronasal type-1 receptor 4	VN1R4
c1734984_g4	-10.5435	0.589353	3.2e-08	0.00131474	Q8WVV5; Q9BVG3	BT2A2_HUMAN Butyrophilin subfamily 2 member A2; TRI62_HUMAN E3 ubiquitin-protein ligase TRIM62	BTN2A2; TRIM62
c1736020_g4	-6.3683	9.45279	6.29e-08	0.00215832	P03915	NU5M_HUMAN NADH-ubiquinone oxidoreductase chain 5	MT-ND5
c1737781_g1	8.33501	0.875112	3.86e-07	0.00699291	Q86XE5	HOGA1_HUMAN 4-hydroxy-2-oxoglutarate aldolase, mitochondrial	HOGA1
c1738524_g4	-7.88601	-0.580176	2.2e-06	0.0224788	O00370	LORF2_HUMAN LINE-1 retrotransposable element ORF2 protein	NA
c1739576_g1	8.71367	-1.27541	4.88e-06	0.0396795	O95497; O95498	VNN1_HUMAN Pantetheinase; VNN2_HUMAN Vascular non-inflammatory molecule 2	VNN1; VNN2
c1740688_g2	10.0768	0.00988763	1.37e-06	0.0158884	Q9BYW1; Q9NRM0	GTR11_HUMAN Solute carrier family 2, facilitated glucose transporter member 11; GTR9_HUMAN Solute carrier family 2, facilitated glucose transporter member 9	SLC2A11; SLC2A9
c1742195_g3	7.90007	4.56129	3.59e-06	0.0321435	P01833	PIGR_HUMAN Polymeric immunoglobulin receptor	PIGR
c1745112_g1	-10.2153	12.1205	2.86e-15	3.27e-09	P00395	COX1_HUMAN Cytochrome c oxidase subunit 1	MT-CO1
c1745112_g3	-5.15035	8.73353	9.57e-07	0.0129223	P03891	NU2M_HUMAN NADH-ubiquinone oxidoreductase chain 2	MT-ND2
c1745112_g5	-6.69641	10.2938	3.11e-10	5.07e-05	P03886	NU1M_HUMAN NADH-ubiquinone oxidoreductase chain 1	MT-ND1
c1746500_g2	-6.60425	3.66805	4.35e-09	0.000342108	O00370	LORF2_HUMAN LINE-1 retrotransposable element ORF2 protein	NA
c1748649_g1	-11.2972	2.91926	1.09e-10	1.91e-05	O00370	LORF2_HUMAN LINE-1 retrotransposable element ORF2 protein	NA
c1748649_g2	-8.82918	2.62181	9.06e-08	0.0025227	O00370	LORF2_HUMAN LINE-1 retrotransposable element ORF2 protein	NA
c1753707_g2	9.73947	0.95608	3.6e-09	0.00031625	Q9BQI9	NRIP2_HUMAN Nuclear receptor-interacting protein 2	NRIP2
c1755628_g1	-9.32222	-0.536772	2.63e-06	0.0252189	O00370	LORF2_HUMAN LINE-1 retrotransposable element ORF2 protein	NA
c1758464_g2	10.6871	0.671743	1.81e-08	0.000861455	Q96KQ4	ASPP1_HUMAN Apoptosis-stimulating of p53 protein 1	PPP1R13B
c1762275_g6	6.9923	-1.05361	9.56e-07	0.0129223	Q5JU00	TCTE1_HUMAN T-complex-associated testis-expressed protein 1	TCTE1
c1763125_g2	-6.30935	0.598182	2.67e-06	0.0254577	P34903	GBRA3_HUMAN Gamma-aminobutyric acid receptor subunit alpha-3	GABRA3
c1763489_g3	-8.1436	0.966571	3.57e-06	0.0321054	O00370	LORF2_HUMAN LINE-1 retrotransposable element ORF2 protein	NA
c1763489_g4	-9.08557	-0.783925	7.07e-07	0.0103437	O00370	LORF2_HUMAN LINE-1 retrotransposable element ORF2 protein	NA
c1763545_g1	12.0655	2.05979	4.21e-06	0.0353779	P25942	TNR5_HUMAN Tumor necrosis factor receptor superfamily member 5	CD40
c1764920_g2	-4.5528	3.73578	5.59e-06	0.0440333	A6NKG5	RTL1_HUMAN Retrotransposon-like protein 1	RTL1
c1766841_g1	-10.4889	1.92779	1.1e-08	0.000643646	Q86WT6	TRI69_HUMAN E3 ubiquitin-protein ligase TRIM69	TRIM69
c1767745_g1	10.0617	0.0334639	1.16e-06	0.0144229	O15296; Q9BYJ1	LX15B_HUMAN Arachidonate 15-lipoxygenase B; LOXE3_HUMAN Hydroperoxide isomerase ALOXE3	ALOX15B; ALOXE3
c1767851_g6	8.80597	-1.14301	9.01e-07	0.0125432	Q9BYI3	HYCCI_HUMAN Hyccin	FAM126A
c1770228_g7	8.72636	-1.29949	6.64e-06	0.0490886	Q8TE73	DYH5_HUMAN Dynein heavy chain 5, axonemal	DNAH5
c1770404_g3	5.59317	1.63265	2.53e-07	0.00520608	O00370	LORF2_HUMAN LINE-1 retrotransposable element ORF2 protein	NA
c1771400_g5	9.67026	1.66488	6.03e-09	0.000405206	O00370	LORF2_HUMAN LINE-1 retrotransposable element ORF2 protein	NA
c1771945_g4	8.89856	-1.08379	1.44e-06	0.0162289	O00370	LORF2_HUMAN LINE-1 retrotransposable element ORF2 protein	NA
c1775115_g2	7.98297	0.84195	1.16e-06	0.0144229	O00370	LORF2_HUMAN LINE-1 retrotransposable element ORF2 protein	NA
c1777189_g3	12.7874	4.02274	1.3e-11	3.29e-06	O00370	LORF2_HUMAN LINE-1 retrotransposable element ORF2 protein	NA
c1778169_g2	-9.75412	-0.182115	1.98e-06	0.0207072	O00370	LORF2_HUMAN LINE-1 retrotransposable element ORF2 protein	NA
c1778262_g2	-10.7093	0.737818	5.13e-09	0.000366157	O00370	LORF2_HUMAN LINE-1 retrotransposable element ORF2 protein	NA
c1779055_g2	-9.5399	3.02288	6.22e-07	0.00959178	O00370	LORF2_HUMAN LINE-1 retrotransposable element ORF2 protein	NA
c1779764_g1	-8.79979	-1.0693	1.09e-06	0.0141233	O00370	LORF2_HUMAN LINE-1 retrotransposable element ORF2 protein	NA
c1781074_g3	-7.26679	2.11771	3.66e-06	0.0326375	O00370	LORF2_HUMAN LINE-1 retrotransposable element ORF2 protein	NA
c2981254_g1	-11.6859	10.0437	3.83e-16	8.75e-10	P00414	COX3_HUMAN Cytochrome c oxidase subunit 3	MT-CO3

## Sheet: Gene names only up-down
		Iris up-regulated Experimental			Iris up-regulated control
		LORF2_HUMAN LINE-1 retrotransposable element ORF2 protein	NA		RTL1_HUMAN Retrotransposon-like protein 1	RTL1
		TNR5_HUMAN Tumor necrosis factor receptor superfamily member 5	CD40		NU2M_HUMAN NADH-ubiquinone oxidoreductase chain 2	MT-ND2
		NU1M_HUMAN NADH-ubiquinone oxidoreductase chain 1	MT-ND1		SKAP1_HUMAN Src kinase-associated phosphoprotein 1	SKAP1
		ASPP1_HUMAN Apoptosis-stimulating of p53 protein 1	PPP1R13B		S10A4_HUMAN Protein S100-A4	S100A4
		COX1_HUMAN Cytochrome c oxidase subunit 1	MT-CO1		CYB_HUMAN Cytochrome b	MT-CYB
		ATP6_HUMAN ATP synthase subunit a	MT-ATP6		CD3Z_HUMAN T-cell surface glycoprotein CD3 zeta chain	CD247
		MMP13_HUMAN Collagenase 3	MMP13		GBRA3_HUMAN Gamma-aminobutyric acid receptor subunit alpha-3	GABRA3
		GTR11_HUMAN Solute carrier family 2, facilitated glucose transporter member 11	SLC2A11		NU5M_HUMAN NADH-ubiquinone oxidoreductase chain 5	MT-ND5
		GTR9_HUMAN Solute carrier family 2, facilitated glucose transporter member 9	SLC2A9		LORF2_HUMAN LINE-1 retrotransposable element ORF2 protein	NA
		LX15B_HUMAN Arachidonate 15-lipoxygenase B	ALOX15B		NU1M_HUMAN NADH-ubiquinone oxidoreductase chain 1	MT-ND1
		LOXE3_HUMAN Hydroperoxide isomerase ALOXE3	ALOXE3		DPYS_HUMAN Dihydropyrimidinase	DPYS
		CP2F1_HUMAN Cytochrome P450 2F1	CYP2F1		GIN1_HUMAN Gypsy retrotransposon integrase-like protein 1	GIN1
		C2G1P_HUMAN Putative inactive cytochrome P450 2G1	CYP2G1P		GKN1_HUMAN Gastrokine-1	GKN1
		CP2J2_HUMAN Cytochrome P450 2J2	CYP2J2		COX1_HUMAN Cytochrome c oxidase subunit 1	MT-CO1
		NRIP2_HUMAN Nuclear receptor-interacting protein 2	NRIP2		TRI69_HUMAN E3 ubiquitin-protein ligase TRIM69	TRIM69
		CLC2D_HUMAN C-type lectin domain family 2 member D	CLEC2D		BT2A2_HUMAN Butyrophilin subfamily 2 member A2	BTN2A2
		HYCCI_HUMAN Hyccin	FAM126A		TRI62_HUMAN E3 ubiquitin-protein ligase TRIM62	TRIM62
		DYH5_HUMAN Dynein heavy chain 5, axonemal	DNAH5		ATP6_HUMAN ATP synthase subunit a	MT-ATP6
		VNN1_HUMAN Pantetheinase	VNN1		COX3_HUMAN Cytochrome c oxidase subunit 3	MT-CO3
		VNN2_HUMAN Vascular non-inflammatory molecule 2	VNN2
		VN1R4_HUMAN Vomeronasal type-1 receptor 4	VN1R4
		HOGA1_HUMAN 4-hydroxy-2-oxoglutarate aldolase, mitochondrial	HOGA1
		PIGR_HUMAN Polymeric immunoglobulin receptor	PIGR
		TCTE1_HUMAN T-complex-associated testis-expressed protein 1	TCTE1

## Sheet: GO analysis
ENRICHMENT IRIS UP-REGULATED in Experimental
Category	Term	Count	%	PValue	Genes	List Total	Pop Hits	Pop Total	Fold Enrichment	Bonferroni	Benjamini	FDR
GOTERM_BP_FAT	GO:0055114~oxidation reduction	8	34.7826	1.02358e-05	O15296, Q6ZSU1, P03886, P00395, P51589, P00846, P24903, Q9BYJ1	19	639	13528	8.91393	0.002668	0.002668	0.0133866
GOTERM_MF_FAT	GO:0005506~iron ion binding	6	26.087	3.56031e-05	O15296, Q6ZSU1, P00395, P51589, P24903, Q9BYJ1	18	308	12983	14.0509	0.00241813	0.00241813	0.0366215
ENRICHMENT IRIS UP-REGULATED in Control
Category	Term	Count	%	PValue	Genes	List Total	Pop Hits	Pop Total	Fold Enrichment	Bonferroni	Benjamini	FDR
GOTERM_BP_FAT	GO:0042773~ATP synthesis coupled electron transport	6	37.5	1.27063e-09	P03886, P00395, P00414, P00846, P00156, P03915, P03891	14	56	13528	103.531	1.62641e-07	1.62641e-07	1.47563e-06
GOTERM_BP_FAT	GO:0042775~mitochondrial ATP synthesis coupled electron transport	6	37.5	1.27063e-09	P03886, P00395, P00414, P00846, P00156, P03915, P03891	14	56	13528	103.531	1.62641e-07	1.62641e-07	1.47563e-06
GOTERM_BP_FAT	GO:0022904~respiratory electron transport chain	6	37.5	2.52622e-09	P03886, P00395, P00414, P00846, P00156, P03915, P03891	14	64	13528	90.5893	3.23357e-07	1.61678e-07	2.93379e-06
GOTERM_BP_FAT	GO:0045333~cellular respiration	6	37.5	2.10069e-08	P03886, P00395, P00414, P00846, P00156, P03915, P03891	14	97	13528	59.7703	2.68888e-06	8.96295e-07	2.4396e-05
GOTERM_BP_FAT	GO:0006119~oxidative phosphorylation	6	37.5	2.21254e-08	P03886, P00395, P00414, P00846, P00156, P03915, P03891	14	98	13528	59.1603	2.83204e-06	7.08012e-07	2.56949e-05
GOTERM_BP_FAT	GO:0022900~electron transport chain	6	37.5	4.74508e-08	P03886, P00395, P00414, P00846, P00156, P03915, P03891	14	114	13528	50.8571	6.07368e-06	1.21474e-06	5.51062e-05
GOTERM_BP_FAT	GO:0015980~energy derivation by oxidation of organic compounds	6	37.5	1.53178e-07	P03886, P00395, P00414, P00846, P00156, P03915, P03891	14	144	13528	40.2619	1.96066e-05	3.26779e-06	0.000177891
GOTERM_CC_FAT	GO:0070469~respiratory chain	5	31.25	7.51032e-07	P03886, P00395, P00156, P03915, P03891	14	75	12782	60.8667	4.65629e-05	4.65629e-05	0.000757901
GOTERM_CC_FAT	GO:0044455~mitochondrial membrane part	5	31.25	5.82129e-06	P03886, P00414, P00846, P00156, P03915, P03891	14	125	12782	36.52	0.000360856	0.000180444	0.0058744
GOTERM_BP_FAT	GO:0006091~generation of precursor metabolites and energy	6	37.5	7.0966e-06	P03886, P00395, P00414, P00846, P00156, P03915, P03891	14	313	13528	18.523	0.000907955	0.000129758	0.00824121
GOTERM_CC_FAT	GO:0005743~mitochondrial inner membrane	6	37.5	8.3658e-06	P03886, P00395, P00414, P00846, P00156, P03915, P03891	14	306	12782	17.902	0.000518547	0.000172879	0.00844202
GOTERM_CC_FAT	GO:0019866~organelle inner membrane	6	37.5	1.1901e-05	P03886, P00395, P00414, P00846, P00156, P03915, P03891	14	329	12782	16.6505	0.000737593	0.000184449	0.0120092
GOTERM_CC_FAT	GO:0031966~mitochondrial membrane	6	37.5	2.84624e-05	P03886, P00395, P00414, P00846, P00156, P03915, P03891	14	394	12782	13.9036	0.00176314	0.000352877	0.0287191
GOTERM_CC_FAT	GO:0005746~mitochondrial respiratory chain	4	25	3.30385e-05	P03886, P00156, P03915, P03891	14	64	12782	57.0625	0.00204632	0.000341345	0.0333358
GOTERM_CC_FAT	GO:0005740~mitochondrial envelope	6	37.5	3.82593e-05	P03886, P00395, P00414, P00846, P00156, P03915, P03891	14	419	12782	13.074	0.00236931	0.000338817	0.0386027
